# Supplementary material for: Induction of a common microglia gene expression signature by aging and neurodegenerative conditions: a co-expression meta-analysis
Source: Acta Neuropathol Commun. 2015 May 23;3:31. doi: 10.1186/s40478-015-0203-5 (PMC4489356; doi:10.1186/s40478-015-0203-5)
Supplement: Additional file 1: Table S1. — Overview datasets and references included in the meta-analysis. Listed datasets were obtained via GEO or Arrayexpress or generated by either of the authors from the current manuscript and used in this manuscript. [file 40478_2015_203_MOESM1_ESM.xlsx]

## Sheet: Sheet1
Dataset	Tissue	Design	Platform	Reference	Reference ID Number	Journal
Aging microglia DBA	Whole-brain Microglia	4 and 24 months old mice	Illumina mouseref8	Previously unpublished		This paper
Aging microglia BL6-SJL	Whole-brain Microglia	4 and 24 months old mice	Illumina mouseref8	Previously unpublished		This paper
Intreperitoneal LPS injected microglia	Whole-brain Microglia	4 months with and without 4hr LPS	Illumina mouseref8	Previously unpublished		This paper
Transgenic accelerated aged ERCC1 microglia	Whole-brain Microglia	4 months transgenic and control	Illumina mouseref8	Raj et al., 2014	11	Neurobiology of Aging
App-Ps1: Alzheimer's disease transgenic microglia	Whole-brain Microglia	16 months transgenic and control	Agilent	Orre et al., 2014	19	Neurobiology of Aging
App-Ps1: Alzheimer's disease total brain	Whole brain-lysate of forebrain	2-3-6-9-12-15 months APP and control mice	Agilent	Wirz et al., 2013	20	Neurobiology of Aging
Aged total brain	Whole brain lysate	2 and 24 months, with and without nicotinic KO	Affymetrix	Kedmi et al., 2011	21	Age
Me7 prion infected total brain lysates	Whole brain lysate of hippocampus	Me-7 infected and or LPS stimulated and control	Affymatrix, Mouse 430_2.0	Lunnon et al., 2011	22	J. of Immunology
Me7 prion infected and control	Whole brain lysate	Me-7 infected brains different ages and aged matched Controls	Affymatrix, Mouse, AFF23	Xiang et al., 2007	23	Journal of Neurochemistry
M1 and M2 macrophages	Cultured Macrophages	Cultured Macrophages IFN-gamma or IL4 primed and LPS or PBS stimulated	Agilent, Whole mouse genome	El Chartouni et al., 2010	24	Immunobiology
IL4 macrophages	Cultured Macrophages	Cultured Macrophages with and without IL-4	Affymetrix	Martinez el al., 2013	31	Blood
Aging microglia C57BL/6	Whole-brain Microglia	5 months and 24 months	Helicos sequencing	Hickman et al., 2013	25	Nature Neuroscience
Transgenic neurodegenration Sod1-mice	Spinal cord microglia	30, 60, 90 days transgenic mice and aged matched controls	Illumina sequencing	Chiu et al., 2013	4	Cell Reports
rTg4510 transgenic whole brain	Whole brain lysate	2,4,6,8 months transgenic mice and aged matched controls	Illumina Mouseref8	Previously unpublished		This paper
