# Supplementary material for: Induction of a common microglia gene expression signature by aging and neurodegenerative conditions: a co-expression meta-analysis
Source: Acta Neuropathol Commun. 2015 May 23;3:31. doi: 10.1186/s40478-015-0203-5 (PMC4489356; doi:10.1186/s40478-015-0203-5)
Supplement: Additional file 2: Table S2. — Primer list of qPCR primers used for validation of hub-genes. [file 40478_2015_203_MOESM2_ESM.xlsx]

## Sheet: Sheet1
Gene	Accession number	Forward sequence	Reverse sequence	Amplicon
Axl	NM-001190974	TGAAGCCACCTTGAACAGTC	GCCAAATTCTCCTTCTCCCA	117 bp
Cybb	NM-007807	GCCAGTGTGTCGAAATCTGC	AATTGTGTGGATGGCGGTGT	145 bp
Clec7a	NM-020008	CCCAACTCGTTTCAAGTCAG	AGACCTCTGATCCATGAATCC	81bp
Cox6a	NM-009943	CTGCTCCCTTAACTGCTGGAT	GATTGTGGAAAAGCGTGTGGT	128 bp
Apoe	NM-009696	TGTGGGCCGTGCTGTTGGTC	GCCTGCTCCCAGGGTTGGTTG	106 bp
Cd14	NM-009841	CTCTGTCCTTAAAGCGGCTTAC	GTTGCGGAGGTTCAAGATGTT	191 bp
Gm1673	NM-001033488	GTGGATTGCCACGCATTTGA	GGAGGGTCTCCGTCCGT	91 bp
Ldlr	NM-010700	GGGAACATTTCGGGGTCTGT	AGTCTTCTGCTGCAACTCCG	129 bp
Oas2	NM-145227	TTGAAGAGGAATACATGCGGAAG	GGGTCTGCATTACTGGCACTT	219 bp
Ccl3	NM-011337	CACGCCAATTCATCGTTGAC	CTGCCGGTTTCTCTTAGTCAG	86 bp
