# Supplementary material for: Induction of a common microglia gene expression signature by aging and neurodegenerative conditions: a co-expression meta-analysis
Source: Acta Neuropathol Commun. 2015 May 23;3:31. doi: 10.1186/s40478-015-0203-5 (PMC4489356; doi:10.1186/s40478-015-0203-5)
Supplement: Additional file 3: Table S3. — Differential gene expression analysis. In addition to the WGCNA analysis the genes included in the analysis differential gene expression analysis was performed and the results are depicted. [file 40478_2015_203_MOESM3_ESM.xlsx]

## Sheet: DE_ALL_Datasets
	AGED_logFC	AGED_FDR_p	APP_logFC	APP_FDR_p	ERCC1_logFC	ERCC1_FDR_p	SOD1_logFC	SOD1_FDR_p	LPS_LogFC	LPS_FDR_P
LGALS3	1.56443	1.53093e-07	1.91689	0.000424594	1.22704	3.66625e-10	7.80165	1.35938e-12	0.0314233	0.758103
MSR1	-0.0101209	0.8163	-0.0143383	0.964863	0.0176802	0.794736	5.75608	9.88198e-12	0.011921	0.884846
APOE	2.45308	3.47705e-10	2.6588	1.04912e-05	2.78225	3.21496e-15	6.28288	2.49265e-11	-0.117186	0.651552
CD44	1.61671	2.48478e-07	0.418923	0.0525018	0.350514	0.00307491	3.9245	3.82107e-11	0.417939	0.0173031
LILRB4	1.76935	1.44837e-09	2.22228	1.95796e-05	2.09067	4.28414e-12	4.75497	3.82107e-11	1.98234	1.08647e-06
SPP1	2.62044	1.34013e-05	2.93513	9.45845e-07	3.32083	9.23954e-18	9.32462	3.82107e-11	3.2034	7.87429e-12
CYBB	1.95079	6.53392e-08	0.956015	0.0047429	1.63977	1.83392e-11	5.23166	5.53162e-11	0.748867	0.00353147
CSF1	0.473188	0.00043243	2.05144	3.79097e-07	0.775466	1.63915e-10	3.41324	7.33529e-10	0.617035	0.00298082
CLEC7A	1.80921	2.44668e-12	2.94896	4.85519e-08	2.84126	2.03479e-15	2.70944	1.13076e-09	-0.275526	0.29427
GP49A	0.179592	0.00928046	1.75533	7.84349e-06	0.112123	0.0579865	4.45931	1.13076e-09	0.056253	0.548755
5430435G22RIK	1.7304	9.92112e-07	2.97839	6.80551e-07	0.246811	0.000591574	7.2246	1.20212e-09	-0.0046991	0.970669
CD63	0.657488	5.32019e-05	1.031	2.18687e-06	0.790932	8.94796e-09	3.6843	1.20212e-09	0.366569	0.00739851
CST7	1.66886	1.18108e-07	5.32292	1.15936e-10	1.31458	1.77573e-10	6.92306	1.20212e-09	0.25538	0.00849057
APOC1	0.0536362	0.426236	0.917326	0.00617975	0.417121	0.00157088	9.88721	5.26089e-09	0.127783	0.26112
CXCR4	1.9463	3.18724e-08	1.88742	9.48391e-05	0.755667	3.31113e-06	5.00514	2.17056e-08	-0.193305	0.0511086
MS4A7	0.289216	0.0313015	-0.731363	0.0144726	0.130281	0.499757	4.98486	2.63887e-08	-0.126363	0.300569
CD300LB	0.0180424	0.66272	0.264005	0.0549004	0.0219122	0.750592	6.33127	2.96899e-08	0.0284516	0.733536
ITGAX	0.857828	2.4037e-06	2.91403	5.7631e-09	2.04742	1.06432e-14	5.91755	2.96899e-08	0.197687	0.201562
SH3PXD2B	0.330602	0.00369079	0.977261	7.2778e-07	0.830196	5.97454e-05	2.91829	1.04511e-07	0.514714	0.000749603
FGR	0.177216	0.0125275	1.29592	6.34896e-05	0.163949	0.302946	6.2149	1.76282e-07	0.172206	0.0543261
VIM	0.453696	0.0375167	0.883075	0.0579318	0.105175	0.35314	4.88166	4.96279e-07	-0.020306	0.747286
CTSB	0.159631	0.0244007	0.968339	1.13038e-06	0.459943	8.05014e-09	2.62608	7.33851e-07	0.0315798	0.698676
VAT1	0.257759	0.00474561	1.50783	3.87762e-07	0.424106	0.00114408	3.70069	1.46297e-06	-0.175001	0.0112999
ANXA5	0.737239	1.05775e-05	1.38927	1.92617e-07	1.39916	1.23618e-12	3.82496	7.56511e-06	-0.117708	0.412091
RAI14	1.80272	3.14271e-11	2.06531	4.08632e-08	0.375512	0.000745678	4.73078	7.93839e-06	0.235804	0.0398532
CSTB	0.560204	1.23496e-05	0.513594	0.000133132	0.661839	4.31597e-08	2.91489	1.15369e-05	0.178052	0.117412
ACTR3B	0.0273095	0.723356	2.41864	7.33525e-08	0.0269089	0.874931	4.84284	1.24175e-05	0.0197289	0.877985
CD69	0.457844	9.83168e-06	1.86891	1.68044e-05	0.207603	0.00115322	5.83832	1.66074e-05	0.741431	0.00584521
TRPS1	0.0898129	0.177976	0.585192	1.44964e-05	-0.00752901	0.971042	2.50549	1.6842e-05	-0.0170543	0.929508
ANPEP	0.00312659	0.947503	0.172461	0.199495	-0.00174537	0.988227	5.98108	1.73942e-05	0.160186	0.0128172
ASS1	0.113221	0.200016	0.374103	0.268384	-0.0238224	0.921329	5.02054	1.73942e-05	0.00934117	0.945163
CH25H	0.921686	1.43775e-05	3.06374	4.30715e-10	1.98136	5.43333e-13	4.85496	1.9775e-05	3.6929	1.21838e-08
PLXNC1	0.00440386	0.947503	0.618937	0.000126105	-0.0221868	0.898933	3.95309	2.02476e-05	-0.13371	0.0227298
CD36	2.06144	6.66169e-10	-0.578539	0.00267428	0.303463	0.000406858	3.98936	3.16866e-05	0.00931906	0.917877
IGFBP5	0.0557492	0.208375	0.971556	1.41578e-05	-0.0161172	0.876319	3.08986	3.33818e-05	0.0429236	0.616345
TMEM178	0.157709	0.0737084	2.04214	4.30641e-08	-0.00306728	0.99418	8.15826	3.68176e-05	-0.0251946	0.913432
AXL	2.31375	2.94973e-16	2.82264	9.57919e-08	2.78426	4.04497e-20	1.81578	4.40484e-05	0.0338607	0.883644
SIGLEC5	0.076168	0.862787	1.06702	2.30914e-06	1.06775	3.33e-10	2.90769	4.45029e-05	-0.328754	0.0226373
CD244	0.0507436	0.462756	-0.0497434	0.888599	0.0393999	0.814252	2.78712	4.52803e-05	1.13372	1.02111e-05
GPNMB	1.13469	0.000361441	5.41109	1.11645e-10	1.74812	9.16055e-10	2.86155	4.54592e-05	0.0547646	0.705754
LGALS1	0.807974	0.00103563	-0.256158	0.659483	0.637695	0.000506461	5.30887	4.63529e-05	-0.00818785	0.944125
IQGAP1	1.34836	1.92871e-07	0.671393	0.0184027	0.356782	0.00706791	2.47373	5.81806e-05	0.176042	0.204887
MDFIC	0.655355	6.51225e-05	1.11828	7.6106e-07	0.0761862	0.253587	2.90727	5.81806e-05	0.0350625	0.595767
PLAU	0.0794312	0.118326	0.396931	0.116835	0.530957	1.98114e-05	2.43831	5.81806e-05	-1.96114	5.42273e-09
PLD3	0.446729	0.0561463	1.28367	1.69008e-07	0.750956	2.41297e-07	3.22265	5.81806e-05	-0.193515	0.171441
FLT3	-0.0121818	0.905886	-0.0542818	0.709649	-0.0441699	0.687624	-3.00045	8.06382e-05	-0.0711646	0.762156
AB124611	0.0806584	0.464684	-0.0870445	0.8537	0.295136	0.0174684	4.15299	8.488e-05	0.277619	0.0197843
CXCL16	1.25062	3.27254e-09	0.440293	0.0414599	1.72032	4.34726e-10	2.65854	8.75114e-05	1.85361	3.16159e-07
JAG1	0.430154	0.0015075	0.203025	0.0359454	0.0221892	0.781696	3.23122	9.50491e-05	-0.0222552	0.757086
SIGLEC1	0.018401	0.664293	-0.356122	0.146445	0.0310514	0.553849	3.63674	9.50491e-05	0.0334806	0.548082
CXCL2	0.0663435	0.194896	1.67424	5.14956e-05	-0.0482013	0.500979	4.668	9.60619e-05	0.0659403	0.306865
SRXN1	0.480578	0.0023428	1.08551	1.51097e-05	0.475989	0.00102716	3.06683	9.98045e-05	0.0561144	0.639281
MSH5	0.0439304	0.524728	0.130638	0.525157	-0.0196199	0.861386	-2.8303	0.000100026	0.0968585	0.313208
CD52	0.559723	1.39588e-07	0.888346	2.17162e-06	1.51603	7.28815e-11	3.27741	0.000118923	0.700037	1.16805e-05
FLT1	0.26437	0.00986232	2.67976	4.77941e-08	0.0124729	0.922713	3.65636	0.000125891	-0.0620917	0.454509
ABCG1	-0.0221059	0.941443	-0.0708469	0.72759	-0.00972251	0.976455	2.07486	0.000126982	-0.0724989	0.398756
CHST11	0.119451	0.473541	1.03921	3.17172e-07	0.273847	0.357762	2.05745	0.000132994	0.415007	0.0279052
KLRB1C	0.0604661	0.728085	0.639912	2.07297e-05	0.0287082	0.940223	4.53738	0.000161878	-0.211967	0.549974
CXCL14	0.501572	4.33953e-05	1.19645	1.72952e-05	0.0258711	0.828402	5.43997	0.000192871	0.00456106	0.963856
RAP2B	0.719047	4.81533e-07	0.668292	1.35351e-05	0.725171	5.05384e-05	2.35817	0.000213826	-0.171799	0.35521
IL27RA	0.116278	0.695365	0.217997	0.00905235	-0.201941	0.296573	4.3956	0.000219712	0.00754006	0.973379
DAB2	0.260696	0.0392399	-0.1528	0.549373	0.426289	0.00883591	2.8669	0.000238895	1.59061	6.8405e-07
ITGA5	0.0800701	0.628185	1.42929	5.38151e-05	-0.0202465	0.856584	2.96476	0.000251833	0.343041	0.00244345
PLK2	0.0634767	0.401155	0.212627	0.280971	0.0105749	0.969176	2.52512	0.000251833	0.0925054	0.221919
RGS16	-0.00375011	0.972934	2.60989	4.22021e-08	-0.0228112	0.866685	5.6537	0.000316471	0.0664853	0.270696
CTSD	0.0125424	0.954547	0.658015	0.0136584	0.21116	0.00171251	2.47109	0.000319934	-0.354777	0.000137157
SLC43A3	-0.0338217	0.876015	0.585253	0.0192745	-0.00150817	0.996789	2.12366	0.000331176	-0.259787	0.116907
PGK1	0.00574676	0.947503	1.54937	4.52166e-08	-0.0262696	0.730215	2.28571	0.000334638	0.00733287	0.942972
FABP5	-0.0228188	0.561409	3.99936	1.91413e-11	-0.017045	0.853427	3.90802	0.000374958	0.0925062	0.190863
FXYD6	0.0315236	0.70767	2.44494	5.21895e-08	0.280202	0.332693	6.37222	0.000379319	-0.0710419	0.797184
IFI202B	0.0247036	0.76037	-0.0128783	0.917089	2.91873	4.7199e-21	7.79922	0.000410644	-0.0294939	0.625099
GPX3	0.257197	0.0183867	0.149055	0.738817	0.0309299	0.806368	4.35876	0.000421248	-0.0296544	0.653749
CAPG	1.13867	9.15131e-06	1.23009	1.0189e-07	0.72473	1.33883e-05	2.88782	0.00042522	0.4382	0.00169291
KCNJ2	0.284573	0.064515	0.846198	5.05687e-06	0.514992	0.0167583	1.66919	0.00049829	-1.73813	1.84383e-09
POSTN	0.00218592	0.977783	0.529917	0.0194508	0.0499479	0.705921	3.96161	0.000505853	-0.0505702	0.5796
SLCO4A1	-0.321639	0.038159	-1.45189	2.15812e-07	-0.264957	0.256684	-2.37114	0.000505853	0.641142	1.39752e-05
NES	-0.0520106	0.72824	0.589958	0.0183225	0.058348	0.682091	2.57731	0.000576837	-0.131983	0.0795415
RASSF3	0.573559	3.19314e-06	1.08757	3.94853e-07	1.00952	1.14272e-08	2.40018	0.000576837	-0.463445	0.00309797
NPC2	0.125742	0.341396	0.773719	6.59567e-07	0.452759	1.23739e-05	2.01843	0.000617353	-0.153366	0.163176
KLRB1A	0.034437	0.392485	1.52359	1.97014e-07	-0.0131288	0.901435	4.81589	0.000652949	0.0348782	0.701891
LMNB1	0.59259	1.30352e-05	1.90771	1.64409e-05	0.745585	0.000171198	2.56903	0.000663194	1.83178	1.87755e-06
SLC13A3	-0.00730227	0.976296	-0.920674	6.06413e-06	0.0275482	0.828783	-2.34179	0.00073934	-0.0593904	0.576093
RFTN1	0.118235	0.0562818	1.96174	5.37377e-10	0.043231	0.733708	2.51544	0.000758814	0.00341774	0.970669
ANK	0.163794	0.513575	3.14281	5.7631e-09	0.639156	9.462e-06	2.98673	0.000802417	-0.608416	0.000358077
CEP55	0.172643	0.169092	-0.0218398	0.968325	0.191364	0.00141077	3.43626	0.000824421	-0.00342219	0.963856
C3	0.867667	1.46745e-05	0.340698	0.600613	0.57785	0.000100882	4.52462	0.00085964	0.129867	0.597841
CSPG4	0.0836673	0.614229	1.84455	7.64755e-06	-0.0572057	0.837628	3.69221	0.000931002	-0.012471	0.959666
APLP2	0.261318	4.0537e-06	1.61847	7.78253e-09	0.56234	3.85702e-08	2.18761	0.000988227	0.167766	0.228192
GALNT6	0.140934	0.0194159	0.31587	0.0245888	0.143542	0.505732	2.37587	0.00100112	0.3226	0.000335146
BAIAP2L2	-0.0491033	0.578856	2.33333	3.86197e-08	0.0169712	0.878403	5.59502	0.00102941	-0.0233306	0.737784
LOX	1.14988	0.000110073	1.23135	1.04309e-06	0.429293	0.0144106	4.64992	0.00106707	0.042069	0.53483
FTH1	0.34836	3.65537e-06	-0.0557396	0.819739	0.47059	1.15624e-09	2.16522	0.00158344	0.494907	0.000108085
RPSA	0.0322961	0.88277	0.346354	0.0108196	0.07459	0.720838	1.83499	0.00163367	0.00550636	0.98724
TPPP	-0.224539	0.0131093	-0.796093	0.000131565	-0.337433	0.00850417	-1.9177	0.00174352	-1.78256	1.48004e-07
GRN	0.126513	0.201324	0.216486	0.0361686	0.390892	6.32118e-07	1.90235	0.00183151	-0.319001	0.000456054
HPSE	0.266237	0.0602418	3.25706	1.15936e-10	0.0754647	0.418389	5.09599	0.00183151	-0.0662567	0.493567
IGF2R	1.41617	5.28085e-05	-0.0492678	0.812453	0.265987	0.15969	2.67865	0.00189786	0.434835	0.00340736
PTGER4	0.033985	0.526797	1.35575	1.56958e-05	0.0216617	0.794736	2.94181	0.00189786	0.00808291	0.919921
TIMELESS	0.0727683	0.593392	0.437542	0.0117633	0.787636	1.06472e-05	2.66989	0.00189786	0.392525	0.0638462
FXYD5	1.73298	1.42867e-07	1.73648	0.00159409	1.08615	9.84791e-09	3.15667	0.00189817	-0.0740509	0.670625
HTATIP2	-0.0544705	0.671563	0.58645	6.48676e-05	0.12715	0.603305	6.98322	0.00189817	-0.174016	0.0713901
FABP3	0.160449	0.257758	3.33464	5.09783e-10	0.126943	0.400525	4.08851	0.00201161	-0.0930839	0.341882
HIF1A	0.0304666	0.476818	1.85844	1.04008e-08	0.53225	0.000126497	1.82171	0.00212026	0.577508	0.0102219
STMN1	0.131112	0.428808	-0.101525	0.498751	0.753446	9.63893e-05	2.09779	0.00223154	0.389573	0.0108905
CLIC4	1.14156	1.91337e-07	2.26255	2.41391e-06	1.10723	4.40514e-08	2.53615	0.00225306	2.89572	1.63202e-08
OLFR111	-0.00509449	0.932629	0.658192	3.23774e-05	-0.0310489	0.923604	2.69046	0.00225306	-0.831051	2.28649e-05
PSAT1	0.330989	0.143951	1.9438	3.03141e-10	0.930478	3.0551e-10	2.38812	0.00225306	0.550556	0.00782494
LGALS3BP	1.43728	3.34633e-06	1.3502	6.32377e-08	1.8827	4.23504e-17	2.7848	0.00254994	0.0388982	0.840506
RELL1	0.768702	0.00101545	1.65614	3.05834e-07	0.48358	0.000187924	2.17468	0.00257424	0.0122094	0.924135
TMEM119	-0.129482	0.299155	-1.41246	1.22671e-07	-0.1232	0.245283	-1.3324	0.00275346	-0.643577	1.71758e-05
TRPC4	0.0420902	0.234961	0.766775	5.4435e-05	-0.0769324	0.447716	4.14669	0.00275351	0.00723089	0.948735
LMNA	-0.0321293	0.793951	1.01824	0.00155562	0.0603949	0.638837	3.13259	0.00276379	-0.0843797	0.480843
GAS7	0.123778	0.194288	1.57947	5.36784e-07	0.570807	0.081638	2.25351	0.00290751	1.11767	0.0237121
ABCA1	-0.243239	0.0602109	-0.498959	0.0161079	0.386799	0.0177029	2.00984	0.00292013	-0.31881	0.0171786
F2R	0.0273166	0.667875	0.945998	5.50193e-05	0.845861	1.22457e-08	2.27989	0.0029454	0.0847941	0.198188
CRYAA	-0.0715832	0.489224	0.0438458	0.778827	0.0555909	0.806368	10.9189	0.00333969	0.0343638	0.655207
XYLT1	-0.0226508	0.903341	0.206621	0.272992	-0.0136298	0.951226	2.23899	0.00333969	-0.0860534	0.401204
CD5L	0.00861637	0.889334	-0.0335194	0.800928	0.00235395	0.984872	5.7348	0.00334662	0.0661504	0.267823
ADAM8	0.0299356	0.683554	0.785715	0.21999	-0.0321369	0.724006	3.20793	0.00339448	0.05662	0.504717
SERPINF1	-0.454219	0.00161582	-1.47714	2.46714e-08	-0.506373	8.36724e-05	-1.76381	0.00339448	-0.661182	4.6773e-05
NEK2	-0.0431156	0.387306	0.0961191	0.274575	0.0145369	0.97274	3.60148	0.00350956	-0.0135333	0.863479
SERPINA3N	-0.0190604	0.687775	0.116066	0.260639	0.0670437	0.319514	5.65934	0.00350956	0.0641509	0.283839
ATP1A3	-0.000956213	0.990977	1.62565	6.20726e-08	0.0857191	0.135048	2.36055	0.00368272	0.0154127	0.79678
ATP6V1A	0.541198	0.0163118	0.64531	0.000312563	0.189331	0.256684	2.02379	0.00376049	0.336913	0.0110932
GYK	0.0419665	0.647861	0.243298	0.0271587	0.0588945	0.641498	2.40451	0.00391814	-0.0244858	0.757664
CENPE	0.000960331	0.98856	0.655067	0.0303011	0.0722767	0.383001	2.49777	0.0039589	-0.00960827	0.899727
PYGL	-0.0341663	0.920078	0.831654	0.0445964	0.414187	0.000260849	2.53297	0.00410416	-0.152491	0.106213
NUMB	-0.155457	0.624139	-0.397671	0.00661025	-0.717309	0.000165473	-1.59653	0.00412567	-0.575551	0.000273295
CD9	0.787087	7.71389e-05	0.645012	0.000203844	0.579054	8.3918e-05	1.70706	0.00418709	-0.405409	0.00793831
SLC2A6	0.606061	1.2855e-05	2.69961	7.3596e-07	0.264398	0.000100789	3.62618	0.00442298	0.281637	0.0424154
P2RY13	-0.164559	0.0750973	-0.888227	1.76851e-05	-0.326736	0.00383015	-1.32086	0.00452356	-0.86327	6.5456e-09
MCOLN2	0.0606434	0.667731	0.749096	6.5104e-06	-0.0197908	0.900996	5.05561	0.00482204	0.152396	0.425704
CCR5	-0.120132	0.0834769	-0.924206	0.000491249	-0.404107	0.00761003	-1.26038	0.00502948	0.434722	4.91575e-05
CLEC4D	0.163024	0.0579114	-0.362715	0.524877	0.0324675	0.757332	5.44995	0.00520429	0.177077	0.249534
DDX5	-0.154203	0.0495713	-0.165744	0.324616	-0.117064	0.18332	-1.19041	0.00557547	-0.107714	0.402371
ANXA2	1.4176	5.89429e-06	2.31648	0.000498325	0.23364	0.0347969	2.74894	0.00592405	0.297843	0.0579945
BCAR3	0.00431796	0.944754	2.06683	3.0402e-08	0.0460146	0.402345	3.34195	0.00592405	-0.0233657	0.73075
F11	-0.0193548	0.685986	0.23475	0.187225	-0.0257441	0.803023	-4.32155	0.00611638	0.0114972	0.892255
P2RY12	-0.191486	0.000307976	-0.961845	0.000569983	-0.320158	5.51664e-05	-1.39849	0.00659598	-0.716562	1.6726e-07
MMP12	2.22961	1.17259e-06	0.171164	0.083095	1.32421	1.35869e-09	1.67026	0.00663839	0.00714017	0.927304
GNAT3	-0.0870509	0.494469	-0.0343967	0.773739	0.00499961	0.977086	7.20831	0.00679558	-0.0225516	0.78722
CDK5R1	-0.174315	0.00892182	0.256684	0.0719738	-0.393556	3.92814e-05	-2.02423	0.00716119	0.143119	0.0322862
GLTP	0.216743	0.000612969	0.506341	0.00011072	0.461319	0.000278366	1.83299	0.00719632	-0.257776	0.256076
DOCK9	0.0697969	0.667875	0.00363254	0.990037	-0.197444	0.33026	-1.42498	0.00750279	-0.144074	0.521449
MYO1A	-0.0237988	0.471188	0.0154144	0.979026	-0.0100295	0.920281	-4.59715	0.00750279	0.0407704	0.615548
RASGEF1B	0.272429	0.158713	-0.0115987	0.978921	0.244951	0.0844255	2.30896	0.00750279	0.0679536	0.673897
TIMD4	0.293697	0.0253582	-0.1463	0.0895142	-0.0582484	0.604241	4.59274	0.00750279	0.102839	0.143692
CLEC12A	0.032806	0.391066	-0.0100936	0.948014	0.00455353	0.965884	3.93127	0.00756741	0.00678657	0.938949
FMR1NB	-0.0539239	0.411519	0.480965	0.148861	0.0570571	0.657758	7.29447	0.0078606	-0.0074901	0.964153
APBB2	0.139129	0.438073	1.63478	1.71955e-10	0.107447	0.529659	1.81381	0.00788218	-0.149859	0.0802211
CCNA2	0.185956	0.424756	0.0458124	0.916518	0.040542	0.717616	2.86305	0.00805399	-0.0212056	0.791076
ST3GAL5	0.00721183	0.959382	-0.579909	0.000175646	-0.140475	0.451782	-1.16446	0.00819469	-1.16564	2.52001e-06
CD68	0.0452918	0.788978	0.889363	0.000121814	0.344885	0.00400184	1.7688	0.00836358	-0.132066	0.435786
GPR56	-0.200452	0.142975	-1.02698	4.68162e-05	-0.156606	0.461452	-1.5088	0.00863351	-0.349652	0.0915422
BTG2	-0.188141	0.446028	0.414131	0.00667898	-0.317102	0.00534314	-1.19247	0.00863579	0.962941	0.00529941
CXCL13	3.26294	3.23786e-11	-0.208548	0.532472	0.655944	0.000409887	3.94798	0.00863579	0.045482	0.527415
TMEM51	0.0680042	0.164491	2.30769	4.10801e-06	-0.0555815	0.689667	6.84668	0.00879864	0.0123281	0.935067
IGF1	0.480454	0.00403731	3.79523	4.30715e-10	1.02432	8.09903e-12	1.29297	0.00919623	0.0160287	0.943548
C5AR1	0.0170295	0.743345	0.564732	0.00544395	-0.399693	0.016618	1.62279	0.00920528	2.50901	8.22597e-09
ATF5	0.0470302	0.845478	0.75877	2.18706e-06	0.452029	0.0259657	2.15144	0.00940404	0.593922	0.00884663
CCNB2	-0.026606	0.579164	0.206268	0.677977	-0.0175628	0.848172	3.30526	0.00940404	0.0260093	0.695107
ZFP595	-0.0380718	0.586773	-0.298535	0.431883	0.0107261	0.976581	-1.51878	0.0097999	0.168761	0.241211
ADCY8	-0.0240257	0.75555	-0.311575	0.0394613	-0.0959564	0.235773	-2.11428	0.0103362	-0.0206945	0.852193
EFNB2	-0.000632465	0.994057	-0.0256171	0.950986	-0.0358192	0.864718	3.74701	0.0103362	0.0686768	0.43765
CTSE	1.59476	1.18108e-07	2.06698	4.30641e-08	0.378498	0.000697412	1.91006	0.0107898	0.0413433	0.520593
HIST1H1C	-0.0422741	0.920304	0.733065	0.00800595	0.389579	0.317006	2.25022	0.0113478	-1.53053	0.000314448
NEFL	0.0112684	0.79638	-0.555268	7.17984e-05	-0.0328659	0.585368	-1.67115	0.0113785	0.0325592	0.738405
H2-AB1	1.53665	2.46382e-06	0.873006	0.0562174	1.43353	6.89258e-06	3.80168	0.0116332	0.0455677	0.856835
CD83	0.312342	0.000417241	0.0573121	0.915501	1.26786	3.16051e-08	2.09659	0.0117782	3.19832	8.02614e-11
GPR65	0.742307	7.71389e-05	1.67772	9.18034e-07	1.58033	7.21707e-06	1.81506	0.0126837	2.02293	2.18753e-10
ARHGAP26	0.170289	0.0632705	0.110361	0.813899	-0.0989151	0.660448	1.60748	0.0126859	-0.0143172	0.941068
UHRF1	0.65814	0.00264796	0.357428	0.374471	0.634132	5.97454e-05	2.33925	0.0129396	0.420776	0.0822244
H2-AA	1.95807	3.95187e-10	1.1392	0.0589229	0.970109	0.00160603	4.61812	0.0131273	0.100416	0.56682
OLFR1166	0.0349064	0.877223	-0.0786389	0.645545	0.0761372	0.586258	6.75064	0.0131912	-0.0926817	0.631548
GAPDH	0.362967	0.0210875	0.760613	7.68765e-07	0.372222	2.48459e-05	1.67099	0.0132927	0.0674606	0.676439
TREML2	-0.167155	0.325559	0.695301	6.60279e-05	0.0686649	0.820584	1.88011	0.0134743	0.327163	0.0751892
ANXA4	0.51008	0.000317548	0.77962	2.78365e-07	0.270749	0.081638	2.03653	0.0136463	-0.0116836	0.957339
ENG	-0.154942	0.148458	-0.681584	2.35013e-05	0.00731594	0.936833	-2.07886	0.0136477	0.0299216	0.679496
WBP5	0.0971619	0.557711	0.632741	0.000130945	0.301496	0.0545038	1.85501	0.0138735	-0.180975	0.422654
WEE1	0.113413	0.128027	-0.0462466	0.72461	0.0482207	0.493643	2.92525	0.0138735	0.00910403	0.911024
ZBP1	0.129134	0.258408	1.00777	0.000336231	1.90258	6.45371e-12	2.72554	0.0138735	0.88425	0.00177139
ZHX2	0.0602521	0.744591	0.0370417	0.702551	0.0202867	0.866685	2.49986	0.0139871	0.0920139	0.250842
CPEB1	0.617336	0.00041941	1.63752	2.79179e-07	-0.00466472	0.983222	2.14257	0.0139941	-0.159597	0.121572
TPM4	0.463503	0.00760246	0.708983	0.000174037	0.242215	0.0267827	2.0639	0.0140174	0.979769	1.41572e-06
NOS1AP	-0.0438809	0.722317	-0.425899	0.00476218	-0.177822	0.427759	-1.55171	0.0142489	0.135505	0.540877
MS4A4B	0.0134925	0.756569	0.575808	0.128194	0.0134094	0.897074	4.32374	0.0148843	0.0561952	0.542894
PFKP	-0.0606835	0.563158	-0.0112756	0.9664	0.128379	0.54394	3.24197	0.0148843	0.0577688	0.657041
KLF2	-0.00597146	0.972468	-1.66842	4.70511e-07	-0.0529023	0.841717	-1.25965	0.0150159	-0.144867	0.46176
STAMBPL1	-0.118388	0.645167	-0.502335	0.00200942	-0.400614	0.0128558	-1.31067	0.0155345	-0.438064	0.000912928
TLR2	0.822465	5.82608e-08	1.60686	1.8824e-07	0.971373	9.55548e-08	1.89882	0.0159938	2.53209	3.37422e-09
FSCN1	-0.0984616	0.172187	-0.284042	0.0187639	-0.413829	0.0148886	-1.36826	0.0160427	-0.188826	0.275298
TMPRSS3	-0.0283808	0.613096	-0.221332	0.473122	0.0224491	0.837628	7.86851	0.0160765	-0.0279775	0.713042
DLK2	-0.00789998	0.932954	0.00534849	0.989556	-0.0924837	0.635527	-3.51076	0.0161649	0.0107355	0.949953
MPP1	0.0421374	0.731575	0.392043	0.00017787	0.239113	0.0172191	1.92974	0.0166893	-0.204089	0.231631
TMED3	0.0238286	0.947503	0.765467	3.94713e-07	0.0998453	0.586269	1.95397	0.0167248	-0.254987	0.65594
DDHD1	0.0946304	0.286385	0.399019	1.33531e-05	-0.0177511	0.960917	1.7545	0.0167614	0.18139	0.00523818
IIGP1	0.0122204	0.774517	-0.0924253	0.41052	0.046844	0.644909	3.6239	0.016981	-0.00278977	0.969557
PLAUR	0.804213	0.000103983	1.1975	0.000102052	0.397674	0.0170283	1.89828	0.016981	2.55235	1.56502e-09
TYROBP	0.140534	0.318587	0.626708	0.00988794	0.0693686	0.313847	1.67256	0.016981	-0.0519174	0.49478
TPST2	-0.00917893	0.923346	-0.614964	2.80437e-06	-0.0738902	0.763638	-1.75315	0.0171476	-0.314374	0.0265698
AMOTL2	0.00164295	0.975988	-0.00966509	0.985247	0.00124275	0.992607	-3.11398	0.0174139	0.0224658	0.771624
4930548H24RIK	0.0172312	0.944346	0.0243114	0.887521	0.032406	0.86704	-3.91289	0.0174254	-0.196116	0.123508
CACNA1A	0.0749124	0.576791	1.70185	1.72901e-08	0.082108	0.777468	2.03652	0.0175601	0.0402684	0.630919
GM2A	0.193989	0.000173968	0.558212	5.482e-05	0.269134	0.0356126	1.63326	0.0175601	-0.463648	0.0117343
NKX2-3	-0.0638161	0.609298	-0.00901034	0.98461	0.0635146	0.708761	9.52501	0.0175601	-0.0483034	0.588247
EPN2	-0.242389	0.0300216	-0.726846	2.26443e-07	-0.496948	0.000896191	-2.04277	0.017692	-0.109754	0.551283
PTPRO	0.147982	0.0604624	0.0223609	0.855252	-0.160178	0.303954	-1.2578	0.0178458	-0.774606	0.00240109
EEF1A1	0.163571	0.0507339	0.224734	0.0132281	0.389283	8.05014e-09	1.39168	0.0185501	0.126893	0.0557912
HTR2B	-0.218812	0.313547	0.133615	0.129479	0.0110954	0.961079	1.98542	0.0185501	0.085339	0.782608
PDGFA	0.284539	1.18308e-07	0.0571523	0.816137	0.673413	0.000706927	1.90861	0.0188816	0.915542	0.00387792
SOD1	0.0200963	0.928476	0.0881624	0.40925	0.223523	0.0117397	1.45919	0.0188816	-0.438855	4.50652e-05
TMSB10	0.155556	0.776456	0.389905	0.0811282	0.335116	0.0695583	2.09154	0.0188816	-0.274849	0.139655
IVNS1ABP	-0.150551	0.451283	-0.936345	0.00031793	-0.284886	0.00096414	-0.99152	0.0191948	-0.809447	8.56354e-07
MTSS1	-0.013523	0.796039	-0.934155	1.67535e-07	-0.268133	0.0290376	-1.30181	0.0191948	-0.788793	3.3612e-05
ANXA3	0.343485	0.000214154	0.00418024	0.990037	0.296139	0.00160603	2.01604	0.0194712	-0.0676828	0.65996
MCM10	0.0159812	0.800963	0.0543254	0.801005	-0.00393833	0.980425	3.5656	0.0194712	0.260759	0.0274298
APOC2	0.270213	0.025468	1.61388	0.00017071	0.107331	0.628054	4.16909	0.0196903	-0.150281	0.13075
OLFR110	-0.00446279	0.951602	0.747028	1.54398e-06	0.103516	0.670831	2.33931	0.0196903	-0.360672	0.015976
LRRC34	-0.171701	0.126392	0.0160685	0.902438	0.0046587	0.97911	-4.08794	0.0201333	-0.0146092	0.945163
NPL	-0.20695	0.0688103	-0.155038	0.311442	0.0460141	0.850872	2.36211	0.0205704	0.623795	1.58562e-06
EIF2S1	0.0404443	0.568967	0.132698	0.200692	0.0229389	0.846544	2.48186	0.0209471	0.149283	0.122028
CDH23	-0.111373	0.655618	-0.280961	0.00315651	-0.0308573	0.943659	-1.71233	0.0209924	-0.151467	0.428133
KCNK12	-0.0210174	0.932954	-0.827358	1.33531e-05	0.0811336	0.716596	-5.11625	0.0209924	-0.0874224	0.631548
9630033F20RIK	-0.00821709	0.89193	0.803652	1.09772e-06	0.0766515	0.436835	1.82992	0.0212311	-0.0176737	0.85077
CCL5	0.187461	0.115691	0.48138	0.320482	3.08122	8.07886e-23	3.87133	0.0214312	3.97958	4.59203e-09
CCL6	0.51601	0.00327293	1.60603	9.17825e-07	-0.0802823	0.750882	1.98302	0.0218976	-0.327759	0.0457889
SALL1	-0.0746915	0.772474	-0.760192	0.000405504	-0.35461	0.00230155	-1.21559	0.0218976	-1.66681	4.38743e-08
DPP4	0.518816	0.064512	0.0200287	0.936922	-0.0186517	0.879429	3.83939	0.0219793	0.0140708	0.847566
4931406P16RIK	-0.0893737	0.59241	0.404976	1.49723e-05	-0.00537449	0.986915	2.93347	0.0220585	0.124454	0.107119
SCPEP1	0.136936	0.342179	0.425263	0.0286063	0.408601	0.00138713	1.77261	0.0225074	-0.0706502	0.693041
OLFR1167	0.00963706	0.866673	0.0385236	0.716857	0.0019287	0.98454	5.65942	0.0226456	-0.00398918	0.962895
TOP2A	0.0265969	0.810674	0.114444	0.725427	0.0879661	0.224809	2.09187	0.0241901	0.0323763	0.776876
ACTN1	-0.122231	0.577991	-0.325838	0.00442904	-0.060171	0.831697	1.99509	0.0245473	-0.0350397	0.9226
SPN	0.145108	0.481209	-0.0262923	0.980359	-0.0879456	0.805227	2.04683	0.0246006	-0.0584652	0.844721
PCBD1	0.223718	0.235073	0.507775	0.00352859	-0.0109457	0.98678	-2.84488	0.0247783	-0.187015	0.395359
KLF4	0.158156	0.137142	-0.367422	0.052301	0.37928	0.561233	-1.38103	0.0251168	2.32062	4.72219e-07
SASH1	-0.0216581	0.909645	-0.286006	0.0523032	0.206538	0.172526	1.68678	0.025856	-0.0565777	0.837056
RPL27	0.184766	0.419647	-0.00978922	0.954049	0.466096	0.00051441	1.53098	0.0262477	0.125228	0.556259
ACOT3	0.00138168	0.977783	-0.0603188	0.829961	0.00844197	0.95165	8.50188	0.0266469	-0.0169133	0.851981
OLFM4	-0.0231987	0.690889	-0.118727	0.606047	0.119229	0.216828	3.31434	0.0267539	0.184343	0.191803
DAB1	0.00574684	0.975473	0.0678219	0.778589	-0.157378	0.538654	3.33547	0.0268065	0.0442207	0.812051
NUSAP1	0.266593	0.0978936	0.114898	0.737465	0.0479031	0.793617	2.93578	0.0270591	-0.169581	0.0311888
TOMM7	-0.0142911	0.958465	0.289862	0.36902	0.373501	0.0194977	1.92239	0.0270591	1.17893	2.80816e-08
WDR41	0.0104918	0.902122	-0.346385	0.0344246	0.0896846	0.636558	3.07989	0.0270591	0.0119341	0.922471
ENPP2	1.15025	0.19844	0.159658	0.727727	0.0349629	0.962774	-1.79376	0.0273742	0.41954	0.726144
SLC45A3	-0.0140089	0.840882	0.0813217	0.762655	0.00569089	0.971587	4.77184	0.0273742	-0.0525061	0.325194
UROC1	0.0232612	0.542015	-0.0775349	0.426362	-0.0648951	0.716548	7.85402	0.0279062	-0.15648	0.0821695
NOTO	-0.0195445	0.918159	0.0280504	0.781083	0.0189142	0.882085	6.73857	0.0280241	-0.000402135	0.997157
SDCBP	0.122666	0.0467343	0.000157539	0.998895	0.113817	0.329379	1.38276	0.0281801	0.324605	0.162948
CCDC65	0.0257805	0.842235	0.0475363	0.70986	0.0233255	0.920768	5.4479	0.0283213	0.0955432	0.421646
PSEN2	0.398628	0.0704311	0.319212	0.000925331	0.323915	0.0205218	1.66435	0.0285734	-0.0215921	0.908852
PHLDA1	0.0267497	0.757536	1.76018	1.25051e-06	0.0530822	0.64094	2.04502	0.0288338	0.0734639	0.328572
GNPTAB	0.694088	4.91489e-10	1.11793	2.01746e-06	0.28701	0.00552476	1.57981	0.0292973	-0.0733838	0.462963
GNG12	0.0173678	0.89215	1.30028	5.26986e-09	0.107189	0.311123	1.58364	0.0293807	-0.0767923	0.277266
GARNL3	-0.254007	0.298548	-0.658928	2.95871e-05	-0.236674	0.13402	-1.46653	0.0299341	-0.35824	0.00600348
HIST1H1B	0.0410447	0.38846	-0.332509	0.6729	0.166505	0.0386534	6.30981	0.0299341	0.0829326	0.531319
HSPA1A	-0.105788	0.428808	-0.899644	0.0610539	-0.0321614	0.843363	-1.74866	0.0299341	-0.319125	0.397574
RPL36A	0.338837	0.002246	0.306995	0.0179645	0.660472	3.33e-10	1.71576	0.0299341	-0.0147557	0.899878
ALDOA	0.304134	0.192742	0.783866	1.66418e-07	0.256185	0.0839881	1.90466	0.0302621	0.0143012	0.954263
RPL30	0.0684058	0.856524	-0.11612	0.295036	0.246704	0.00994474	1.42043	0.0302621	0.662542	3.89201e-07
ADIPOR1	0.0734226	0.517597	0.313758	0.0401444	0.388095	0.010159	1.53072	0.0304683	-0.350963	0.000401233
CHST8	0.173039	0.393079	-1.12087	6.34113e-06	-0.137007	0.239039	-2.53419	0.0308796	-0.347225	0.0093435
CDCA3	0.0687935	0.753113	0.239523	0.526414	0.163834	0.224809	3.88507	0.0312026	-0.0546618	0.651116
ENPP1	0.182529	0.0978207	0.783033	9.18899e-07	0.238626	0.0201177	1.89967	0.0313389	0.0625275	0.650402
MDK	0.106166	0.439071	0.134206	0.214304	0.0550814	0.699	2.92437	0.0313389	0.182527	0.070355
EIF4B	-0.0368158	0.811284	0.6384	0.000720718	0.177955	0.443945	4.70968	0.0318275	0.294175	0.0460389
RHOJ	0.182946	0.34599	-0.0598111	0.567358	0.0719545	0.58345	4.28451	0.0323538	-0.0614116	0.670909
AFAP1L1	-0.0535582	0.691316	-0.566799	0.00166163	-0.0523387	0.763892	-1.5241	0.0326528	0.339276	0.000702818
NPNT	0.0577645	0.841533	-0.103119	0.535257	0.480411	0.000591574	1.5845	0.0328394	-0.256577	0.35521
F11R	-0.401238	0.000353959	-0.440533	0.0016336	-0.236951	0.110505	-0.982486	0.033109	-0.747599	7.5884e-06
ADSSL1	0.837566	1.92871e-07	1.88453	1.27676e-09	0.298851	0.00162334	3.31947	0.0333751	-0.0216037	0.868809
PTGFRN	0.00249468	0.964415	0.300405	0.0661864	0.0439231	0.69311	2.03806	0.0335747	0.0739014	0.532554
BRF2	-0.0430706	0.758329	-0.0580715	0.640475	0.0851794	0.611172	6.65632	0.0342329	0.0446867	0.698369
COX4I1	0.162365	0.219327	0.232018	0.0254566	0.541872	9.28234e-05	1.63984	0.0342329	-0.0303934	0.847566
D430042O09RIK	-0.00875317	0.917526	-0.0919413	0.816053	0.0077774	0.968938	2.63495	0.0342329	0.0134003	0.877854
FABP4	0.231453	0.0548251	-0.0877079	0.515429	-0.0249842	0.684616	6.71602	0.0343432	0.000539721	0.994355
RPS14	0.147517	0.315977	-0.0373283	0.936922	0.471398	5.25644e-05	1.52568	0.0351866	0.0544803	0.506972
ST3GAL6	-0.128516	0.24311	-0.356963	0.122633	-0.375799	0.000864849	-1.22652	0.035859	-0.725726	5.76155e-08
CYB5R2	-0.00040615	0.9916	-0.060032	0.603776	0.00319693	0.975367	5.1805	0.0361814	0.0247041	0.671572
BCS1L	-0.0649489	0.61895	0.0181679	0.95388	0.149465	0.537327	2.3316	0.0362731	-0.150408	0.122298
UPK1B	0.405114	0.0287413	-1.13932	1.80035e-08	-0.842538	0.000101711	-2.85359	0.037228	-0.722192	0.000108642
ABLIM1	-0.0403312	0.904219	0.149139	0.27001	0.124332	0.454581	3.29952	0.0373812	0.0141991	0.936375
COL27A1	-0.0973061	0.131021	-0.575355	3.12143e-05	-0.108848	0.461613	-1.18302	0.0373812	-0.0291117	0.720061
MYO10	0.0166218	0.809008	0.0406462	0.682909	-0.00483389	0.97643	1.69137	0.0373812	0.0381563	0.758109
BRSK2	0.0485079	0.808715	0.0331393	0.812769	0.173314	0.357722	5.02141	0.0385639	-0.0148248	0.946933
FUNDC2	0.285678	0.0197358	0.543049	0.00086313	0.169979	0.0703977	1.2044	0.0388931	-0.115467	0.187108
SLCO2B1	-0.19655	0.000354392	-0.709738	0.0101738	-0.221328	0.00146252	-1.08884	0.0391866	-0.479439	5.79607e-05
B2M	0.251184	1.43775e-05	0.528739	6.01794e-05	0.283923	3.96729e-07	1.52157	0.0400037	0.0352023	0.655694
DGKA	-0.141799	0.0935091	-0.0816992	0.650865	-0.307334	0.0179044	-1.49942	0.0400037	0.895263	6.01511e-08
EPRS	0.0528117	0.759408	0.428308	0.0187273	0.244104	0.0223744	1.51859	0.0400037	0.84546	4.95425e-05
GALM	-0.0804701	0.404661	-0.0463718	0.744341	0.0656829	0.726821	2.11907	0.0400037	0.027959	0.90371
NRARP	-0.760026	0.000138435	-0.090757	0.296799	-0.749222	9.07592e-05	-3.3674	0.0400037	-0.56934	0.000146248
RPS10	0.196396	0.361725	-0.175418	0.355598	0.656173	5.67599e-08	1.64344	0.0400037	0.0699177	0.533539
SKAP1	-0.0613181	0.126392	0.570092	0.0518642	-0.00855649	0.938294	2.68287	0.0400037	-0.0536396	0.387044
MGAT3	0.0548889	0.667875	-0.0919646	0.413422	-0.0846256	0.652445	4.50346	0.0407075	-0.0891353	0.497581
SNAP23	0.147746	0.315184	-0.329309	0.301583	0.101136	0.208679	1.26323	0.0407075	0.371727	0.000742109
EIF3F	0.46135	0.000239738	0.167057	0.0567069	0.575369	2.30865e-07	1.49584	0.0408372	0.0725336	0.428507
CCL3	2.28944	4.15283e-08	0.0615315	0.941902	1.42013	2.16492e-10	1.47662	0.0408576	1.64019	0.00202238
RELN	0.030491	0.818901	-0.0271345	0.761355	-0.412021	0.300972	-1.92786	0.0408576	-0.0925215	0.86771
RGS1	0.163954	0.180351	-0.652382	6.7427e-05	0.776418	0.0110309	1.62816	0.0410326	0.445326	0.400747
RPS26	0.264948	0.0152928	-0.0185652	0.924012	0.723291	5.59656e-09	1.33611	0.0415827	0.250602	0.038612
MR1	0.0365112	0.892647	0.474199	0.000187093	0.121936	0.602175	1.6431	0.0417388	-0.224188	0.236516
APOC4	-0.0496831	0.178706	1.4783	0.000203844	-0.00360628	0.987	5.9368	0.0418174	-0.0252429	0.767147
LY9	1.37381	8.08461e-11	1.11831	1.92617e-07	1.36175	1.35869e-09	1.7588	0.0418174	0.330155	0.118281
PRKAB1	-0.325421	0.0113838	-0.540878	0.00353444	-0.356181	0.0039238	-1.43352	0.0418739	-0.216683	0.164232
RPL17	0.0548762	0.313788	0.0566703	0.600613	0.387254	0.00301397	1.27982	0.0421009	0.631573	0.00810676
GSTO1	0.255676	0.066477	0.70161	0.000442575	0.345242	0.0960861	2.20132	0.0425166	-0.036429	0.780753
SAMD10	-0.0991234	0.228115	-0.183115	0.512601	0.0398559	0.780602	3.49094	0.0427159	0.00713449	0.944125
EML1	0.0155572	0.779901	0.164693	0.4763	-0.152568	0.358788	-2.22024	0.0430962	-0.0271109	0.806048
SLC39A14	0.0253865	0.777112	0.366919	0.00348286	0.0920802	0.541782	2.64809	0.0433684	0.22171	0.0683666
INSIG2	-0.115277	0.39148	-0.0401453	0.868596	-0.0136104	0.950992	3.21296	0.0441114	-0.153372	0.35521
ESCO2	0.0154021	0.916488	0.00229389	0.991044	0.225394	0.034315	3.41696	0.0444245	0.0404286	0.585213
DAP	0.245553	0.0565566	0.326893	0.00254832	0.203866	0.411812	1.59255	0.0446252	0.161057	0.427747
GALNT9	-0.0270551	0.913397	0.29894	0.00574658	0.051337	0.806368	6.20059	0.0448456	-0.0712799	0.393828
XCL1	-0.0190784	0.7932	0.276134	0.266078	0.0343167	0.61291	4.21296	0.0448456	-0.0200233	0.780754
ZFP180	-0.00995302	0.861139	-0.164261	0.0516634	0.0817107	0.546889	2.61522	0.04509	0.0648784	0.681169
AIG1	0.0503239	0.246714	0.652946	9.93031e-05	0.00534336	0.981549	1.91388	0.0451832	0.121288	0.23227
ID2	0.885446	1.42867e-07	-0.493802	0.0890199	0.948266	3.12592e-06	1.56995	0.046803	3.30652	3.55454e-12
P2RY2	-0.019247	0.885545	-0.148089	0.456189	0.097517	0.564403	3.09347	0.046803	0.213396	0.0316669
NCOA7	-0.00461527	0.947486	0.0268731	0.880698	0.0490528	0.730577	1.8672	0.0472202	0.0149445	0.816426
NDC80	-0.0285503	0.945307	0.081448	0.590667	0.0133679	0.961349	2.93458	0.0474691	-0.264506	0.158484
REM1	0.0706664	0.55854	0.0497754	0.678455	0.0412735	0.845219	7.94203	0.0480756	-0.0474859	0.743238
TMEM42	0.195217	0.0358532	0.575919	2.66211e-06	0.0127572	0.960382	2.85507	0.048232	-0.124641	0.211212
CTSL	-0.0362766	0.661791	0.944971	6.26528e-06	0.305939	0.0638261	1.37256	0.0489612	0.534585	0.003956
ST14	0.261832	0.000214154	1.56131	1.81346e-08	0.623509	0.000476987	2.21683	0.0489612	0.182701	0.0454185
COPS7B	-0.167325	0.0298072	0.052278	0.772814	0.0606788	0.843363	3.08522	0.0493951	-0.149831	0.641517
GPR137B	0.0163474	0.928476	0.026469	0.901177	0.165385	0.426053	1.44168	0.0493951	-0.346135	0.0244665
HSPB6	0.173858	0.189819	0.244641	0.293726	0.0182373	0.928204	-2.36009	0.0493951	-0.108005	0.436984
PLEKHA1	0.117658	0.148563	0.75765	5.48217e-06	0.320623	0.00960297	1.34767	0.0493951	-0.160555	0.439089
S100A1	0.101865	0.181286	0.70057	0.000925331	0.0253505	0.761004	2.45102	0.0493951	0.111878	0.237869
ASF1B	-0.00530162	0.965762	0.154407	0.613666	0.00768221	0.946068	3.62227	0.0494149	-0.0794338	0.249896
B3GALT6	-0.0352996	0.853916	-0.076352	0.585591	-0.124172	0.568408	3.41712	0.0495187	-0.254835	0.0703179
HOXD13	0.0269823	0.598224	0.0213259	0.857209	0.0730855	0.687293	8.38367	0.0499168	0.0717655	0.281765
NOC4L	-0.0158455	0.948324	0.17311	0.0236956	0.03595	0.911664	2.14875	0.0503496	1.88992	7.85424e-11
ARRDC4	0.121912	0.08696	0.990939	0.000194932	0.00694673	0.98239	1.9121	0.0521686	0.204094	0.366925
BC030307	-0.0278498	0.528017	0.036585	0.847935	-0.0147522	0.882685	2.65961	0.0521686	-0.132827	0.0522585
ITGB1BP1	-0.0991689	0.515117	0.122798	0.130458	-0.0238899	0.925192	2.27246	0.0521686	-0.0439746	0.809658
MED11	0.240999	0.0678353	0.209805	0.16165	-0.0183275	0.97274	1.93197	0.0524795	0.0910098	0.755815
LOXL3	0.00164911	0.98606	-0.163648	0.15375	-0.132198	0.429815	1.7014	0.0529915	-0.222913	0.035988
LAMP1	0.0715674	0.245887	0.000348228	0.998527	0.317337	0.00148378	1.33091	0.0537854	-0.267255	0.00625605
CYP4F18	0.00860856	0.941939	0.609504	0.22149	0.0617977	0.551567	3.46526	0.0539575	-0.0245411	0.733536
NPM1	0.327459	0.000123334	0.547695	0.000161109	0.276638	0.00559162	1.50887	0.0539575	0.279491	0.0193074
COX6A2	0.624536	0.000132728	3.16301	3.59307e-09	0.439139	6.20859e-05	3.36392	0.0544098	-0.0669585	0.420164
TXNDC17	0.101448	0.330978	0.246985	0.0114681	0.0818691	0.8223	1.30187	0.0544098	0.283263	0.113301
B9D1	0.00152515	0.983539	0.434456	0.00110926	-0.0730369	0.418152	-4.2255	0.0549242	-0.0103843	0.921053
MIDN	0.0263505	0.790377	0.0968227	0.566991	-0.220024	0.151321	-1.35988	0.0579119	1.98128	9.16869e-10
DIAP3	0.1158	0.173597	0.12245	0.220131	0.121628	0.0905214	2.84819	0.0580586	-0.0675017	0.496084
HSPA12A	-0.04966	0.586619	0.11148	0.460996	0.0727472	0.859407	1.28229	0.0584281	-0.465	0.0288307
OPTN	0.887309	3.65537e-06	0.203747	0.218457	0.137721	0.231864	1.95624	0.0584539	0.0393284	0.736668
STARD8	-0.618813	0.000199407	-0.516864	0.000399589	-0.104409	0.628096	1.34288	0.0588122	-1.26432	5.61769e-07
CAPNS1	-0.188457	0.470593	0.0902308	0.479725	0.332229	0.0417755	1.61052	0.0591096	-0.0926278	0.647537
HEXIM1	-0.0862528	0.308564	0.257142	0.389075	-0.102157	0.660713	-1.10058	0.0591096	0.138387	0.28796
JPH3	0.0351477	0.855225	-0.357217	0.21161	-0.0390217	0.546974	3.14347	0.0591377	-0.0965514	0.212531
TPD52	0.183721	0.00238885	1.01563	1.05561e-06	0.508891	1.95624e-07	1.31981	0.0592919	0.612568	1.52974e-06
ELOVL5	0.0208066	0.89193	0.319674	0.00545356	-0.0640803	0.733708	1.50171	0.0594507	0.975769	3.62865e-09
XPO1	-0.074478	0.211948	0.0794757	0.829961	-0.030151	0.806368	1.21872	0.0602312	0.1193	0.180682
VPS13C	0.0656081	0.470593	0.632175	1.19916e-05	0.170786	0.285833	1.48004	0.0604924	-0.68157	0.000914372
MCOLN3	0.0157068	0.850432	0.100426	0.716506	-0.00935662	0.923475	4.33899	0.0608006	-0.0181981	0.892016
EGLN3	0.232821	0.00378888	4.16172	2.99643e-09	0.134622	0.163306	2.34763	0.061367	-0.0982822	0.0809504
LRIG3	-0.0658413	0.545253	-0.570932	0.00101139	0.03057	0.882085	-2.00001	0.061367	-0.179995	0.0138205
HEXIM2	0.0239547	0.845478	-0.385906	0.100193	0.00914602	0.968265	4.31721	0.062894	0.0452339	0.552061
IL2RG	0.525029	2.07206e-05	0.551239	0.00852157	0.0579135	0.636558	2.05229	0.062894	0.133522	0.180911
COMMD2	0.000841622	0.997041	-0.0844668	0.644746	-0.0826676	0.688451	2.17184	0.0632117	-0.0860082	0.690191
CCDC109B	0.30202	0.0342433	0.128004	0.211717	0.00280906	0.981124	6.31869	0.0640761	0.00457396	0.960224
GEM	0.139378	0.0608927	0.247573	0.338019	0.275	0.0609742	1.4278	0.0645725	0.757935	6.64916e-05
5031414D18RIK	-0.0930372	0.675927	-0.300161	0.0315929	-0.292063	0.309867	-1.27918	0.0648915	0.422319	0.00273433
ASB2	-0.268468	0.45041	-0.923269	4.76202e-08	-0.452539	0.000353489	-1.98463	0.0648915	-2.53638	1.2983e-10
DCLK1	-0.00795207	0.957718	-0.305559	0.623262	-0.07631	0.557769	3.41595	0.0652531	0.0229053	0.851981
CALCA	0.0198394	0.925509	0.0616172	0.642205	-0.00855472	0.979667	7.41773	0.0653481	-0.0869784	0.526598
PSMB6	0.0662671	0.593631	0.792738	4.22021e-08	0.163135	0.534559	1.27232	0.0656705	0.0819876	0.605057
C3AR1	0.125579	0.17852	0.12213	0.0869994	0.307143	0.0052942	1.09263	0.0660051	0.100041	0.383351
CD28	0.00289149	0.959815	0.893373	0.000328543	-0.000748133	0.995928	4.05191	0.0662225	-0.0142019	0.883477
MAFA	-0.0410176	0.869495	-0.14639	0.730143	0.0693305	0.672008	6.66982	0.0662225	-0.13604	0.340194
OLFR160	0.0115918	0.874752	-0.059998	0.750782	0.00806139	0.961432	-2.87389	0.0663875	0.0332127	0.718872
TNFAIP2	0.204677	0.0681357	1.68543	8.07948e-06	-0.145834	0.490491	2.34412	0.0669802	2.02655	0.000194778
EEF1B2	0.194261	0.212157	0.0587215	0.615039	0.330368	3.1002e-07	1.1007	0.0675932	0.24334	0.00501826
4930404N11RIK	-0.0271658	0.78971	0.292952	0.0021906	0.062266	0.391737	2.55191	0.0680756	0.032911	0.738836
ARPC1B	-0.122707	0.335015	0.126663	0.264787	0.231704	0.00586708	1.14671	0.0680756	0.476461	0.000379014
CLDN15	0.0203004	0.874414	-0.0900188	0.829704	-0.00231412	0.992044	4.61219	0.0680756	0.0159514	0.891622
HRH1	-0.0455787	0.740309	-0.0375517	0.693	0.0557507	0.6447	4.92447	0.0680756	-0.151094	0.277266
PAG1	0.121281	0.516859	-0.267689	0.0766522	-0.099089	0.525372	-0.788005	0.0680756	-0.274716	0.105931
PBK	0.183293	0.186931	0.160523	0.524179	0.213542	0.346108	2.72189	0.0680756	-0.0989447	0.230659
RPS3	0.301532	0.00831312	-0.0209584	0.957217	0.329693	0.00256145	1.10051	0.0680756	-0.0313074	0.720228
RWDD2B	-0.0122156	0.920304	0.0977949	0.321027	0.0277548	0.91164	2.25701	0.0680756	0.0255404	0.834578
GM1587	0.00576521	0.973921	0.00552158	0.971663	0.117462	0.549445	5.80951	0.0681352	-0.0612832	0.546215
ERO1L	0.0271845	0.812451	2.36381	9.57856e-09	0.102167	0.717563	1.42681	0.0681507	0.507041	0.0168746
FOXA1	-0.00760182	0.848885	0.0130704	0.967872	-0.00764625	0.911313	4.5556	0.0695399	0.0500348	0.329454
CKAP2L	-0.00396966	0.943464	0.132075	0.322094	-0.00678258	0.964835	1.70295	0.0695462	0.00568293	0.964846
OSBPL5	0.0143726	0.690889	0.334502	0.0800353	-0.0322918	0.63857	3.33193	0.0695462	0.0541199	0.402371
SLC2A5	-0.126447	0.429909	-1.14928	2.72188e-07	-0.793826	7.85726e-06	-2.00923	0.0705707	-0.568939	0.00026691
TTYH2	0.588515	0.00550376	1.00352	2.23114e-06	0.258665	0.0341683	2.8905	0.070857	-0.280598	0.345754
CISD2	-0.0734721	0.58655	0.22018	0.0365698	0.0633064	0.805334	1.46374	0.0710908	0.253806	0.227664
NCAPG2	0.267369	0.00341615	0.13594	0.560008	0.322651	0.0267453	1.55482	0.0722969	0.00867654	0.939637
TNIP1	0.214162	0.177976	0.42984	0.00328375	0.12758	0.169036	1.84744	0.0722969	0.517386	0.00244983
JUN	0.0334318	0.952588	-0.907161	0.000135886	0.363093	0.50619	-0.892885	0.0726818	-0.0253119	0.975837
SDC3	1.05341	3.4349e-05	1.29038	1.35585e-08	1.69964	2.03305e-10	1.7349	0.072992	0.0964642	0.665556
PMAIP1	0.0352789	0.639604	0.673396	0.000436175	0.190722	0.0234464	1.42628	0.073058	0.0354186	0.78249
CPT1A	-0.197855	0.355542	0.0673074	0.741731	0.207789	0.19143	1.58548	0.0732023	-0.130477	0.494603
BCL2A1D	0.390418	0.212014	1.42833	1.51683e-05	0.473805	0.00580086	1.3952	0.0732183	1.1862	3.86752e-05
NAGPA	-0.182474	0.193401	-0.0105443	0.952347	0.0735016	0.63857	1.28292	0.0732995	-0.0205603	0.926149
TRIT1	-0.12395	0.148458	-0.768321	6.6683e-06	0.144887	0.461613	-1.25933	0.0732995	-0.674638	0.000247315
SLC16A6	-0.465959	0.00986232	-0.719352	5.19435e-05	-0.162502	0.427759	-1.17318	0.0737392	-0.574111	5.17047e-06
ASPM	0.0503156	0.298553	0.0716792	0.714671	0.328705	0.0104119	1.89806	0.0747099	-0.0125314	0.908852
RNASE6	0.342442	0.058219	-0.416418	0.00127976	0.428323	0.00325899	-2.45572	0.0747099	-1.14117	1.37386e-05
COQ5	0.0774977	0.83379	-0.0533799	0.76906	-0.0645512	0.806368	1.94767	0.0748958	-0.15674	0.331003
DUS4L	-0.0355266	0.755526	0.0450909	0.824489	-0.0746964	0.558619	2.43607	0.0748958	0.0972938	0.542739
GOLT1A	-0.0508849	0.836322	-0.0951127	0.666838	-0.0285247	0.817362	6.1989	0.0748958	0.0266042	0.834025
CLEC4B1	0.0104005	0.959815	-0.373094	0.108972	-0.460799	0.0369706	-2.32712	0.075597	-0.214723	0.237181
MCAM	0.328926	0.0974613	-0.368404	0.292612	-0.0455113	0.861514	2.67424	0.0757574	-0.140193	0.40987
RPGRIP1L	0.0156836	0.92015	0.00596652	0.986829	-0.225164	0.247486	2.03572	0.0760993	0.00855954	0.970669
CNGA4	-0.02483	0.914043	-0.0120472	0.911377	-0.105081	0.586225	6.40927	0.0762025	0.0925619	0.611619
ASAH2	-0.0928276	0.545699	0.166056	0.107873	0.0782185	0.757819	1.85965	0.0763652	-0.17335	0.0626626
GPD2	0.0868101	0.401692	0.457225	6.07392e-05	0.159133	0.299186	1.33374	0.0763652	0.272613	0.148882
PKP2	0.0149348	0.87143	1.14867	3.30208e-06	0.00728708	0.970085	3.19267	0.07678	0.0256331	0.796352
RPS8	0.647083	9.58777e-05	-0.173883	0.164334	0.454278	2.94333e-06	1.36356	0.07678	0.281599	0.000686036
ROBO4	0.101301	0.745657	0.181638	0.489124	0.0690598	0.874774	-3.63453	0.0772239	-0.203393	0.431313
LIF	-0.0297895	0.58655	0.0869624	0.438893	0.130155	0.525421	2.49836	0.0775059	0.0193769	0.82286
IDS	-0.110674	0.139295	-0.247707	0.0156628	-0.0351615	0.816806	1.32229	0.0775669	-0.318464	0.00158822
EGR1	1.14886	0.00408175	0.462845	0.0636082	1.26634	5.63098e-05	-0.899177	0.0776977	3.2528	0.00193771
RAB3B	-0.0644661	0.228365	-0.0458884	0.644746	0.0232638	0.918845	4.37321	0.0783712	-0.00476916	0.953691
ATP10D	-0.0589863	0.687407	-0.222985	0.0842944	-0.158883	0.268829	-1.09994	0.0788136	0.131407	0.483215
LRDD	-0.0852812	0.41136	-0.113974	0.232589	0.0458406	0.863735	-2.03717	0.0788136	-0.241791	0.00330347
COX17	-0.126722	0.647681	0.0500719	0.689389	0.28229	0.0274677	1.5073	0.0801724	0.136193	0.278077
RAB3GAP1	-0.0589639	0.651145	-0.0147968	0.939014	-0.0173813	0.938533	1.73077	0.0801724	-0.194911	0.047296
SORD	-0.00143443	0.988983	0.395074	0.00545356	0.0765192	0.819013	1.711	0.0801724	-0.234276	0.471156
CLN6	0.209372	0.153412	0.54113	0.00444159	-0.0641183	0.684967	1.56776	0.0803048	-0.0354932	0.713808
GBA	0.202854	0.0455262	0.34025	0.0828776	0.269794	0.00411257	1.17864	0.0809454	-0.164002	0.340023
ATP6V1B2	0.266246	0.114065	0.316112	0.11224	0.384075	0.000149807	1.35169	0.0809668	-0.19808	0.217817
COL7A1	-0.019066	0.909256	-0.0679463	0.791291	-0.0658455	0.430487	-2.15841	0.0809668	0.0978735	0.516332
SLC26A11	0.0198099	0.892385	-0.978079	9.21378e-06	-0.0404782	0.887486	2.76078	0.0819176	-0.421758	0.00164981
CLCN7	0.26978	0.0152081	0.217416	0.199495	0.193813	0.124149	1.58186	0.0819972	-0.212354	0.0657769
RPL39	0.254368	9.83168e-06	-0.0909585	0.356005	0.827028	4.14414e-08	1.41983	0.0819972	0.24261	0.00561124
TIMM10	-0.137836	0.201107	-0.145034	0.375347	0.208998	0.232832	2.81444	0.0819972	0.504705	0.000723509
TMEM169	0.0166009	0.797516	-0.0469332	0.580186	-0.112184	0.424133	3.52746	0.0821443	-0.128475	0.151481
ATP8A2	-0.117783	0.331778	-0.422369	0.000174693	-0.124906	0.457614	-1.10661	0.0826716	-0.348968	0.117986
LITAF	0.053235	0.589249	0.648762	0.00109512	0.145071	0.198728	1.4195	0.0826716	1.21969	1.60567e-09
MAGI1	0.0521122	0.819362	-0.108395	0.325369	0.130639	0.644092	2.54714	0.0827811	0.646904	0.005187
SAA1	0.0230926	0.943428	0.151956	0.271344	0.127057	0.591141	-5.13473	0.0827811	-0.0431166	0.909876
RPL38	0.353923	1.04612e-06	0.0853637	0.647866	0.638074	4.54367e-09	1.33612	0.0827922	0.0715331	0.544532
ALOX15	-0.00892377	0.894609	-0.0730588	0.821964	-0.0389031	0.657558	3.10029	0.08297	-0.0538193	0.486796
RGS10	-0.167191	0.0188402	-0.634408	1.27363e-05	-0.121984	0.285511	-1.20486	0.0832761	-0.400383	4.10497e-05
AHNAK	0.705313	0.0112329	-0.203805	0.662862	0.163577	0.501112	1.76731	0.0837695	0.100206	0.351047
BST1	0.0115701	0.901527	-0.251955	0.304999	0.0222591	0.79393	3.35854	0.0841508	0.0206195	0.794206
COX6B1	0.106246	0.604232	0.320266	0.00633527	0.299627	0.0113693	1.35469	0.0841508	-0.0284878	0.880533
JAM2	-0.178458	0.161726	-0.0812113	0.586851	-0.755756	0.00275884	-1.04543	0.0841508	-0.916571	8.58631e-05
SPEF1	0.00318276	0.946159	0.229673	0.237437	-0.0180667	0.783917	2.30792	0.0841508	0.02208	0.756013
SLC37A2	-0.0538503	0.502036	0.22716	0.0302828	-0.120941	0.508399	1.41454	0.0842981	-0.962475	9.71087e-08
IFITM3	1.98159	4.72626e-11	0.776938	0.0044956	3.32768	7.89504e-20	1.86141	0.0849757	1.78856	2.2663e-06
LMOD2	0.00551934	0.902587	0.0229014	0.807675	0.039208	0.708125	-2.33092	0.0849757	0.0090939	0.920237
MAN2A1	0.298356	0.0562818	0.14114	0.29218	0.0901263	0.586269	1.1414	0.0849757	0.113349	0.235732
PCDH9	0.0292499	0.655964	0.018517	0.902949	-0.254556	0.188034	-1.37847	0.0849757	0.0513877	0.636851
RTN1	-0.010038	0.956164	-0.811989	1.9531e-05	-0.298849	0.0149301	-1.06475	0.0849757	0.00498542	0.97309
PKP3	-0.0711752	0.51361	-0.121194	0.452395	0.0905919	0.639485	6.32084	0.0856883	-0.115974	0.216238
WDFY2	-0.0127392	0.950907	-0.684929	5.64211e-06	-0.00801302	0.976009	-1.21552	0.0862237	-0.036598	0.851981
STAT4	0.00758363	0.923346	0.182489	0.536918	-0.0697037	0.367138	3.72025	0.0865428	-0.0358833	0.740169
JMJD6	-0.23369	0.215984	0.248033	0.0210379	-0.116386	0.449419	-1.12477	0.086952	0.583532	0.000437012
CDKN2A	0.19604	0.00150946	2.08851	8.95368e-07	0.0367798	0.621035	6.61168	0.087134	0.0479943	0.539928
ITK	-0.00930833	0.869583	0.41748	0.0965228	-0.0237409	0.714736	3.30635	0.087134	0.0848486	0.0821707
KLHDC8B	-0.0535763	0.737467	-0.465562	0.00020227	-0.0897393	0.554853	-1.48527	0.087134	-0.0453149	0.690737
PANK1	-0.232417	0.158318	0.0424313	0.803804	-0.00381771	0.992044	2.01308	0.087134	-0.208771	0.0149003
RPL12	0.262057	0.0146098	-0.015979	0.921394	0.92701	1.98114e-05	1.27556	0.087134	0.0104726	0.954597
SMTN	0.0678884	0.0940709	-0.132414	0.733038	0.00954778	0.954817	3.3092	0.087134	-0.00132715	0.98929
NXPH4	0.026816	0.660484	0.269644	0.375539	-0.00826574	0.926563	7.28097	0.0876527	0.0298892	0.651116
SLCO3A1	0.0591112	0.288757	0.0426005	0.878077	0.0410634	0.761607	3.27556	0.0878781	0.0569648	0.680685
FECH	0.0163282	0.876015	-0.0879733	0.473122	-0.116918	0.471308	2.75969	0.0882846	-0.176416	0.1451
LRBA	-0.15579	0.118326	-1.33472	3.78114e-08	-0.805565	9.44845e-08	-0.983727	0.0882846	-0.38291	0.016037
RPS4X	0.190767	0.0204345	-0.0416369	0.730325	0.508265	5.12667e-07	1.22441	0.0882846	-0.0268217	0.765713
ALDH9A1	0.0136016	0.921587	-0.0654127	0.74178	-0.0809342	0.593549	1.18035	0.0886348	-0.151119	0.045125
MREG	0.193804	0.29854	0.0461081	0.713324	0.161042	0.439532	3.6706	0.0886348	0.00929793	0.919214
TGIF2	-0.200167	0.0967083	-0.531739	0.000902304	-0.0449258	0.789107	-1.44586	0.0886348	0.0632376	0.555533
4930555G01RIK	-0.0565994	0.884647	-0.33722	0.107163	-0.346431	0.00508952	-1.51788	0.0890101	-0.953547	5.88491e-06
PLEKHA4	0.0525159	0.471573	0.0169418	0.954974	0.131137	0.720547	2.89041	0.0890101	-0.130046	0.702584
RPL35	0.242844	0.162612	-0.137172	0.328246	0.509707	6.68912e-07	1.40318	0.0891306	0.106751	0.358896
CDO1	0.112127	0.669687	0.327999	0.00422052	-0.00788925	0.946587	1.48477	0.0897694	0.0783433	0.336682
GALC	0.240603	0.0472523	0.384542	0.00359967	0.168648	0.244656	1.41318	0.0897771	0.00254104	0.983818
TMEM14C	-0.16652	0.10911	0.0348026	0.779719	0.206268	0.186946	1.63555	0.0899683	-0.0524173	0.676239
CYP26B1	0.103836	0.528146	-0.0271781	0.878077	-0.0279452	0.850872	5.60562	0.0907606	-0.0624202	0.693761
RPS12	0.0890552	0.623969	-0.0293454	0.904688	0.846231	5.36298e-07	1.5915	0.0907606	0.18351	0.0707059
COX10	-0.0887891	0.421519	0.0120013	0.953755	-0.00725306	0.988519	2.26782	0.0910445	0.387402	0.0672026
DDX59	0.00502893	0.960203	0.0215821	0.906649	-0.036663	0.877271	2.83437	0.0910445	0.0646924	0.599941
PAPLN	-0.0374805	0.392828	0.0871573	0.745075	-0.113891	0.165128	-1.91905	0.0910445	-0.123799	0.0956392
SELPLG	-0.200334	0.0296702	-1.21476	2.34491e-08	-0.191106	0.0510108	-0.964671	0.0911233	-0.259513	0.0158113
DIRAS1	-0.0625707	0.0616393	0.112343	0.424548	0.00297369	0.986697	2.53874	0.091167	0.01459	0.843175
GAS2L1	-0.0881956	0.391442	-0.0455988	0.790951	0.0773964	0.680785	3.52192	0.0917589	-0.213066	0.336682
CENPH	0.0315541	0.668605	0.0277349	0.932881	0.102174	0.204691	3.98068	0.091785	-0.00178413	0.980426
JSRP1	-0.021279	0.776182	0.018747	0.973924	-0.0073496	0.939447	6.99049	0.091785	0.00708001	0.942813
SNAI3	0.0158274	0.896984	-0.0114569	0.936385	-0.0020328	0.995928	-5.49881	0.091785	-0.151281	0.0458257
JAG2	-0.185122	0.00641324	0.34268	0.0040522	-0.023974	0.817498	4.60234	0.0919546	0.075114	0.364473
ACTR3	0.168752	0.0442368	-0.0679762	0.64283	0.111068	0.333798	1.0941	0.0927953	0.68615	1.70126e-06
MS4A6B	-0.134334	0.518079	-0.412909	0.0589786	0.0239012	0.948563	2.0716	0.0927953	0.57891	0.00426906
B4GALT5	0.0471529	0.802271	0.364122	0.0120316	0.012495	0.97643	1.34107	0.0931396	0.930431	0.00011299
SCEL	0.0207133	0.588101	-0.0196597	0.902578	0.0290923	0.743111	-2.6976	0.0937881	0.023324	0.792192
ST8SIA6	1.48448	9.27533e-06	1.99003	1.33683e-07	0.321866	0.01245	1.71997	0.0937881	0.0250126	0.835591
TEX11	-0.0107889	0.884647	0.0335006	0.910387	-0.0182772	0.9495	2.76052	0.0937881	0.137736	0.162829
NTNG1	-0.149495	0.17852	-0.0711455	0.547553	-0.229177	0.276325	3.86873	0.0938184	0.0907246	0.336031
CTSZ	0.205235	0.064515	0.589524	0.00194656	0.381615	8.90893e-08	1.45915	0.0939501	-0.260539	0.000956645
LYST	-0.0248417	0.804616	0.405667	0.0234069	0.161081	0.387588	1.30156	0.0939501	0.000803986	0.998185
OAS1G	0.494148	0.000503805	-0.0673823	0.522942	1.14113	8.9149e-11	2.59486	0.0939501	-0.686593	0.000217388
ZFP109	-0.0531739	0.56262	0.00663448	0.965197	-0.287695	0.0973362	-1.73545	0.0940578	-0.290772	0.0665564
RHOC	-0.0429382	0.778967	1.32752	4.64084e-07	-0.0343982	0.915968	1.77455	0.0961235	0.03981	0.751102
DPP7	0.56387	0.018677	1.18574	3.97896e-08	0.957899	9.77853e-07	1.63394	0.0962235	-0.560586	0.00295237
GYG	0.0686329	0.62659	1.11078	1.60439e-07	0.282582	0.178238	1.68775	0.0963019	0.168125	0.503916
OSTM1	0.0696752	0.439707	0.170107	0.132455	0.0430094	0.848675	1.44291	0.0963019	-0.382636	0.00345278
RPS15	0.240555	0.00870034	-0.00857748	0.980359	0.582282	5.05935e-08	1.3844	0.0966107	0.0555111	0.714733
MBOAT1	-0.0599512	0.72824	0.062149	0.676293	-0.0154526	0.911953	-1.44232	0.0971255	-0.128376	0.112482
NPR1	0.048797	0.647681	0.0141948	0.926033	-0.112919	0.614415	3.6954	0.0981296	-0.0641055	0.531159
CPEB2	0.12072	0.357602	0.579871	0.00208476	0.177994	0.532262	1.35594	0.098454	1.67162	1.20435e-10
GPR84	0.673869	0.000286989	0.785516	0.00180554	0.620098	0.0102447	1.27397	0.098652	3.35906	7.72307e-11
MS4A5	0.104722	0.408483	0.00243998	0.990037	0.0586204	0.622287	4.64032	0.098652	-0.0778218	0.336773
SNN	-0.199197	0.0072316	-0.798895	0.000143742	-0.364973	0.0001411	-1.14079	0.098652	-1.37857	2.91216e-09
HS3ST3B1	0.00334362	0.959815	0.0457862	0.71823	-0.190123	0.0492262	1.39158	0.0990732	1.24973	1.07053e-08
MMD	0.324213	0.00225371	0.46083	0.000123169	0.290296	0.00256139	1.22968	0.0990732	-0.87189	6.87872e-06
VDR	0.0603817	0.614366	-0.0675007	0.454758	0.033495	0.903586	4.76111	0.0990732	0.0271236	0.838915
IL10	-0.0396928	0.659267	-0.120945	0.514787	-0.0267472	0.716548	4.21431	0.0998939	-0.0113718	0.909229
PABPC1	0.340825	0.0010021	0.137586	0.546075	0.582398	2.20907e-07	1.20742	0.0998939	0.772708	7.2427e-07
GPR139	-0.000846724	0.991019	0.0342633	0.899786	0.0317709	0.783042	-4.71849	0.0999488	0.016372	0.914409
ROPN1L	0.00984925	0.862787	0.752159	1.35848e-06	-0.0416857	0.640357	4.15697	0.100321	0.0135704	0.911189
GALNS	0.0979006	0.512481	0.231079	0.409471	0.502677	3.08722e-06	1.39097	0.100916	-0.1121	0.586154
SRC	0.171641	0.414461	-0.234761	0.0590732	-0.0247046	0.938424	1.48593	0.100916	0.0673626	0.731303
AMIGO1	-0.512194	1.58324e-05	-0.192528	0.0574801	-0.607485	0.00129779	-1.57018	0.101126	-0.0651993	0.828996
EHMT1	0.0296071	0.66369	-0.327649	0.205773	-0.0750951	0.649594	2.08584	0.101164	0.0942031	0.718093
HIST2H2BE	-0.445969	0.0219773	0.0872922	0.429506	-0.367342	0.0606944	1.90623	0.101164	-1.82827	1.41061e-06
IL1R1	1.31023	4.91489e-10	0.729369	1.14935e-06	0.465738	0.00367863	1.59191	0.101164	-0.242139	0.161861
OLFR1012	-0.0269639	0.698985	0.0153204	0.9038	0.0103333	0.956871	6.51818	0.101164	-0.0575014	0.561784
ORAI1	-0.143013	0.467112	-0.18631	0.088664	-0.260896	0.0645453	3.09002	0.101173	0.189403	0.331254
RPL31	0.178513	0.0500549	-0.159943	0.0286845	0.676628	1.43539e-07	1.3298	0.101173	0.13494	0.12348
PLD1	-0.318228	0.00275922	-0.844518	0.00420033	-0.305768	0.0698314	-0.974968	0.102151	-0.228204	0.0470453
ZFP367	0.350421	0.0294803	0.205809	0.190184	0.465398	0.00157893	1.46277	0.102151	-0.117232	0.510541
RPS9	0.28312	0.00192504	-0.192371	0.0847538	0.653773	1.51282e-07	1.19194	0.10325	0.22239	0.045215
SLC34A1	-0.0322402	0.594877	0.116971	0.580047	-0.0390872	0.712449	5.16231	0.10325	0.0875265	0.163459
SH3BGRL3	0.29588	0.0597979	-0.0684553	0.76067	0.359426	0.00100577	1.93144	0.103314	0.00988002	0.953291
RXRB	-0.133195	0.61011	-0.331749	0.0477141	-0.0456585	0.817146	-1.5114	0.103648	-0.356751	0.0261666
CCRN4L	0.131955	0.0711371	1.4148	0.000203844	0.108568	0.474479	1.80511	0.104044	0.940819	9.55067e-06
GATAD1	-0.183495	0.377649	0.085006	0.582063	-0.180015	0.34111	1.16073	0.104061	-0.311307	0.048928
CML1	-0.0406324	0.609298	-0.0436412	0.864379	0.00294657	0.98678	5.47104	0.104487	-0.0473115	0.442205
GPR155	-0.255752	0.0431306	-0.0831451	0.598151	-0.297779	0.160449	-0.999737	0.104487	-1.42288	3.29696e-07
LRPAP1	0.136283	0.523581	1.37481	7.23654e-10	0.389761	0.000619828	1.49741	0.104487	-0.167956	0.175548
MRPS2	0.000348763	0.997997	-0.146755	0.058268	-0.0964801	0.659136	1.95089	0.104487	0.398871	0.0606532
CD164	-0.279518	3.65537e-06	-0.900681	5.06286e-05	-0.515555	8.06028e-09	-0.924792	0.104828	0.23236	0.000398194
BARHL1	-0.129997	0.500101	0.124109	0.46483	-0.0606852	0.84685	3.10991	0.104962	-0.128981	0.368643
MYO6	0.247065	0.195714	0.00891544	0.963895	-0.0667347	0.798351	-1.17298	0.104962	0.179126	0.0949355
SLC16A3	0.0928884	0.719446	2.20615	9.92552e-09	0.0806254	0.529659	1.81221	0.104962	-0.0146454	0.883644
TSPAN2	0.0575834	0.464098	0.314937	0.0186676	-0.000929957	0.997167	-1.71301	0.104962	-0.0939764	0.610925
CMTM7	-0.558381	0.000213953	-0.724184	6.62982e-05	-0.270809	0.209571	-1.25518	0.105267	-0.953654	1.71758e-05
LDB2	-0.0368506	0.472047	-0.0976588	0.240201	-0.00684269	0.981594	3.03375	0.105879	-0.0244149	0.714275
OLFR667	0.0583661	0.68866	-0.100513	0.209944	0.0251245	0.888381	6.08161	0.105973	0.0124279	0.912767
PIGN	-0.0228952	0.899217	-0.0895922	0.811151	0.35467	0.131948	1.37078	0.106272	0.139931	0.423378
PPM1F	-0.0419837	0.888152	-0.33629	0.0946113	0.327156	0.0349522	1.83186	0.106353	0.746408	0.000887907
FOXN2	0.0687658	0.604476	0.117999	0.450865	0.178105	0.194617	1.11696	0.107111	0.120395	0.319198
ATP5G2	0.0912998	0.699971	-0.0288993	0.831501	0.22794	0.452179	1.3301	0.10789	-0.137768	0.585977
SIRT6	0.291704	0.291911	0.045806	0.848467	-0.064963	0.661347	3.59403	0.10789	0.0313027	0.695506
SLIT1	0.0203257	0.92942	-0.0894498	0.767071	-0.0112187	0.981549	3.66068	0.10789	-0.064934	0.745846
GPR37	0.00519257	0.942803	0.144562	0.468684	0.0159337	0.915951	-2.26631	0.107985	0.0239749	0.756013
DCLK3	0.0571934	0.177976	-0.0567588	0.635121	-0.0529728	0.872071	5.72875	0.108189	0.0635131	0.834603
KIF2C	0.0203333	0.701953	-0.0488067	0.601985	0.1328	0.0535918	2.94078	0.108438	0.74146	1.87755e-06
OLFR1013	-0.010184	0.89772	-0.0313386	0.765247	0.0106661	0.951183	-2.74914	0.108438	-0.00818228	0.93289
LCORL	-0.0743713	0.757677	-0.00163661	0.998039	0.0259536	0.917822	1.94275	0.108705	-0.0816631	0.515506
KLHDC9	0.151182	0.189936	0.0134191	0.929292	-0.0715623	0.8223	1.8266	0.109377	0.18606	0.308006
OASL2	1.55828	3.93219e-07	1.57135	4.34732e-06	3.18179	2.9477e-19	1.29499	0.109377	0.918944	0.000277399
LMAN1L	-0.0324483	0.57842	-0.0268877	0.935422	-0.0057273	0.982184	-4.18105	0.110068	-0.00018835	0.998556
SYCE2	0.0508002	0.286024	0.26634	0.0191867	0.129025	0.117078	2.00582	0.110732	0.0395134	0.676331
MICAL1	0.0277055	0.800412	0.330956	0.0264672	0.39777	0.052145	1.42048	0.11076	-0.108282	0.547219
RPL22	-0.108256	0.533445	0.0824513	0.423359	0.165407	0.216111	1.19594	0.111041	0.0289939	0.883237
TMC1	0.0129331	0.928476	0.0117057	0.929657	0.0690518	0.698152	1.58381	0.1113	-0.0246811	0.774723
GUSB	0.170689	0.00212739	0.679799	1.85828e-05	0.374869	0.00042673	1.18334	0.111665	-0.412559	1.70832e-05
ZMYND15	0.0575025	0.157743	0.406904	0.0463352	-0.0179923	0.855241	1.56661	0.112133	0.0175913	0.818143
LDB3	-0.12187	0.287959	-0.00288952	0.993355	0.0483851	0.721528	4.08242	0.112465	0.106348	0.268262
RPS27A	-0.126827	0.466833	-0.117461	0.475162	0.0739943	0.485917	1.39335	0.112465	0.0281453	0.800338
SEC16B	-0.38477	0.0321516	-0.460381	0.00131046	-0.14108	0.0291788	-2.10357	0.112465	-0.00547275	0.957722
PLEKHG4	0.0376318	0.809014	0.0877392	0.464615	-0.179466	0.351289	4.0368	0.115205	0.124104	0.590049
UNC5C	0.0163888	0.897891	0.0582635	0.452327	-0.0711928	0.732022	3.30483	0.115205	0.108906	0.176079
FOSB	0.395484	0.545253	0.428486	0.07533	-0.0535172	0.538529	-0.901296	0.115842	-0.39164	0.387434
OSBPL3	0.22551	0.0103185	1.19602	2.39538e-08	0.286159	0.0382944	1.51186	0.115842	0.0580447	0.690594
OLFR129	-0.0251288	0.615338	-0.0350348	0.749715	0.00105265	0.993025	3.70301	0.116689	-0.0171208	0.82116
SRP14	0.060126	0.591311	0.159345	0.145207	0.168771	0.0675045	1.35173	0.116689	0.0891521	0.33526
SH3BGRL	1.19892	8.36903e-05	0.814637	2.20012e-05	0.424198	0.000155117	1.20764	0.117101	0.00608427	0.971706
SDC1	0.0677703	0.781255	-0.0148626	0.922512	0.0688468	0.859336	5.73791	0.117524	-0.138845	0.241447
AQP2	0.142082	0.505323	0.0586602	0.789282	0.0323332	0.89976	6.52385	0.117721	-0.0445947	0.887353
COQ6	-0.0276103	0.887144	-0.178255	0.170494	0.0482003	0.839664	-2.05879	0.119449	0.104533	0.154173
HOMER1	-0.0195475	0.932024	0.285092	0.00958932	-0.172879	0.62411	1.58039	0.119825	0.762242	3.00494e-05
RIC8B	-0.089487	0.652514	0.101362	0.71406	-0.0924431	0.596133	1.75781	0.119854	0.0745103	0.672934
4930547C10RIK	-0.0227649	0.938567	0.0101701	0.945174	0.128976	0.452179	5.67569	0.119931	-0.322061	0.160725
CARD11	0.00596665	0.949452	1.01601	2.07561e-07	-0.0240105	0.730215	2.32112	0.119931	-0.0338461	0.574081
UAP1L1	0.38726	0.0656094	0.483547	0.0228205	0.369546	0.00211702	1.57969	0.119931	-0.69066	4.15789e-05
TXN1	0.335992	0.118282	0.354363	0.00763247	0.223252	0.126407	1.41097	0.12014	-0.125126	0.447403
SHCBP1	0.0977894	0.44569	0.0215045	0.945174	0.0285047	0.868997	2.74839	0.120216	0.0399734	0.78887
RPL27A	-0.0629978	0.608158	-0.0108696	0.946792	0.628752	0.000321589	1.09827	0.120612	0.127398	0.459085
FGD2	-0.204712	0.0983952	-0.886566	7.39131e-06	-0.0281332	0.936833	-1.14537	0.12063	-0.946001	1.42684e-05
PLA2G3	0.0256371	0.471573	-0.0585611	0.669781	-0.0148965	0.892738	-2.63015	0.12113	-0.0190749	0.811169
PLXND1	0.0391601	0.315556	0.686486	0.00866038	0.0048976	0.980777	3.10126	0.121168	0.0159525	0.844773
NAV3	-0.000795013	0.991945	0.0427228	0.909654	-0.225343	0.303954	-0.958684	0.121448	-0.0491762	0.830139
OLFR103	0.0190795	0.882243	0.0327284	0.946792	0.0168479	0.864322	-3.82877	0.121454	0.0486645	0.63879
VTI1A	-0.0840127	0.482154	0.110766	0.138586	0.149624	0.365433	1.83486	0.121454	-0.0429296	0.851736
RPL6	0.00353721	0.961217	0.0108934	0.963926	-1.28086e-05	0.999931	1.20083	0.121478	0.241582	0.311801
I830077J02RIK	0.0382593	0.86738	-0.831344	0.000338528	-0.30175	0.200754	-1.21582	0.121508	0.133575	0.289084
MMP9	0.371578	0.464098	-0.513055	0.263397	-0.0400824	0.854179	4.87944	0.121508	-0.101545	0.343393
ZFP354A	0.00581864	0.960429	-0.228397	0.284327	-0.286412	0.225614	2.34693	0.121608	-0.6248	0.000297506
ICA1L	-0.0171366	0.66369	0.0568259	0.684843	-0.0066172	0.971587	-1.36346	0.122222	-0.101177	0.127336
MITF	0.157191	0.544448	0.624736	0.00396302	0.053878	0.689484	1.05391	0.122222	-0.182423	0.121493
SLC44A1	0.0899799	0.277054	0.963952	1.18948e-06	0.368743	0.00566768	1.3894	0.122222	-0.323901	0.162111
CRYBB1	-0.279261	0.298548	-1.46032	1.81856e-06	0.0667068	0.828402	-2.53792	0.12279	-0.17631	0.469056
TAS2R126	0.0659992	0.69128	-0.103903	0.280903	0.118303	0.754701	-3.64019	0.12279	-0.208081	0.340186
VIPR1	-0.0916072	0.445387	-0.941849	4.1121e-08	0.0104306	0.970414	-1.79839	0.123357	-0.0898581	0.463891
PTPLB	0.171572	0.149517	1.15645	9.57856e-09	0.126183	0.459618	1.26362	0.123996	0.236909	0.0178355
GPX4	-0.102328	0.363877	0.226319	0.10346	0.0861684	0.54782	1.45687	0.124153	-0.126433	0.418326
DARC	0.0245878	0.739598	0.0189104	0.965184	0.0177047	0.921217	6.36831	0.124419	0.0160409	0.91352
SEMA4B	-0.336619	0.00281544	-0.975418	2.0324e-07	-1.27635	1.00118e-09	-0.846984	0.124482	-1.85263	4.36786e-06
MST1	-0.0656097	0.739647	0.012763	0.942119	0.119269	0.447716	-2.46025	0.124725	-0.0839623	0.349676
C130074G19RIK	-0.0214826	0.793314	0.111413	0.565586	0.00915766	0.943493	1.91574	0.124946	-0.020071	0.752728
THSD1	-0.13683	0.215332	-0.255829	0.0252291	0.0214569	0.888718	1.80573	0.124946	-0.0352187	0.745019
TRPM6	0.00212387	0.976119	0.737497	0.000326075	0.0856584	0.375001	2.38292	0.124946	-0.00667665	0.944945
IL16	-0.268601	5.05689e-05	-0.795182	0.000118377	-0.276631	0.00249366	-1.09727	0.125386	-2.32312	6.88583e-10
VSX2	-0.0491513	0.563228	-0.0148212	0.881515	-0.0527913	0.804728	2.95246	0.125386	0.0400936	0.695506
HSP90AB1	-0.381287	0.0457481	-0.200607	0.0484198	0.28106	0.0500872	1.1674	0.125415	0.511111	0.0226492
LAMC1	0.0293261	0.587401	0.533289	0.000881488	0.0380648	0.755671	1.35675	0.125415	-0.00627332	0.968697
DISC1	0.00209706	0.973921	-0.104432	0.632488	0.006803	0.952436	-1.95067	0.125546	0.0712488	0.318097
OLFR676	-0.0179302	0.621918	0.0122599	0.94041	0.00599483	0.946068	-3.49581	0.126139	-0.0195925	0.832014
RPS25	0.224013	0.018409	0.0141644	0.949956	0.588617	2.07013e-05	1.15933	0.126364	0.071041	0.634103
DYNLT3	-0.024496	0.900251	0.462702	0.0037662	0.275893	0.00256139	1.07448	0.126484	-0.0747578	0.572757
NID2	-0.187583	0.0253582	-0.52129	0.0725836	-0.629578	0.00199316	-1.46101	0.12694	-0.12362	0.500189
KLF7	-0.35869	0.220828	-0.761106	0.00167249	-0.334311	0.00760095	-1.1513	0.127531	0.600033	3.7777e-06
MRGPRA4	0.0238548	0.684331	0.0419923	0.727096	-0.00428986	0.982306	2.77969	0.127531	0.0539092	0.36148
RAB32	0.0115387	0.939117	-0.307226	0.00321818	0.235455	0.288012	1.38345	0.128104	-0.0392975	0.858974
ARHGEF7	-0.0142537	0.855709	0.212916	0.0372719	-0.154451	0.516742	1.27621	0.128506	0.243546	0.0492353
MUC6	0.00603872	0.931365	-0.0209423	0.881515	-0.00194943	0.992904	-1.06374	0.128506	-0.000222932	0.99835
LNX2	0.0829628	0.698833	0.0329186	0.827071	0.107243	0.674621	1.21674	0.128624	0.195637	0.231384
MUC20	0.0228654	0.603627	0.0886388	0.78536	-0.0106523	0.905407	-2.36296	0.128624	0.0146297	0.86771
IL11RA1	-0.119198	0.64747	0.198448	0.132733	0.088945	0.41217	1.79413	0.129542	-0.157288	0.0986895
FEZ2	-0.168866	0.229731	-0.749756	0.000620842	-0.240526	0.00478577	-0.955224	0.130597	0.183318	0.112571
ATOX1	0.253959	0.12824	0.413288	0.0329606	0.375993	0.0201047	1.70625	0.131393	0.287913	0.024432
SLC35A3	0.137082	0.225701	-0.0844817	0.843789	-0.137326	0.302946	1.9774	0.131529	-0.204577	0.391765
POU2AF1	-0.0451883	0.46415	-0.0918853	0.769612	0.00070771	0.996225	3.07964	0.1334	0.0686679	0.142975
CRTAP	-0.127055	0.234476	0.512736	0.000665332	0.202016	0.134375	1.48529	0.133563	-0.129688	0.406353
ZFP438	-0.171118	0.266404	0.0186206	0.888599	-0.151588	0.467353	2.51243	0.134055	-0.11016	0.586154
TUBA3B	-0.272478	0.21479	0.0490657	0.504816	0.078909	0.814252	-2.91448	0.134171	0.468129	0.00455305
RLN3	-0.0647747	0.691178	0.0675028	0.480459	0.111932	0.544371	-5.68037	0.134561	0.135761	0.3711
THRSP	-0.385093	0.0457481	-0.34743	0.00127502	-0.251967	0.160043	-1.39595	0.134561	-1.1408	1.78564e-07
TSPO	0.224411	0.103065	0.782882	0.000194932	0.0769443	0.750592	2.71074	0.134568	0.0695695	0.54867
ASNS	0.193523	0.0344624	-0.186113	0.603776	0.0212673	0.834923	2.60509	0.134905	0.473741	0.000168812
SMPDL3A	0.605217	0.0039712	0.829195	5.48217e-06	0.145054	0.196346	1.89058	0.135621	-0.085974	0.43677
TCF3	-0.00211916	0.975652	-0.0867596	0.534001	-0.0268618	0.83935	2.34747	0.136417	0.213836	0.0704605
GNB2L1	0.205507	0.120573	0.0036334	0.993118	0.52847	8.05014e-09	1.12439	0.136999	0.253385	0.00154164
ATP1B3	-0.134585	0.446177	0.63885	7.82318e-06	0.0468722	0.529248	1.02487	0.137041	-0.163641	0.00574327
MUT	0.0203264	0.890851	0.117805	0.363537	0.0368904	0.905367	1.33971	0.13714	-0.313434	0.052409
OVOL2	-0.0592265	0.540923	-0.25786	0.32355	0.116748	0.396777	4.51173	0.13714	0.0394348	0.626648
ZBTB43	0.0383081	0.655964	-0.342345	0.000707019	-0.0938617	0.669679	2.37937	0.137935	0.0549161	0.848713
KCNMB4	-0.00175729	0.976518	-0.635691	7.82441e-06	-0.00550667	0.97911	-2.09933	0.13802	0.0129497	0.886872
ATP6V1G1	-0.0620003	0.708127	0.0391343	0.761627	0.175897	0.196346	1.1407	0.138535	-0.130998	0.46264
ANP32B	0.0179236	0.902833	0.427079	0.00155001	0.278966	0.0412012	1.2886	0.139307	0.605806	0.00243415
CYB5R3	0.0951209	0.45041	0.350152	0.0117735	0.0319695	0.917822	0.919961	0.139307	0.000179724	0.999041
1700037H04RIK	0.126027	0.166901	0.268645	0.180859	0.083463	0.692493	1.64763	0.139339	-0.0893497	0.597072
AMICA1	0.0642388	0.587401	0.173777	0.723867	0.0738549	0.639029	2.62175	0.139339	0.0198098	0.864815
EEF1G	0.146734	0.0409175	0.31625	0.0155364	0.395498	8.91875e-06	1.19451	0.139492	0.340788	0.000146248
SLC1A4	-0.490968	0.000863601	-0.287281	0.282772	0.0456742	0.931444	2.86954	0.139492	0.0490697	0.79678
WNT9A	0.0753373	0.585563	0.0143273	0.911717	0.037117	0.840172	6.47512	0.139492	-0.0489588	0.712446
CTNNAL1	0.0252899	0.947503	-0.408103	0.00370302	-0.0843576	0.806368	-1.19279	0.139647	0.306972	0.0491415
HSPA9	0.131443	0.0592702	0.192526	0.0718331	0.146072	0.245768	1.08581	0.139873	0.871913	8.40611e-05
PTGER3	-0.0465964	0.580251	-0.770006	0.000513216	-1.07887	1.37743e-07	-3.56844	0.139912	-0.223637	0.212722
SCUBE1	0.00724842	0.913365	-0.269076	0.0302592	-0.0782102	0.503199	1.47344	0.139962	0.0465475	0.458745
BMX	0.0746823	0.608687	-0.0808177	0.784003	0.0250693	0.874931	3.7935	0.140203	-0.0924424	0.605594
COPS4	-0.131672	0.599919	0.171693	0.319561	-0.285196	0.0100384	-0.974496	0.140566	0.0908349	0.384303
GIMAP4	0.0295684	0.526279	-0.0622775	0.889982	0.0132982	0.940934	3.0853	0.140566	0.0305192	0.646767
HAL	-0.0201372	0.721963	-0.0577073	0.683446	0.0280173	0.730215	2.78216	0.140566	0.0284874	0.743751
NPHP1	0.0834932	0.153563	0.227878	0.119564	-0.0786152	0.298547	1.77637	0.140566	0.0828663	0.352604
OLFR215	-0.0296205	0.614909	-0.0635558	0.48988	-0.0120545	0.917535	5.69352	0.140566	0.000690621	0.994355
RABGEF1	-0.142701	0.466833	0.453333	0.0274601	-0.0841673	0.595952	1.38096	0.140566	0.613004	7.27338e-06
SPAG4	-0.0411703	0.66886	0.0855511	0.268081	-0.104238	0.671482	5.60055	0.140566	0.0862611	0.436984
RPS21	0.219762	0.025468	0.228047	0.486913	0.585279	2.00834e-05	1.27581	0.140614	-0.028683	0.842874
OSM	0.217882	0.396439	0.451713	0.0759734	0.645396	1.89708e-06	1.53518	0.140729	2.59774	1.55978e-08
NOS3	-0.00943781	0.856247	0.291779	0.0580766	-0.0228228	0.900677	-3.40998	0.140866	-0.00920464	0.940832
STEAP3	0.0511283	0.258949	0.153449	0.410503	-0.045352	0.549056	3.00818	0.14195	0.102866	0.243489
LSM4	0.136363	0.61212	0.42693	0.00517447	0.494854	0.00288527	2.45603	0.142104	0.578377	0.00158969
OLFR1509	-0.00823113	0.885198	0.0433401	0.920886	-0.0245758	0.77386	5.8574	0.142132	0.0434384	0.532122
HR	0.0429661	0.772776	-0.000409422	0.998251	-0.0806692	0.805945	-2.20232	0.142505	-0.205605	0.125771
ARR3	0.0140831	0.845197	0.014546	0.945172	0.0500034	0.749026	-2.60014	0.142552	-0.0484623	0.510537
S100A14	0.00881161	0.971004	-0.0183486	0.888599	-0.0389814	0.800951	-4.68451	0.142678	-0.148699	0.395359
PPFIA2	0.0512674	0.729462	0.107121	0.119466	-0.0564989	0.474479	2.88247	0.144272	0.0264667	0.869696
AVPR2	-0.0857808	0.557711	-0.043407	0.619686	0.0354409	0.937429	-2.26638	0.144411	-0.40804	0.0148437
B4GALNT3	0.145711	0.495903	-0.0574852	0.578285	0.100312	0.749238	5.76262	0.144444	-0.307579	0.295754
NDUFA2	-0.0462556	0.868527	0.164188	0.266981	0.419112	0.0122489	1.40456	0.145606	0.238418	0.321075
ZFP710	-0.243678	0.00264796	-0.988431	2.51228e-06	-0.356773	0.0369706	-0.900184	0.146134	-0.561716	0.000737077
B4GALT3	-0.375286	0.00557482	-0.24279	0.242113	-0.0112346	0.976795	-1.17194	0.146592	2.29538	2.43625e-11
FBXW5	0.425071	0.234383	-0.095099	0.340957	0.0601065	0.861346	2.03059	0.146592	-0.113379	0.681169
TREML1	-0.119394	0.598954	-0.158514	0.448087	0.0993968	0.680785	-1.79452	0.146592	-0.255052	0.0617678
STAP1	0.0213948	0.73664	-0.306372	0.327576	0.00440745	0.976455	2.26888	0.14667	0.0142301	0.886612
TMEM176A	0.0861838	0.550268	0.268743	0.26413	-0.229414	0.133373	1.19251	0.14679	0.0591569	0.852645
STEAP4	0.0297432	0.940881	-0.0233418	0.831501	0.00473111	0.992607	-2.58171	0.146941	-0.208159	0.279232
PLXNA2	0.0268238	0.386261	1.33814	8.1248e-07	-0.0175378	0.8223	1.73127	0.14696	-0.00245508	0.976232
CD48	0.747534	9.08013e-07	0.218755	0.0151119	0.431709	0.00080914	1.27855	0.147522	-0.534553	0.00143696
KLF12	-0.126906	0.335935	-0.076615	0.723867	0.00890971	0.979667	-0.995982	0.147825	-0.0589681	0.682773
TUBB5	-0.131915	0.368725	0.0809154	0.72989	0.236112	0.0523348	0.905041	0.147909	0.502384	5.44961e-05
LDHA	0.202791	0.370714	0.845967	1.96138e-07	0.249529	0.0328767	1.04952	0.148613	1.29881	4.87608e-09
B230217C12RIK	-0.0308443	0.380569	0.364891	0.000322811	0.00608835	0.961349	2.82641	0.149395	0.0222866	0.887316
ITIH3	0.0555352	0.603048	-0.157599	0.389075	0.0331954	0.913787	-2.74213	0.149453	-0.00724003	0.96373
APOBEC1	0.265363	0.101351	0.379035	0.00971275	0.344891	0.00347117	0.997855	0.1495	-0.0509668	0.756945
RPL4	0.0383593	0.755577	0.0712169	0.673064	0.0955017	0.742392	1.14434	0.149757	0.704498	0.000104815
RAB15	0.209547	0.211791	-0.387386	0.00513453	-0.111906	0.615932	2.57423	0.149836	0.175477	0.0438357
PCSK9	0.0439331	0.348717	0.0109152	0.970313	-0.0791127	0.536862	-1.78631	0.150448	0.0325747	0.776599
PGPEP1	-0.0676311	0.860888	0.034666	0.807185	-0.125363	0.567757	2.13858	0.151123	-0.84458	3.04526e-05
GRIA2	0.380675	0.306667	-0.0933079	0.300693	-0.477294	0.288354	1.94238	0.151672	-0.14588	0.816142
SYNGR1	0.103127	0.624746	0.974364	3.59085e-06	0.0947883	0.702088	1.28034	0.151808	-0.28602	0.108952
IRAK1BP1	-0.00306085	0.964258	0.0853029	0.855641	0.0229197	0.896439	1.82645	0.151914	0.0402506	0.755815
MAPK13	-0.0169689	0.759408	-0.011613	0.989999	-0.0687341	0.314035	4.96056	0.152213	-0.0282395	0.713808
OLFR134	-0.0613549	0.285335	-0.0459613	0.616054	-0.0277959	0.866685	-2.29679	0.153522	0.0141417	0.907305
NR1D1	-0.0102055	0.920304	-0.955362	5.78423e-05	0.0119686	0.93034	-1.33643	0.154087	-0.00349207	0.968697
IFI30	0.410654	0.00396891	-0.620694	0.00215068	0.750781	1.77837e-07	1.46571	0.155396	1.15885	1.99849e-06
MAP2K3	0.00879003	0.952322	0.395167	0.0344246	-0.0389105	0.748997	1.25576	0.155396	0.727748	6.57711e-05
PCMTD2	-0.0582716	0.84219	-0.207068	0.359145	-0.28234	0.132263	-1.13099	0.155396	-0.656298	0.000856239
SETD8	-0.150032	0.245327	0.128783	0.232589	0.0458875	0.87186	1.35884	0.155396	0.186745	0.145015
TXNL4B	-0.0789229	0.590158	-0.0972583	0.463667	-0.100807	0.216953	3.08163	0.155396	-0.0715311	0.434491
HSF2	0.10837	0.578637	0.0395925	0.851849	-0.0318753	0.937429	2.69143	0.155877	-0.144427	0.256066
KIF9	0.0875141	0.494097	0.100312	0.523324	-0.0259615	0.943659	-1.31693	0.155921	-0.609102	0.00665189
FCHSD1	-0.135071	0.371611	-0.106076	0.567638	-0.186283	0.350375	-1.71426	0.156017	0.0121123	0.960324
NDUFC2	-0.120967	0.476714	-0.0984671	0.330616	0.231907	0.508399	1.22744	0.156051	-0.156745	0.356358
EID1	0.360159	0.021225	0.504823	0.000166945	0.229571	0.0302537	1.13362	0.156734	1.1393	1.74918e-10
SETD1A	-0.153418	0.245327	-0.127951	0.0891503	-0.0967939	0.695822	-0.907409	0.156734	0.072579	0.677147
FDPS	0.0967675	0.468746	0.801818	1.99206e-06	-0.134057	0.454662	1.99115	0.156959	-0.111549	0.145648
FIG4	-0.0651273	0.731859	-0.119513	0.240359	-0.0071234	0.965884	1.0593	0.157316	-0.0633238	0.553303
RABGAP1	-0.0908336	0.0734555	-0.195586	0.225861	-0.0138914	0.960089	1.36256	0.157316	-0.449601	0.0232278
2300005B03RIK	-0.0390125	0.620372	0.0449388	0.863599	-0.0718784	0.378284	-4.18517	0.157472	0.0302844	0.742971
MEGF9	0.0117038	0.887214	0.353195	0.0160792	-0.026576	0.911664	1.73619	0.157844	0.253784	0.168145
ADORA2A	-0.0105631	0.867204	0.0676076	0.71823	0.0501538	0.878926	4.05717	0.158182	0.14829	0.291819
EPHA2	-0.0119276	0.820296	-0.731181	7.7163e-05	0.0198932	0.783165	-1.46209	0.159281	-0.0595035	0.465962
MRAS	-0.040293	0.769348	0.114272	0.789282	-0.00301798	0.996789	1.37712	0.159595	0.613333	0.013702
PRDX4	0.307675	0.044705	1.23094	3.78114e-08	0.204706	0.328421	1.57543	0.159982	-0.112838	0.513769
ATP5G3	0.0671673	0.787267	9.2348e-06	0.999945	0.144454	0.15817	1.27723	0.160077	-0.0240754	0.877759
HINT1	0.110058	0.746563	0.137358	0.176174	0.284617	0.0839881	1.41891	0.160135	0.290158	0.0339976
ARHGAP24	0.087821	0.477604	-0.0756103	0.389807	0.805755	3.57987e-05	1.12476	0.160339	-0.345565	0.00755637
RPL21	-0.00556529	0.954914	0.233742	0.0170521	0.137984	0.369083	1.09138	0.160421	0.0964649	0.271744
SLC25A22	0.213419	0.612401	0.00575275	0.990332	-0.00728321	0.988433	2.06925	0.160731	0.0165226	0.976232
C330021F23RIK	0.13355	0.519556	-0.419081	0.0483976	0.680504	1.13183e-06	1.18106	0.160908	0.236902	0.0397637
KCNC4	0.0579692	0.557665	0.000424581	0.998251	-0.220319	0.110727	4.94743	0.160922	0.144291	0.157588
B3GNT2	0.0239536	0.942803	0.172506	0.0642467	0.0328548	0.898933	1.14016	0.161112	-0.14576	0.434567
OLFR659	0.00814454	0.955186	-0.0171514	0.889648	-0.00893438	0.979783	-5.36571	0.161487	-0.122834	0.357881
EIF2S3X	0.315194	0.0703679	0.0127846	0.971731	0.330531	0.0454196	1.03889	0.162032	0.141153	0.206927
CREB3L1	-0.0275896	0.618181	0.426071	0.0947659	-0.0313764	0.743111	2.05517	0.162101	0.0379979	0.646895
PTK7	0.0665754	0.644691	-0.034001	0.950986	0.0665486	0.596233	3.68356	0.162101	-0.188633	0.0650242
CAT	-0.0773647	0.48529	-0.208575	0.407241	-0.021879	0.950635	1.58564	0.162447	-0.350595	0.00151094
SLC16A9	0.0425232	0.909832	-0.339976	0.000312318	-0.130223	0.549819	3.40559	0.162889	-0.0253076	0.905209
HOXB4	0.0362192	0.728442	-0.24123	0.0449011	0.0956895	0.326706	1.43744	0.163392	-0.402174	0.0275923
NID1	-0.0261407	0.853916	0.0422227	0.716857	0.180574	0.124246	2.50339	0.16445	-0.0487257	0.628743
NUFIP1	-0.0375255	0.655964	-0.0201098	0.948435	-0.181069	0.482632	1.69362	0.16505	0.160738	0.125344
TMEM107	-0.0421373	0.748311	0.416482	0.0232756	-0.027422	0.89976	5.1866	0.165253	0.0473819	0.509283
CALD1	0.0140519	0.937898	-0.00733956	0.96438	0.0211564	0.913891	-1.04667	0.165495	-0.060516	0.483215
KCNK9	0.000832247	0.990977	0.0918798	0.439466	0.0698105	0.728907	3.44181	0.165538	-0.0971658	0.417728
GPD1L	0.063908	0.774178	-0.397406	0.0229295	0.0813759	0.569766	2.06212	0.165653	-0.114825	0.412091
VCAM1	1.22416	6.82183e-08	-0.145226	0.735932	1.34038	6.41583e-11	1.83633	0.165683	1.43926	2.01582e-06
ADAM9	0.382279	0.0118536	0.324427	0.00113471	0.386269	0.000299257	1.19429	0.165941	0.659165	0.000335146
ARL2	0.00372178	0.976518	0.286938	0.119466	0.0188977	0.898251	2.24824	0.166495	-0.000363897	0.997157
CASP3	-0.0459111	0.693073	-0.286661	0.0109394	-0.0922575	0.63572	-1.19745	0.166578	0.0226771	0.887353
COL8A2	-0.00527425	0.95726	-0.0113557	0.971663	0.0219885	0.805945	4.67081	0.168072	0.0275064	0.806048
YAF2	-0.334453	0.142975	-0.115883	0.203956	0.000791002	0.998076	1.25255	0.168072	0.101563	0.40441
EDN1	0.0366928	0.867431	-0.212999	0.168838	0.0807187	0.682698	2.05716	0.1683	0.320676	0.283839
CCNG1	-0.067261	0.579428	0.0365762	0.934771	0.363606	0.00701556	1.06841	0.168389	-0.330291	0.0022709
CACNB4	0.215147	0.0939543	0.600743	0.000216	-0.264736	0.266494	1.7093	0.168748	-0.0512036	0.764832
IDH2	-0.176735	0.0296702	-0.898293	1.07787e-05	-0.372108	3.79574e-05	-1.19329	0.169044	-0.925199	8.48875e-06
DHX40	-0.0052934	0.971423	0.333631	0.00671842	-0.245637	0.0545525	1.53588	0.169176	0.204799	0.0999474
EPS8	0.00706951	0.900612	-0.53517	0.000282474	-0.020103	0.86704	-1.16192	0.169193	0.0621057	0.585343
GAL3ST2	0.192798	0.111139	0.667957	0.000730474	0.01	0.962517	2.19165	0.169193	0.0576168	0.593737
TLE6	0.0336834	0.523966	0.0311034	0.921851	-0.0402144	0.647032	-2.16492	0.169193	-0.0359417	0.662091
IRS1	0.14583	0.167515	-0.0877922	0.290411	-0.0482759	0.861411	3.04957	0.169243	0.22086	0.0158508
IGSF8	0.0997201	0.524728	0.153905	0.02826	0.0264528	0.945223	1.57363	0.169289	-0.134418	0.429346
RPS6	0.217975	0.151359	-0.0132626	0.965973	0.706937	9.68668e-07	0.988807	0.17037	0.513631	0.00158916
SUSD4	-0.00433265	0.967029	-0.380087	0.011758	0.0183277	0.925192	5.69242	0.171305	0.0343486	0.727974
GBP2	0.228396	0.0392533	0.26946	0.0847384	1.04366	3.3276e-08	2.35923	0.172718	1.79751	3.59981e-07
FGFR2	-0.0136238	0.947503	-0.00904388	0.968325	-0.0427204	0.851208	-1.8853	0.174158	-0.0441432	0.813784
P2RX4	0.193301	0.209036	0.547093	5.48217e-06	0.528416	0.000188455	1.22833	0.174158	0.106295	0.602504
IRF4	-0.0408954	0.894347	-1.06172	5.40949e-06	-0.0973566	0.380094	-1.34698	0.174297	-0.0203232	0.817019
HSD17B3	0.0213273	0.666164	0.0279068	0.817791	0.0172754	0.861411	-3.24695	0.174347	0.0210916	0.776876
MPST	-0.00642315	0.942803	0.570352	0.00175202	-0.00061296	0.997852	2.38462	0.174348	0.0325256	0.683158
SMCP	-0.062774	0.0933075	0.0144559	0.922512	-0.0206917	0.804728	-3.64378	0.175001	0.00605698	0.953203
PLXNB3	0.0383653	0.771671	-0.30947	0.000498325	-0.0813331	0.688938	-1.35909	0.175954	-0.0277235	0.649783
SERPINE1	0.842614	0.0015075	1.45291	1.81856e-06	0.295387	0.100115	1.25823	0.176527	0.277809	0.117272
HAND1	-0.0184944	0.782681	-0.0991934	0.178985	0.0514829	0.794802	3.82778	0.176528	-0.0134656	0.851981
CNP	-0.00211285	0.990546	-0.193705	0.175456	0.233254	0.094142	-1.32075	0.176742	-0.232519	0.117805
CYB5D1	0.00527678	0.928476	0.013803	0.934964	0.00318112	0.980058	-1.14936	0.176742	0.0655192	0.336682
PLK1	0.273463	0.0545144	-0.00818654	0.985381	0.667002	0.000200561	1.51839	0.176766	-0.331388	0.0867788
CTSS	0.0829101	0.262159	-0.0421995	0.876058	0.243082	0.000232432	0.640826	0.177204	-0.076015	0.465211
DOT1L	0.0220899	0.864581	1.2948	1.49723e-05	0.07503	0.671482	1.32809	0.177266	0.00263154	0.980232
OLFR1252	0.0129593	0.813733	0.128274	0.730836	0.000510585	0.996717	-5.2857	0.177848	-0.0242677	0.771406
0610031J06RIK	-0.0214469	0.941852	0.465409	0.000328514	0.276614	0.0689813	1.22923	0.17787	-0.235108	0.0809151
PLA2G5	-0.0118548	0.950907	-0.0476248	0.814144	0.20613	0.0949317	-2.93022	0.17787	-0.0180023	0.853058
UBE2T	0.0792539	0.239132	-0.00975952	0.949732	0.23033	0.0174014	4.86079	0.17787	-0.049601	0.500866
U2AF2	0.012329	0.935553	-0.178493	0.342993	-0.0360135	0.84611	-0.990603	0.178586	-0.0109765	0.909229
C1QA	-0.0472427	0.822042	-0.192466	0.099725	0.485193	0.0108092	1.52685	0.17888	0.252719	0.450319
OLFR539	0.0192746	0.54706	-0.0234318	0.866425	-0.00529319	0.95189	-2.37941	0.179318	0.0252018	0.730296
LIPE	0.0935258	0.659954	0.00978328	0.965184	-0.0969391	0.471481	-1.13621	0.179447	-0.189202	0.303332
SLC25A16	0.0590707	0.718685	-0.0278064	0.899475	0.0750124	0.791423	1.70019	0.180674	-0.0552938	0.780773
MCM2	0.011722	0.875293	-0.0347488	0.940589	0.031951	0.830806	2.13324	0.180843	-0.00368071	0.969557
NMNAT3	-0.0309079	0.860888	0.320016	0.0239233	0.0982737	0.558355	1.90973	0.181012	-0.132854	0.119284
ARHGEF3	0.111594	0.461574	0.0301411	0.881515	-0.0204301	0.95719	1.24543	0.181723	0.0580215	0.7935
MVP	0.107116	0.69128	0.232732	0.356237	0.437465	0.00051441	1.32531	0.181825	1.24157	3.1116e-07
ANLN	0.00795221	0.935817	0.157796	0.531457	0.125139	0.298647	1.89598	0.181831	-0.0197017	0.856496
FBXL14	-0.0923297	0.051729	-0.105923	0.276802	-0.066928	0.545752	1.05362	0.181831	0.381416	1.15003e-05
NUP35	0.00347279	0.958533	-0.238484	0.0500597	-0.116631	0.445094	2.18941	0.181831	0.104854	0.220995
CXADR	-0.0150863	0.854118	-0.00881021	0.96017	-0.0802739	0.715532	1.94483	0.182278	0.0421006	0.643118
CCDC122	0.015514	0.889334	0.299304	0.083799	0.0384227	0.786138	2.57151	0.182919	-0.020358	0.846928
ITGB2	0.324274	0.112728	-0.174173	0.0986157	0.224282	0.0162997	1.11015	0.182919	-0.227075	0.169666
LMO3	0.0201643	0.87143	-0.0501787	0.755238	-0.0628967	0.426697	2.56083	0.182919	0.0424598	0.610916
CCL4	0.869668	4.28554e-11	-0.264121	0.134249	2.56051	8.43141e-12	1.27814	0.182927	2.95475	4.74268e-07
NEU4	-0.00850367	0.952728	0.0605515	0.574655	-0.0531711	0.759365	2.47163	0.183025	-0.0820116	0.625099
NRIP1	-0.55474	0.00121006	-0.627194	0.000452071	-0.197369	0.167177	-0.922135	0.183025	-0.588132	8.9387e-05
9030025P20RIK	-0.0289231	0.914142	0.0265059	0.875535	0.118919	0.545887	-0.970285	0.184123	-0.249849	0.404261
DACT1	0.0337156	0.452639	1.22449	5.67801e-07	-0.00179304	0.988227	1.81406	0.184123	0.0112844	0.886506
TM6SF1	-0.455639	0.000876415	-0.907753	2.18105e-05	-0.218237	0.0579055	-1.07257	0.184123	-0.136695	0.491896
MRPL39	-0.104388	0.548244	0.146082	0.105543	-0.0294143	0.913891	1.44091	0.1842	-0.167956	0.131092
PLSCR1	0.206684	0.127976	0.264215	0.581267	0.0498864	0.607673	2.56399	0.184251	0.562375	0.000131771
DEPDC1A	-0.0308529	0.461574	-0.0579339	0.604081	-0.0682881	0.748109	2.8969	0.184527	-0.00356776	0.968915
KCNJ14	0.0061208	0.931365	0.0144733	0.911259	-0.016037	0.950992	-2.17848	0.184527	0.0534331	0.609647
MS4A6D	0.253805	3.4349e-05	-0.763885	1.19869e-05	0.601515	4.42937e-05	1.19887	0.184527	2.22923	2.10094e-10
ARPP21	0.0878507	0.322836	-0.328418	0.00884371	-0.0609283	0.751158	2.47805	0.184617	-0.00832052	0.940832
OLFR222	0.00768999	0.923346	-0.0763085	0.341578	-0.0562324	0.817362	5.3064	0.184617	-0.0507768	0.403557
MAMDC2	-0.00474624	0.953859	4.70867	1.83905e-10	0.0429244	0.644671	2.95078	0.184637	-0.022787	0.767147
MYLK2	0.00427426	0.98302	0.00649709	0.976258	0.171369	0.306367	-1.19321	0.184637	-0.14804	0.00701818
OAS1A	-0.00294854	0.952705	1.45543	2.01746e-06	0.447529	4.75278e-07	2.09387	0.184637	0.0010413	0.993016
PLEK2	0.0568676	0.737248	-0.0589112	0.486913	-0.0269015	0.913891	3.78182	0.184637	-0.0483603	0.681913
EIF3H	-0.022307	0.947503	0.198302	0.0206656	0.399601	0.000359167	1.16537	0.185568	0.232365	0.0366828
GNG7	-0.0909355	0.66886	-0.146498	0.36398	-0.00480954	0.982695	2.42192	0.186314	-0.0336941	0.727974
SERPINB10	0.124375	0.436325	-0.0694985	0.759383	-0.0190412	0.903261	3.80568	0.186593	-0.0122402	0.866158
AK1	0.0919952	0.699971	-0.279904	0.0790358	0.190485	0.482752	1.31848	0.18678	-0.292043	0.028769
H1F0	-0.0737049	0.781078	0.0730506	0.680296	-0.016539	0.977829	1.26959	0.18678	-1.17584	4.65414e-08
NGFRAP1	0.14022	0.154819	0.523668	0.0425733	0.174895	0.297414	1.24692	0.18678	-0.154562	0.527415
OAS3	0.00360671	0.95594	0.144067	0.0738456	0.30232	0.00895675	1.45261	0.18678	0.0220696	0.769226
PKIG	-0.127531	0.0515469	-0.497968	0.000404416	0.0154924	0.91164	-1.09421	0.18678	-0.649111	1.0028e-06
RAPGEF5	-0.130648	0.269417	-0.900057	4.1975e-07	-0.269951	0.103368	-0.909323	0.18678	0.210698	0.094385
SPG21	0.129069	0.213471	0.0253069	0.869991	-0.0153726	0.95719	1.15397	0.18678	-0.0239444	0.911958
TIMP2	0.0407875	0.756569	0.174815	0.0787675	0.21529	0.0260734	1.19621	0.18678	-0.664209	3.78107e-05
VAMP2	-0.218876	0.177976	0.140531	0.42328	-0.113855	0.63857	0.992365	0.18678	-0.150136	0.485947
ZFP462	-0.000263001	0.997899	-0.014518	0.915148	-0.139351	0.0815249	2.03635	0.18678	0.171831	0.032562
GGT6	-0.00269481	0.990546	0.00764977	0.97618	0.0514497	0.803394	3.86574	0.187076	-0.128333	0.255204
UGT8A	0.0160973	0.719446	0.131115	0.362077	-0.0616266	0.529248	-1.55502	0.187076	0.0322765	0.753969
PSMD10	-0.0661433	0.643447	-0.00426333	0.984608	0.0584427	0.729448	1.26582	0.187101	-0.0388658	0.892073
GPR171	0.0262882	0.442976	-0.0980428	0.833586	-0.0553048	0.300777	2.12599	0.187357	0.0190832	0.782245
OSBPL6	0.042604	0.845197	-0.0335155	0.765232	-0.105519	0.696696	2.9431	0.187357	0.000860754	0.99835
RABL5	-0.0891737	0.537365	0.330372	0.000598885	0.133831	0.310062	2.19245	0.187357	-0.0555042	0.573184
SIX6	-0.128926	0.519276	-0.00855247	0.964132	0.0322973	0.929739	2.23207	0.187357	-0.0536548	0.596621
RPS5	0.156788	0.0879053	0.070209	0.544161	0.806648	1.56695e-08	1.23528	0.187474	0.309084	0.0226373
LRFN3	-0.0170711	0.87565	0.402235	0.0298949	0.00579035	0.960089	3.56376	0.189079	0.0266882	0.720424
RIBC1	-0.0415163	0.411048	-0.0653407	0.798058	0.0146636	0.936078	-1.86286	0.189079	0.16443	0.119776
RPL13A	0.067501	0.647681	-0.12836	0.279224	0.509329	0.00175849	1.06759	0.189196	0.562968	0.0100785
SCRG1	0.0235465	0.700859	-0.432656	0.0537288	-0.0397432	0.476687	-4.06229	0.189196	0.0875036	0.260636
SERPINB6B	0.0162666	0.718951	0.825969	1.402e-05	-0.00242463	0.989133	2.53621	0.189196	-0.020978	0.837187
TRF	0.0215761	0.939559	-0.230834	0.562647	0.193567	0.214855	1.01559	0.189744	-0.272472	0.0215467
TXNIP	-0.0302312	0.849535	-1.25778	6.61467e-10	-0.374184	0.00647171	-0.877457	0.189744	-0.332907	0.0629936
CACNB3	-0.0143463	0.883815	-0.0914514	0.69873	-0.0745559	0.316085	-2.09792	0.190415	-0.0426164	0.71248
MRPS21	-0.0703666	0.781493	-0.0123642	0.95296	0.281985	0.117862	1.28895	0.190415	-0.286408	0.229228
PFN2	0.377535	0.462501	0.020876	0.934771	-0.22503	0.469849	-1.24646	0.190415	-0.582206	0.00577057
RILP	0.0843226	0.347413	-0.180144	0.473122	0.0271585	0.879429	2.76368	0.19052	-0.0701848	0.666031
GLRX	0.318363	0.154639	-0.0913354	0.730148	0.253805	0.00909962	1.11897	0.190778	-0.252002	0.184464
IL6RA	-0.148402	0.189819	-0.861493	2.25796e-06	-0.186183	0.4707	-0.870681	0.192892	-0.0838551	0.680953
NOXO1	-0.014168	0.95594	-0.0185058	0.909794	0.0329111	0.945223	-1.60469	0.192892	-0.703764	0.0220213
GFAP	-0.0158756	0.770098	0.743409	0.000117718	-0.0207881	0.888938	1.7285	0.192895	-0.0425514	0.728572
6430571L13RIK	0.037792	0.512283	-0.0406243	0.711518	-0.0865036	0.663574	1.1821	0.193076	0.289579	0.110621
MMP1A	0.037698	0.856268	0.0687142	0.409025	-0.43206	0.0803336	-3.31586	0.193234	0.074944	0.76842
ATP5L	0.396535	0.151475	0.219768	0.0751011	0.0901165	0.666716	1.27354	0.193477	0.0818403	0.518553
CCRL2	0.0992763	0.450583	0.213306	0.245974	0.285249	0.0883221	1.33996	0.193477	0.601548	0.015202
FUCA2	-0.0210334	0.730679	0.0406178	0.755256	-0.0503558	0.681018	1.04524	0.193477	0.047598	0.596753
PGAM1	0.285044	0.362953	0.976674	3.97896e-08	0.325336	0.111357	1.15528	0.1935	-0.281533	0.117717
CDC6	0.0382334	0.815537	-0.0622879	0.539445	0.0321507	0.842984	2.26761	0.195685	0.0731211	0.485396
BC004004	-0.000219346	0.997041	0.043414	0.805683	-0.0554481	0.53724	1.06966	0.195706	0.0324589	0.624831
CXX1A	-0.0990059	0.0465676	0.0169553	0.96769	-0.0630965	0.725227	1.87589	0.195867	-0.0206134	0.917877
DEGS1	0.127702	0.316776	0.304841	0.0195429	0.141814	0.147854	1.14118	0.195867	-0.0687024	0.546215
1110059G10RIK	-0.405274	0.14452	-0.102521	0.451575	-0.111425	0.266048	1.86973	0.195901	0.0139285	0.919921
CDT1	0.113576	0.325559	0.0315864	0.902438	0.0816781	0.62773	1.79379	0.196088	-0.159094	0.106213
PTGS1	-0.0728388	0.372271	-0.966432	2.04615e-06	-0.0717391	0.709876	-0.744516	0.1978	-0.425546	0.000457037
ELMO1	-0.27529	0.044462	-0.580067	9.32614e-05	-0.452151	0.000735801	-0.69754	0.197985	-0.130974	0.474751
H2-K1	0.711416	0.00375284	0.577816	0.00044111	1.50013	8.45336e-10	0.948129	0.19837	0.529971	0.0144508
PTPRK	0.0145841	0.841434	0.00813701	0.969649	0.00279448	0.991827	2.22647	0.19837	0.1035	0.308573
2410015M20RIK	-0.0330867	0.796635	0.247638	0.163308	0.206762	0.311651	1.70717	0.198984	-0.0633599	0.737548
FNDC5	0.0504471	0.362263	-0.197915	0.0460309	0.0534344	0.861411	3.21744	0.19901	-0.00133047	0.988426
SNRPE	0.0385162	0.789324	0.109163	0.298925	0.232057	0.0939121	1.25537	0.199284	-0.00180305	0.993932
TTC12	0.0466993	0.814642	-0.0490684	0.769947	0.144865	0.392429	2.09615	0.199284	-0.0241595	0.918809
CXCL1	-0.0388839	0.582366	2.81947	1.2807e-07	0.0173785	0.8156	2.44588	0.199304	1.24501	0.000676899
NSMCE2	0.271952	0.399147	0.313836	0.00860539	-0.0817815	0.81852	1.15169	0.199304	-0.409227	0.0308127
SEPHS1	-0.0137073	0.890627	-0.0434914	0.814633	0.0291372	0.806368	1.00287	0.199833	-0.0236564	0.839116
CALM3	0.0410664	0.906401	0.116891	0.15661	0.18661	0.332693	0.966952	0.199872	-0.15297	0.476826
6330408A02RIK	-0.0577986	0.485212	-0.0464006	0.814215	-0.0942987	0.70145	-1.00976	0.200179	-0.218727	0.379129
CREB3L2	-0.0108443	0.922859	0.633624	0.00109798	-0.10011	0.697573	0.950755	0.200179	0.819598	3.17897e-05
TPP1	-0.038222	0.814734	-0.0388861	0.735312	0.0735919	0.712449	0.984252	0.200997	-0.466992	0.00115791
SCUBE2	0.006829	0.903605	0.298011	0.285359	0.0786647	0.231423	3.77108	0.201307	0.036406	0.605588
ATXN7L2	-0.0893521	0.368541	0.0279588	0.951222	-0.0941632	0.590627	-1.50203	0.201829	0.00925619	0.95413
DUSP8	0.37847	0.179145	-0.220617	0.37575	-0.0723359	0.72821	1.50536	0.201886	0.807625	1.71528e-05
CIRH1A	0.0136659	0.943428	0.0599085	0.633308	-0.0364614	0.917822	1.07595	0.202875	1.33197	1.35542e-07
RPS11	0.282552	0.00086389	-0.137976	0.0832488	0.570985	7.23812e-06	1.04362	0.202875	0.162141	0.184623
SLFN2	0.676865	0.00208978	0.277782	0.39195	0.731123	1.35752e-06	1.12581	0.202875	1.33764	1.08709e-07
RRM2	0.588866	0.126373	0.123434	0.875535	0.582207	6.74025e-05	1.62902	0.204073	0.111032	0.406353
EIF2B1	-0.138619	0.0688103	-0.125724	0.222167	-0.107441	0.578398	1.07839	0.204178	0.163523	0.0776645
PITPNB	-0.0865718	0.64752	0.09235	0.306731	-0.207307	0.328572	1.58011	0.205728	0.422219	0.00257899
TPI1	0.34915	0.0770242	1.58086	1.10096e-09	0.516748	0.000955013	1.16369	0.205824	-0.537248	0.00015278
AHCYL1	0.21339	0.396827	0.374821	0.000302948	0.0292662	0.851709	1.0973	0.206163	-0.0184847	0.9347
CCND2	-0.00179021	0.977556	0.0230592	0.954626	-0.106896	0.50619	1.36615	0.206163	0.279355	0.00045348
EXOSC1	0.00945541	0.969449	0.0572868	0.644746	0.0864553	0.815689	1.5457	0.206163	0.272856	0.145074
MYBL2	0.0453438	0.737492	-0.126081	0.797627	0.0919079	0.385169	2.24346	0.206163	0.214774	0.0815468
OLFR1341	0.0132928	0.870257	0.0143905	0.966249	0.0109696	0.91164	-3.85271	0.206163	0.026322	0.732279
PSMB5	-0.227931	0.394837	-0.224558	0.0185221	0.0975184	0.54782	1.86365	0.206163	-0.0629481	0.513035
SERPINE2	-0.124283	0.390879	1.25615	2.78365e-07	0.223925	0.175455	1.04574	0.206163	-1.22847	6.4282e-07
TUBA3A	-0.175721	0.22006	0.0638067	0.658766	-0.0340651	0.922013	-2.61748	0.206163	0.365574	0.00416237
MYO1B	-0.0636245	0.425686	-0.298735	0.0148122	-0.362408	0.000219342	-0.834862	0.207027	-0.244162	0.0758305
SESN1	-0.306635	0.00306283	-0.632385	0.00269342	-0.362366	0.00288998	-0.853696	0.207027	-2.06971	3.48123e-08
IRAK3	0.37519	0.0409175	0.591409	0.00019879	0.10766	0.432601	1.52677	0.207258	0.372161	0.0226373
EXOC3	-0.165772	0.290482	-0.208815	0.20135	0.0168629	0.962774	1.55733	0.207749	0.247044	0.236854
NEDD8	0.0976255	0.699554	0.0497007	0.640475	0.274772	0.0334802	1.2994	0.207845	0.0798868	0.772156
FKBP1B	0.0361392	0.834139	0.904022	9.25966e-06	0.0212851	0.852277	1.89938	0.207896	0.0527278	0.546314
ZFP629	-0.0672852	0.635614	-0.357468	0.0294288	-0.212076	0.0752972	-1.11228	0.207947	-0.0897461	0.593737
ADCY1	0.164062	0.112728	-0.267082	0.00132507	-0.19053	0.24025	2.49699	0.207955	0.0503682	0.852873
ST13	-0.422896	0.0438872	-0.043138	0.86702	0.156484	0.471308	1.04855	0.208888	-0.207224	0.259648
SYT1	-0.0569297	0.295883	-0.583303	0.000182789	0.0514879	0.285833	2.4702	0.209113	0.0743265	0.53483
CNGA1	-0.0429236	0.78971	-0.0961443	0.321027	0.0386004	0.791423	3.11528	0.209605	0.00538728	0.968697
HIVEP2	0.0383747	0.508537	-0.121534	0.570774	0.0408461	0.53343	1.12262	0.209605	0.0974555	0.211105
LY86	0.127416	0.106495	0.065248	0.678688	0.150878	0.0516463	1.05948	0.209605	-0.300076	0.00387798
ATP6V1C1	0.243524	0.0604728	0.467822	0.000326983	0.113873	0.510382	1.09013	0.209839	-0.294394	0.0300735
USP30	0.144944	0.200234	0.940343	1.9882e-06	0.0313317	0.714736	1.28077	0.209839	0.0409355	0.472092
HSD17B12	0.0544646	0.604476	0.358437	0.0236226	0.178669	0.388151	1.1407	0.210048	0.268186	0.130899
IL27	0.0266512	0.828991	0.0245092	0.962763	0.0162592	0.930035	2.28756	0.210048	0.165456	0.108197
RPL29	0.343164	0.0227847	-0.0594291	0.822063	0.451686	1.29055e-05	1.07593	0.210363	0.247418	0.011425
BNIPL	-0.0458764	0.764438	-0.0257697	0.803954	0.0623713	0.888744	-1.75443	0.210469	0.573434	0.0593986
IL1B	0.390008	2.01153e-06	2.71023	2.01e-07	0.542943	2.00662e-05	1.37783	0.210469	4.51003	3.21009e-12
OXCT1	-0.0344804	0.847943	0.264352	0.0568163	0.186664	0.272854	1.17831	0.210469	-0.626087	0.000206733
SSR4	0.054514	0.574165	0.497208	7.84864e-05	0.304528	0.00766748	1.28622	0.210469	0.00653881	0.96382
UBL7	0.0348297	0.932629	0.0167852	0.961474	-0.0753132	0.692864	-1.27379	0.210469	-0.131315	0.348573
METTL3	-0.0414441	0.818345	-0.195345	0.0436856	-0.20625	0.0374925	-1.03355	0.210969	0.0168728	0.937072
ATP5O	0.100978	0.756569	0.200099	0.800347	0.00149754	0.993706	1.41309	0.211961	0.0091499	0.914409
FBLN1	0.201489	0.66369	-0.114652	0.276188	-0.0396155	0.848172	-2.25203	0.211961	-0.0235756	0.877842
OLFR638	-0.0245215	0.74147	0.544205	0.0219011	0.0276571	0.874931	-1.32809	0.211961	0.0285622	0.765713
RPS19BP1	-0.148287	0.0928886	0.116778	0.485612	-0.00122161	0.993864	2.22093	0.211961	0.0556787	0.383762
STARD3	0.0147094	0.946203	-0.389132	0.0129221	-0.187996	0.297414	-0.981248	0.211961	-0.640255	2.83198e-05
PTGDR	0.0980518	0.468519	0.00845661	0.942119	0.0396488	0.529073	1.1512	0.212077	0.0298315	0.686316
ATP5E	0.204564	0.328137	0.000454021	0.998281	0.372058	0.038025	1.54294	0.212396	-0.0403757	0.786163
RAD18	0.0339042	0.531474	0.0336248	0.790354	0.0963209	0.490491	1.75729	0.212396	0.0338545	0.7841
SCN8A	-0.0720359	0.491448	-0.174773	0.599545	-0.0770848	0.498452	2.14569	0.212396	0.015767	0.885987
LGI4	-0.0950023	0.418179	-0.523438	0.00122696	0.00518931	0.978333	-1.89143	0.212643	0.025034	0.768353
TCP11L2	-0.280584	0.104964	-0.210394	0.104738	-0.16862	0.251511	1.28848	0.213241	-0.260696	0.10649
CEP68	-0.0374553	0.426384	-0.905647	1.40499e-05	-0.368202	0.00139252	-0.821793	0.213781	-0.479377	0.00436095
SLC39A4	0.26386	0.00296933	0.501992	0.00150084	0.0607941	0.712449	1.78925	0.213781	-0.0131349	0.910742
WSB2	-0.0166604	0.934774	0.0140816	0.964918	0.0834244	0.280144	1.28681	0.215008	0.163892	0.147126
SPOCK3	0.0528315	0.714554	-0.00196744	0.991292	0.00641778	0.971042	-1.83326	0.215341	0.000113959	0.998556
IER5	-0.118572	0.685341	-0.370161	0.111878	-0.0942928	0.745476	-0.875446	0.215904	0.882219	0.00155907
OLFR113	-0.011929	0.817211	0.00270169	0.984554	-0.0944697	0.147763	2.12222	0.216804	-0.0150789	0.891929
COTL1	0.143533	0.424624	-0.207967	0.320123	0.388343	4.09774e-05	1.36474	0.21695	-0.450621	0.000558328
ZDHHC7	-0.199822	0.423441	-0.229321	0.203835	-0.0433208	0.89736	2.12512	0.217045	-0.165204	0.269256
TXNRD1	0.171833	0.0171186	1.13065	8.46368e-06	0.148906	0.418389	1.16542	0.217085	2.25383	1.49814e-10
CTTNBP2NL	-0.063613	0.680529	-0.561513	0.00349377	-0.277091	0.00024394	-0.857984	0.217177	-0.395342	0.00623589
CCDC11	0.0168116	0.884271	0.0139401	0.896593	-0.00886032	0.986915	-2.68757	0.217408	0.0254026	0.891443
SSPN	-0.0799141	0.445347	0.370146	0.00271858	-0.0764061	0.350029	2.33286	0.217408	-0.0799119	0.576514
LY6G6E	0.0110491	0.906896	-0.775964	1.65361e-05	-0.00100421	0.995928	3.01246	0.21832	-0.0151344	0.914908
CBX5	0.0332203	0.644691	-0.0323683	0.887521	0.0243174	0.91572	0.763907	0.218441	-0.16483	0.141652
COL5A1	0.0169991	0.609302	-0.0422798	0.758394	-0.0810484	0.89024	2.79892	0.218474	0.09015	0.638863
PDCD1	0.0553119	0.708771	2.4515	3.17917e-06	0.122697	0.110587	1.86594	0.218474	-0.091511	0.427846
GGT1	-0.0450173	0.776656	-0.0129717	0.932586	0.0513972	0.817146	4.73728	0.218658	-0.157698	0.353415
PER1	0.0735962	0.639024	-0.301311	0.220781	0.417741	0.0814276	-0.988971	0.219762	1.28189	2.37795e-11
SLC24A2	-0.0281404	0.661925	0.109837	0.199495	-0.143464	0.707567	-1.20449	0.220007	-0.0818611	0.352372
NLRP6	0.152861	0.590158	0.0638856	0.642246	0.0305537	0.919495	3.02072	0.220471	-0.173773	0.339477
SRPX2	-0.00389509	0.947503	-0.0622254	0.894584	-0.0308307	0.745321	3.78384	0.220569	-0.0224313	0.709047
PPM1L	-0.924046	0.000239525	-0.533525	4.45799e-05	-0.679283	5.40896e-08	-1.13795	0.220796	-0.429818	0.00209235
CFL1	0.320827	0.0463265	-0.21253	0.198865	0.360282	0.327011	1.13681	0.221178	0.654074	0.00151094
DNM3	0.0092627	0.931365	0.0148549	0.906649	0.0172089	0.895829	-1.23554	0.221178	-0.0539459	0.577519
ST18	0.355464	0.0163282	0.0107411	0.934964	-0.260044	0.0963638	1.47703	0.221477	-0.0203843	0.869539
ZFP759	-0.187031	0.00117986	-0.14023	0.224661	-0.0378452	0.835228	-1.29754	0.221693	-0.132928	0.0644506
PCDHB8	-0.0593828	0.53847	-0.0546408	0.687975	0.0100947	0.974446	-2.37127	0.222606	-0.0818266	0.315696
CCDC50	-0.0560614	0.822518	-0.131462	0.668294	-0.126306	0.673289	0.835668	0.222631	-0.466933	0.00324589
ABCA9	-0.206885	0.0851229	-0.434745	0.00352493	-0.176717	0.0302351	-0.708487	0.223593	-0.495489	0.00130717
DBN1	0.00634693	0.95536	-0.0973074	0.217843	-0.114096	0.535905	1.92348	0.223593	-0.0487769	0.468377
ARL6IP4	-0.366259	0.051729	0.0964877	0.604399	0.169408	0.0720987	1.1545	0.224107	-0.718094	0.00161077
GSS	0.0376546	0.849558	-0.0712882	0.556697	0.0640306	0.611606	-1.36266	0.225165	0.0011568	0.992508
CD34	0.0936476	0.600546	0.754247	0.000309668	0.342588	0.00640617	0.905437	0.225636	-0.316377	0.189834
FNDC4	-0.0988927	0.655964	1.18941	2.48301e-06	0.0340801	0.896899	-1.69113	0.225805	-0.175098	0.15431
PRKCSH	-0.143115	0.683969	0.0839686	0.285811	0.191187	0.348974	1.01576	0.226814	0.105191	0.676551
MICAL2	0.0176218	0.652483	0.0097631	0.951939	-0.0134304	0.896899	1.42949	0.227478	0.0293237	0.694863
FNIP1	0.174521	0.0146098	0.150419	0.761624	0.163557	0.191921	0.92527	0.227592	-0.776457	5.06902e-06
NUMBL	-0.0424603	0.784703	0.119851	0.509678	-0.0232762	0.836866	1.86681	0.228474	0.0271925	0.788685
EXOSC5	-0.263204	0.0603643	-0.0771891	0.677977	0.11453	0.055101	-1.06435	0.228922	-0.0385594	0.786342
PVRL3	-0.00811167	0.956813	0.00374616	0.983288	-0.0650312	0.811142	1.98575	0.228922	-0.0846007	0.354561
CYFIP2	1.59788	0.00048231	-0.537347	0.135515	-0.45578	0.388043	1.15073	0.229523	0.0956348	0.895638
BB014433	0.0161206	0.843669	-0.101536	0.833586	0.065078	0.544999	-3.66505	0.23018	-0.0113263	0.883644
PCNXL2	0.0462827	0.800131	-0.104475	0.223224	-0.0844281	0.379951	-1.5386	0.230523	-0.0759206	0.484531
CEND1	-0.0255671	0.640589	-0.0703128	0.427006	-0.0429452	0.54394	2.93322	0.230575	0.048204	0.581593
ACY1	-0.433101	0.0329751	-0.631913	0.000100906	-0.235378	0.0934345	-1.74158	0.230614	0.0661331	0.817019
IQGAP3	0.0208861	0.851431	0.594235	3.04916e-05	-0.00200976	0.986898	1.47177	0.23127	-0.0456755	0.549382
KCNA4	0.0423115	0.44569	-0.291016	0.345005	-0.303849	0.309281	2.52144	0.23127	0.0400142	0.706533
UBL5	-0.0581062	0.781078	0.115251	0.524474	0.280563	0.24025	1.08609	0.231306	0.00636612	0.97737
S100A4	0.482284	0.0992548	-0.255154	0.751821	0.0289175	0.922013	3.16744	0.231369	-0.0573064	0.352604
DHRS4	-0.029513	0.808646	0.332492	0.000721104	-0.0880078	0.594117	1.38161	0.232251	-0.0491856	0.662091
PLA2G7	0.0420979	0.651999	-0.566453	0.0233456	0.0843672	0.627102	2.09118	0.232251	-0.0377293	0.638498
RBMS1	-0.0906668	0.544988	0.54898	0.0239233	0.150443	0.309281	1.04534	0.232251	0.84496	0.00141715
RECQL4	0.0658875	0.797193	0.0158576	0.908435	-0.0777949	0.790481	2.22401	0.232251	-0.0674731	0.698369
RPS24	0.300047	0.000133607	-0.0212632	0.96261	0.672211	3.17989e-07	1.1221	0.232251	-0.0201902	0.903162
PECAM1	-0.905978	0.000108185	-0.227495	0.0923392	-0.186605	0.219812	-1.57272	0.233514	-0.0746785	0.680246
ISLR	-0.0114567	0.961715	-0.00650402	0.96769	0.00197578	0.997055	2.49565	0.233646	-0.599946	0.00833832
COMMD10	0.0392756	0.798301	0.199492	0.0508016	0.185621	0.54394	1.61707	0.23389	-0.144165	0.568649
MEPCE	-0.252868	0.229883	-0.237745	0.047555	-0.173231	0.523787	-0.976783	0.234442	-0.233633	0.131346
ABCG3	-0.15755	0.13219	-0.167591	0.0773654	-0.0607088	0.709569	-2.06941	0.234944	-0.0379785	0.641658
CRISPLD2	-0.00217854	0.975722	-0.257879	0.632067	0.0140413	0.858993	3.9283	0.234995	0.0840796	0.37361
FBLN2	0.0188687	0.941463	0.0553246	0.609047	0.161841	0.482752	2.49086	0.234995	-0.111751	0.746049
MYL6	0.183677	0.0750973	-0.150367	0.112496	0.197508	0.0147301	1.00607	0.23541	0.147361	0.0217617
PECR	-0.0583326	0.792268	-0.379416	0.0130654	0.00444688	0.987	-1.08976	0.23541	-0.867069	1.07647e-06
VWF	0.0142114	0.746563	0.256168	0.150276	-0.00292067	0.982555	1.86721	0.23541	0.0269214	0.705754
UNC5A	-0.000926237	0.98856	-0.819921	3.07816e-08	-0.029433	0.792736	4.07255	0.235596	-0.0569875	0.454371
SARDH	0.0432436	0.892647	0.444129	0.00019166	0.326352	0.0461466	1.46077	0.235635	-0.1152	0.582774
EEF2	-0.0526033	0.484121	0.210563	0.00390182	0.298311	0.0201047	1.04533	0.237732	0.224396	0.0991618
FMN2	-0.0520338	0.631186	-0.065825	0.880081	-0.00737637	0.930316	2.67546	0.238043	-0.0398143	0.72256
TNNI2	-0.112983	0.392485	0.383435	0.0359454	0.312094	0.139465	1.84907	0.238043	-0.847225	5.07162e-05
ARID3B	0.000696312	0.9955	-0.658591	0.000106526	-0.0624023	0.357984	-1.02307	0.238165	0.0156169	0.84959
KCNAB2	0.960291	0.0184338	-0.0464944	0.585862	-0.00535226	0.980777	2.51162	0.238165	0.0213152	0.826939
KCNQ1	0.00694481	0.944754	-0.00979658	0.946253	-0.0260327	0.920924	-3.20546	0.238165	-0.0220978	0.7935
NASP	-0.123636	0.612454	0.115643	0.628826	0.131798	0.526673	-0.828162	0.238165	0.362593	0.246541
TBC1D8B	0.169152	0.567025	0.274255	0.234853	0.0739876	0.818728	1.60018	0.238165	-0.180139	0.728226
TREM1	0.136945	0.76037	-0.348518	0.0579318	-0.007942	0.991435	-1.13731	0.238165	-0.127627	0.828227
DNAJB6	0.160016	0.447806	0.107468	0.512172	0.0923446	0.565829	1.06718	0.238729	0.0301537	0.878689
H2-EB1	1.67654	9.83168e-06	0.475329	0.460805	0.00483673	0.973638	2.2441	0.238729	0.0466769	0.500866
IFIT2	0.443307	4.33953e-05	0.979995	1.98412e-06	2.60741	1.2263e-16	1.3751	0.240081	0.893668	0.00358174
AF529169	-0.00218649	0.975722	2.03331	1.64303e-07	-0.0319957	0.831337	2.49554	0.240296	0.0472951	0.533751
ATP5B	0.0357683	0.89772	-0.0844185	0.442809	0.193569	0.090424	1.09226	0.240296	0.198094	0.0693321
ATP6V0D1	-0.0835556	0.751988	-0.0297831	0.908435	-0.0476955	0.873128	0.994865	0.240453	-0.124662	0.586154
CAMKK1	0.00742271	0.945806	-0.70561	6.86277e-05	-0.0194779	0.897063	-1.40933	0.240453	0.200013	0.0406355
DECR1	-0.0494743	0.768526	-0.0100127	0.977447	-0.0859034	0.481238	1.73394	0.240453	-0.118077	0.124148
E2F7	0.00248368	0.9916	0.0223963	0.942953	-0.0235002	0.9495	1.96409	0.240453	-0.242951	0.122508
LAG3	0.490553	0.036424	0.112022	0.673064	0.960298	5.42989e-08	0.893637	0.240453	0.023444	0.937207
SERPINA11	-0.0375964	0.335935	-0.0506856	0.92059	0.0839722	0.133204	-4.56879	0.240453	-0.0388005	0.574574
SRGN	0.544496	6.96485e-05	0.95356	0.000127345	0.344544	0.0334769	1.04679	0.240453	2.70778	1.50077e-11
SSR3	-0.0465129	0.629765	-0.0218003	0.934771	-0.0380609	0.69936	0.947124	0.240453	0.17045	0.0165347
TJP1	-0.288918	5.05689e-05	-0.748812	0.000516981	-0.309911	0.00775937	-0.732412	0.240453	-0.427214	0.000360943
ACAA2	0.128362	0.66369	0.08203	0.677127	0.0508483	0.856653	1.42655	0.241861	-0.00740868	0.949953
GLT8D2	-0.00690982	0.961075	-0.00217837	0.989034	-0.101454	0.739221	1.83557	0.242952	-0.405401	0.0487867
TMEM154	1.15998	0.000153601	0.29627	0.00111377	1.4441	1.43539e-07	1.32252	0.244442	0.69948	0.0059279
RSAD2	1.53595	6.65659e-07	1.02677	1.68513e-05	2.73446	4.04497e-20	1.7067	0.244687	1.72445	7.56185e-05
ZCCHC7	0.0238849	0.647681	-0.0454722	0.9587	-0.115949	0.480061	-0.863974	0.245015	-0.00646721	0.943855
DCBLD2	-0.0363813	0.585378	-0.00353164	0.982722	0.042471	0.740508	-0.852292	0.245143	-0.0446437	0.598026
GRAMD1A	0.0136018	0.844903	0.15462	0.42702	-0.0234221	0.794802	1.33818	0.245143	0.245663	0.0587915
PPP1R3F	0.20571	0.557711	0.0986997	0.413422	0.0573708	0.82632	1.46484	0.245143	-0.121541	0.674295
TMEM106A	0.0983376	0.279969	0.590463	0.00497742	0.191316	0.0165792	1.32069	0.245143	0.0359935	0.686316
ZRSR1	-0.0415954	0.72824	0.150022	0.197792	-0.0821237	0.671482	1.28344	0.245651	-0.28115	0.0277109
CCNG2	-0.218355	0.0699131	0.18795	0.428012	-0.284629	0.0172174	-0.82676	0.245757	-2.64976	2.4777e-08
CADM3	0.0218625	0.629765	-0.0463199	0.690124	-0.496458	0.252326	1.65728	0.245769	-0.264426	0.790333
ACP5	0.0718584	0.743345	-0.172608	0.818298	0.0775991	0.801958	2.43452	0.246215	-0.134713	0.652418
L2HGDH	-0.00959074	0.923985	-0.0719062	0.724755	-0.0440877	0.854179	1.84735	0.247034	-0.0661276	0.768673
RAP1GAP	-0.0421752	0.385324	0.355606	0.13532	-0.0736368	0.714778	-2.04421	0.247078	0.00359074	0.973178
RPS27L	0.00996118	0.973921	0.259967	0.0672541	0.511271	5.51664e-05	1.59766	0.248785	-0.19699	0.113719
LRP4	0.147615	0.599858	0.162524	0.172903	0.202303	0.357331	1.43731	0.249132	0.00650708	0.980426
RPLP1	-0.131774	0.615246	-0.227127	0.00872988	0.975281	1.95624e-07	1.23265	0.249419	0.206185	0.165691
TUSC5	0.124623	0.467916	0.00840965	0.944194	0.0040245	0.99339	3.49068	0.249977	-0.150886	0.56484
PITPNA	0.155968	0.394214	-0.0441201	0.756426	0.00625246	0.980777	0.985623	0.249988	0.141037	0.384629
CD4	0.00989641	0.892647	-0.0129321	0.991292	0.000104549	0.999211	2.34158	0.25003	-0.0613648	0.467998
PABPC5	0.00156065	0.975722	-0.00238254	0.997623	0.00187626	0.987	5.55135	0.25003	0.021224	0.794325
RWDD4A	-0.0967602	0.202144	0.147886	0.334836	-0.0888818	0.638837	1.18411	0.25003	0.4075	0.00234028
TLE3	0.0328284	0.640589	-0.697947	3.49537e-07	-0.19215	0.417315	-0.873355	0.25003	-0.235683	0.134939
TUSC1	-0.0601319	0.698473	0.577871	0.00062403	0.0717331	0.610324	1.2156	0.25003	-0.0564291	0.390751
OLFR55	-0.136069	0.251755	-0.0136003	0.92167	0.110275	0.588429	-1.43076	0.251264	-0.0555679	0.384311
SYT7	-0.0247194	0.597468	-0.00214822	0.990612	-0.206657	0.299249	1.88853	0.251919	-0.0173154	0.887448
TEX101	-0.0282197	0.828175	0.0125979	0.928654	0.0123691	0.913891	-2.00752	0.252042	-0.0223894	0.83466
FLAD1	-0.0405828	0.848075	0.0998023	0.31836	0.143866	0.349845	-1.44185	0.252068	0.0805752	0.577519
DEPDC1B	0.295807	0.481209	0.0211921	0.972868	0.101893	0.27805	2.00392	0.252734	-0.0391104	0.550929
GSDMC3	-0.0545697	0.392485	-0.00834585	0.983438	0.00809802	0.960089	-1.68938	0.252936	-0.0289515	0.665033
STAC3	-0.107431	0.468074	0.0647015	0.772814	0.0508352	0.63857	2.10119	0.253772	-0.0396056	0.840598
8430419L09RIK	-0.0564158	0.69128	-0.266794	0.318961	0.16299	0.366521	1.51268	0.254351	0.00357313	0.980577
H2-Q7	0.685181	0.00183005	0.709728	0.000327119	1.39715	7.28536e-10	1.15245	0.254351	0.312175	0.230108
KRT222	0.0374708	0.865508	-0.284514	0.318666	0.18861	0.46751	1.1312	0.254351	0.0479297	0.838959
STX3	0.0127591	0.930449	1.43542	4.52166e-08	-0.117229	0.714781	1.23741	0.254351	-0.00765225	0.96382
TMEM160	-0.0806795	0.852296	0.406253	0.00560935	0.450526	1.65666e-05	2.90412	0.254351	-0.178414	0.0833382
ARL5C	0.140048	0.100056	0.805482	0.00447105	0.0706105	0.285833	1.37336	0.254926	0.103535	0.265091
MPO	0.0467581	0.783237	-0.660543	0.78536	0.0381223	0.687896	3.83864	0.254978	-0.0672601	0.353415
OLFR318	0.0160429	0.950302	0.03422	0.779765	0.0575148	0.686368	4.39062	0.255542	-0.0327294	0.768427
HP	0.0676194	0.900037	-0.576718	0.702082	0.0503429	0.815783	2.48148	0.256071	0.055549	0.516351
BCL2A1C	0.445333	0.0560924	1.75201	1.14935e-06	0.588818	3.61918e-05	2.10722	0.256271	1.31914	2.36604e-06
GTSE1	-0.0285742	0.717194	-0.0625055	0.579778	0.378452	0.0158754	2.13547	0.257191	-0.0283422	0.793374
ZFP235	-0.182978	0.350433	-0.334968	0.0165059	-0.0742642	0.309734	1.5052	0.257455	-0.0511889	0.50129
SPIC	-0.00409002	0.951616	-0.601586	0.00970761	0.0192682	0.875473	4.87807	0.257626	0.0745104	0.118782
MAP1LC3A	0.187309	0.66886	0.317202	0.251476	-0.100062	0.785185	-1.29819	0.257779	-0.111643	0.748752
VKORC1	0.0673099	0.823093	0.549938	1.07737e-05	0.177924	0.176055	1.15051	0.257869	-0.187063	0.238895
IFT57	0.0738386	0.861642	0.582107	5.482e-05	0.0286237	0.888938	1.31135	0.257882	-0.0239825	0.767653
PRPF40B	0.0752175	0.841484	-0.152734	0.355438	0.0247693	0.945178	-0.988017	0.259296	-0.364879	0.239205
YIPF5	0.0598323	0.645792	0.0397042	0.768235	-0.0958363	0.451067	1.15096	0.259296	0.0928539	0.462496
PTPLAD2	-0.0555822	0.743956	-0.0558034	0.797627	0.089623	0.69311	1.05988	0.259983	-0.121436	0.485403
SLC5A11	-0.0524712	0.577572	-0.124859	0.17463	0.12726	0.576885	-1.9435	0.260121	-0.063161	0.675718
SIVA1	0.00617496	0.975473	0.677349	0.0109236	0.0431723	0.848675	1.82755	0.260168	-0.106632	0.615681
KCNE1L	-0.0362614	0.478003	0.0391867	0.882786	-0.0268428	0.777627	-3.94721	0.260207	-0.021047	0.771789
CALR	-0.120702	0.425686	0.278513	0.0158512	-0.00821793	0.97435	0.8601	0.260614	-0.0121706	0.962359
MYL3	-0.0816883	0.24941	0.0375833	0.91735	0.0691038	0.678452	4.52219	0.261151	0.047115	0.469618
OLFR578	-0.00537686	0.927613	-0.015314	0.9587	-0.0252016	0.73071	-1.53282	0.261234	-0.00512546	0.953694
HIST2H2AC	-0.418468	0.0321935	-0.124193	0.811235	0.432273	0.00641102	-1.53107	0.261704	-1.05312	0.000555637
LRP12	0.0512841	0.446836	0.13938	0.527365	0.0150815	0.954817	0.961611	0.261704	0.300543	0.00123233
MCTS2	0.0134449	0.89193	0.245391	0.00380138	-0.077412	0.303954	1.1712	0.261704	0.0885946	0.566576
RPL24	0.269226	0.028959	-0.0635332	0.679206	0.600952	3.5763e-06	0.974966	0.261719	0.277129	0.100839
COX7A2L	0.0751423	0.90707	0.0479314	0.769398	0.258375	0.226537	0.962467	0.262279	0.262356	0.0460389
FFAR3	0.040787	0.870009	0.0363597	0.846875	0.0772121	0.615932	4.83479	0.262279	-0.231037	0.212531
KLF15	0.137304	0.445387	-0.0425677	0.765164	0.137869	0.354078	4.84056	0.262279	-0.22562	0.277029
HES6	-0.034687	0.902465	0.113078	0.307196	-0.0100109	0.982306	-1.73761	0.2625	-0.352042	0.0157012
OLFR1502	-0.0697664	0.783237	0.0117386	0.917089	0.0859007	0.766032	5.36993	0.262631	-0.0603832	0.532554
GLB1	0.302899	0.261058	1.0311	1.31543e-08	0.520864	0.00702347	1.06353	0.262721	-0.22646	0.127297
ACTA1	0.0201298	0.782681	-0.0303308	0.820691	0.0226508	0.783165	1.27646	0.263337	0.0468434	0.382039
LAT2	0.144408	0.00157922	0.233495	0.0571013	0.0663942	0.478501	1.33537	0.265128	-0.390113	2.46646e-05
SPC25	0.0056868	0.947486	0.16977	0.661218	0.165565	0.11456	1.83175	0.265926	-0.0372357	0.701891
CCL11	0.111176	0.739647	-0.0162586	0.897812	-0.0222771	0.899731	1.67718	0.267274	0.0833333	0.405794
AATK	0.134238	0.286024	-0.0540305	0.800609	-0.135998	0.471481	-0.979551	0.267297	-0.479424	0.00905439
CLPS	-0.0144113	0.798708	0.131526	0.803954	0.00149243	0.992044	-3.47127	0.268277	0.0451559	0.59245
KRT80	-0.0434078	0.44816	0.195216	0.691066	-0.0351266	0.646677	2.04572	0.268488	-0.0271698	0.71908
SOCS6	0.286194	0.204412	0.653357	0.0054053	0.0557959	0.812472	0.936457	0.268715	0.0968695	0.556703
ZFP612	0.00283394	0.949662	-0.0702933	0.600333	-0.138733	0.306452	2.18058	0.268715	0.0478791	0.602504
CIDEA	-0.0336081	0.777311	0.0212065	0.905976	0.0305815	0.861278	-4.31583	0.269743	-0.102804	0.576045
HIST1H1D	-0.0127015	0.723777	0.543529	0.000467954	0.0276177	0.925727	1.4939	0.269743	-0.499413	0.0354477
PDE8B	0.205252	0.262608	0.500362	0.000655237	0.140589	0.285833	1.15204	0.269743	-0.0782096	0.737784
ADRA2A	-0.0600451	0.557711	-0.269364	0.0430749	-0.455955	0.00245724	-2.37834	0.269787	-0.274061	0.00403953
9930104L06RIK	0.0421467	0.688503	-0.135899	0.501066	0.00173689	0.996789	-0.869072	0.271218	0.0428398	0.75622
FCNA	0.0241668	0.583979	-0.399592	0.15884	0.000546365	0.996712	6.20258	0.271218	0.0723037	0.269252
RNF186	0.258973	0.143951	0.020794	0.889648	0.0546924	0.817648	2.59089	0.271883	-0.272169	0.15431
TMEM88	-0.0312444	0.660256	0.0325119	0.950986	-0.17394	0.4244	-1.43332	0.271883	0.58479	0.000125538
NUDT1	-0.000443063	0.998492	0.0690978	0.721018	-0.00402279	0.993831	1.65459	0.272026	-0.282549	0.0807023
TSC22D3	-0.209174	0.0992548	-0.93638	0.017941	0.13893	0.848675	-0.856325	0.272136	0.894263	0.000327972
BRWD3	-0.0476163	0.723777	-0.0514615	0.818567	-0.116911	0.604649	0.983313	0.272151	0.0559013	0.838862
USP12	-0.00808673	0.969743	0.900135	3.41205e-07	0.196298	0.258732	0.899433	0.272845	-0.53539	0.0040366
KIF1B	0.193697	0.139704	0.128655	0.452395	0.179815	0.370594	1.23592	0.272953	-0.35099	0.00996725
PFDN5	0.0929787	0.553358	0.193233	0.042243	0.572659	0.00232106	0.946712	0.272953	0.151103	0.322258
CLEC2D	0.456369	0.0347974	0.685714	0.0068955	0.0485164	0.522555	1.57341	0.273815	1.01678	1.36343e-06
SQRDL	-0.434812	0.00408175	-0.701284	1.53002e-05	-0.306802	0.382129	-1.00392	0.273815	0.398634	0.00126976
4933430I17RIK	-0.0208084	0.655964	0.01573	0.889841	0.0284649	0.63857	2.17723	0.274306	0.0328003	0.574012
TMSB4X	-0.0607816	0.464552	-0.604665	0.00135404	0.048979	0.572838	0.863903	0.274549	-0.310325	0.0018866
SLC25A25	0.262873	0.0356917	0.919931	9.48376e-05	0.180197	0.390909	1.10987	0.274996	0.81837	0.000102347
RNF170	0.0310739	0.468519	-0.0195707	0.936308	-0.111298	0.645073	1.04583	0.275052	-0.107245	0.582525
PGM2	0.154081	0.484121	0.604384	2.19846e-06	0.345753	0.0160901	1.26192	0.275443	-0.342995	0.108012
PIWIL2	0.129334	0.0457481	0.088873	0.357102	-0.0280435	0.880539	1.53578	0.276112	1.12264	1.97187e-07
ZFP428	0.031739	0.778324	0.0399395	0.760948	0.199763	0.110505	2.92407	0.276112	-0.00387664	0.976232
CEBPZ	-0.0287167	0.848885	0.00982909	0.979309	-0.11518	0.132509	-0.75514	0.276711	-0.100016	0.281525
PTMS	0.0790435	0.759408	-0.156106	0.30843	0.733171	0.0140076	1.12961	0.276734	-0.105049	0.61864
PIR	-0.00775109	0.952981	-0.045794	0.730547	-0.0562114	0.867403	3.98946	0.277933	0.219515	0.373433
ADAMTS1	0.0750332	0.938718	1.14543	5.87409e-05	0.329451	0.383001	-0.823163	0.278451	0.0966747	0.911457
TLK1	0.080365	0.179032	0.349905	0.0785848	0.0143688	0.9495	0.950215	0.278451	-0.340146	0.00970875
MUP3	0.00884932	0.871453	0.0352024	0.932881	-0.0107814	0.901103	-3.29924	0.278957	0.060241	0.520706
TJAP1	-0.226329	0.285821	0.138943	0.193258	0.0607202	0.815021	-1.2818	0.278957	-0.0325956	0.903043
TMEM120B	0.0738389	0.299558	0.578272	0.000488827	0.0495567	0.806368	1.6033	0.278957	0.0802298	0.331188
C1QC	0.0301805	0.876229	-0.268318	0.00425331	0.330295	0.0179585	1.265	0.279057	-0.082583	0.46952
DSCAM	0.0197893	0.935471	0.0454067	0.641029	0.0565133	0.705312	1.8684	0.279057	0.0552916	0.516665
RAB11FIP5	0.0698029	0.792268	0.251288	0.0310641	0.355144	0.000111575	1.00905	0.279057	-1.82191	8.49295e-08
SERPINB12	-0.0471429	0.768018	0.0225994	0.828645	0.010412	0.958288	3.6379	0.279057	0.0123041	0.937072
TMEM158	-0.0244058	0.745838	-0.250446	0.0880717	0.0267119	0.794736	2.975	0.279057	-0.0131859	0.889218
ADAM5	-0.0492264	0.431915	-0.0453639	0.698484	0.00757935	0.986915	-2.23754	0.279676	0.0100587	0.945163
VRK1	-0.401437	0.0118536	-0.300476	0.0935355	-0.349418	0.0440634	-0.877621	0.279676	-0.383182	0.0397637
PEG3	0.013866	0.711903	-0.0264174	0.83162	-0.548703	0.0717657	1.95179	0.280856	0.00222181	0.98724
CBR1	-0.131708	0.483144	-0.114064	0.37453	-0.208473	0.183231	1.64549	0.281112	-0.475353	0.00136225
PDE1B	0.0366606	0.947842	-0.505546	0.0216786	0.281523	0.492982	-0.86648	0.281112	0.379481	0.0506247
PPFIBP1	0.000401737	0.9955	0.455486	0.00919685	-0.0900743	0.525372	1.01225	0.281112	0.0938102	0.269929
9230110C19RIK	-0.00439998	0.964033	-0.396684	0.205773	-0.000385825	0.998778	1.56987	0.281778	-0.0303205	0.709842
2010111I01RIK	0.0462061	0.465881	0.959886	9.84633e-07	0.0659475	0.760323	1.09501	0.281877	0.467648	0.000534786
CD3G	-0.00788088	0.866839	0.365157	0.194834	-0.00499975	0.958481	2.57561	0.281896	0.0844983	0.319693
SCRT1	-0.0432707	0.251219	-0.55252	0.0670334	-0.0175088	0.810615	1.66043	0.281896	0.0769205	0.22419
OLFR373	0.115296	0.451032	0.0423438	0.962684	-0.01252	0.97274	4.47552	0.282635	-0.0806576	0.73075
CHAF1B	0.100863	0.0647312	0.656481	0.00758165	0.0258157	0.786138	1.81677	0.282664	0.0378744	0.690191
IL15RA	0.0255373	0.843099	-0.215776	0.543852	0.751565	0.0114012	2.07175	0.282664	1.50144	2.12436e-09
M6PR	-0.0334006	0.81772	0.100797	0.206982	0.0869694	0.254037	0.855561	0.282664	-0.0240715	0.876701
ARHGEF18	0.0499125	0.644344	-0.252323	0.045193	-0.0478754	0.85513	1.53728	0.282972	-0.542922	0.00767399
GPC1	0.732968	0.0064719	0.210269	0.777045	0.00655404	0.950635	2.35185	0.283071	0.0490328	0.617641
USP26	0.035229	0.78971	0.0151341	0.889648	-0.139689	0.474479	2.88116	0.28319	-0.0430665	0.87951
WHRN	-0.227277	0.156991	-0.298748	0.133155	-0.244905	0.157594	-1.16719	0.28319	-0.79279	3.09391e-05
DDIT4L	0.00261673	0.973001	-0.00665013	0.977447	-0.0717467	0.45286	1.18208	0.283391	-0.00724851	0.938251
GABRR1	-0.0149139	0.751053	0.0377656	0.93919	-0.0623502	0.636429	4.82922	0.283407	0.00222408	0.978672
CHRM4	0.00528463	0.942803	-0.0189434	0.938245	-0.0924567	0.585826	2.82977	0.285364	-0.0427389	0.646767
DMWD	-0.0459808	0.229731	-0.392286	0.154147	-0.00850347	0.976139	-2.49187	0.285478	0.0597116	0.738436
ATP1A1	0.375104	0.0469779	0.505101	0.00517836	0.630064	0.00656699	1.01084	0.286253	0.757863	0.000262193
HIF3A	0.00923848	0.952366	-0.178839	0.0730526	-0.104652	0.519642	2.1576	0.286253	-0.0818135	0.491896
CETN4	0.179225	0.464552	0.144143	0.230251	0.303707	0.121066	2.08594	0.286489	-0.0279641	0.820321
MAML1	-0.0728934	0.58618	0.246445	0.023353	0.0608804	0.767186	-0.928561	0.286534	0.00150676	0.99075
CKS1B	0.400952	0.0657162	0.110847	0.715723	0.60582	0.002352	1.38608	0.287238	-0.141081	0.545266
PNMA2	-0.949569	2.6695e-05	0.00527368	0.996903	-0.0451588	0.818728	3.23458	0.288144	-0.0907309	0.514013
RNF128	-0.0609985	0.515182	0.693967	3.77674e-05	0.288553	0.0686085	1.33911	0.288144	-0.0911786	0.159184
DIAP1	0.120457	0.319955	0.0582474	0.930961	0.0658773	0.861436	0.959419	0.288588	0.645723	0.00236347
IQGAP2	0.46607	0.0445264	-0.132716	0.227933	0.020395	0.905367	2.03554	0.288588	-0.041861	0.720766
ERF	-0.0317149	0.81929	0.0369314	0.843194	-0.321506	0.15969	-0.898767	0.288598	-0.401214	0.0114617
IL12RB2	-0.0355445	0.492434	0.0240003	0.934771	0.088683	0.312547	2.01668	0.288598	0.0525197	0.497581
SLC28A2	-0.0417936	0.411902	-0.193051	0.381034	0.0314508	0.77428	2.30629	0.288598	0.051517	0.42251
2310022A10RIK	-0.0473343	0.822278	-0.066673	0.509313	-0.0893753	0.684967	1.47061	0.288727	-0.0255295	0.828383
GOLPH3	-0.209256	0.198201	0.431128	0.000812134	-0.025719	0.926563	0.845632	0.288727	0.380843	0.00100964
PANX1	-0.0192821	0.954041	0.321425	0.0059429	0.0779758	0.82752	1.92385	0.288727	0.410373	0.0364885
PATZ1	-0.0208597	0.818344	-0.171286	0.124457	-0.16544	0.443732	-1.06778	0.288727	-0.214161	0.0410779
4933402P03RIK	0.0405337	0.381696	0.149815	0.499046	-0.00575414	0.94446	4.30338	0.289101	0.0138354	0.849272
RUFY2	0.000258157	0.997997	-0.00839193	0.961751	-0.339392	0.0711257	1.33783	0.289101	-0.637595	0.0094205
OLFR1181	-0.0137205	0.818345	0.0363186	0.702082	0.0355232	0.805945	-2.67407	0.289596	0.00503818	0.962359
SIPA1	-0.247633	0.313333	-0.785179	2.07561e-07	-0.011777	0.980425	-0.877263	0.289596	0.232519	0.104123
BSX	-0.0416295	0.848987	-0.0663973	0.563028	0.12233	0.585368	-3.27475	0.29037	-0.0650434	0.514628
DOCK4	0.0010164	0.995292	-0.641746	0.000890115	-0.344363	0.00646476	-0.744561	0.29037	-0.0137772	0.965105
COBL	0.0155668	0.894673	-0.0702249	0.330856	-0.00201396	0.994334	-1.69721	0.290656	-0.150916	0.459085
CYP2C37	-0.152672	0.157614	-0.0393667	0.968325	-0.0459209	0.814606	-2.68181	0.290656	-0.0368594	0.551099
HC	0.099884	0.367992	0.130362	0.136814	-0.00234023	0.992115	-2.63136	0.290656	0.103925	0.434959
CD74	2.01888	4.72626e-11	1.5819	0.00124241	1.76885	1.12832e-09	1.37872	0.290928	1.23868	1.71914e-06
FBXL8	-0.0234729	0.923499	0.227458	0.0464994	0.101338	0.436202	2.76124	0.290928	-0.0492227	0.800853
SEMA3B	0.0912	0.437563	-0.000253011	0.998527	-0.0884071	0.400772	-2.77985	0.290928	0.0408884	0.669283
TEF	0.00355407	0.98452	-0.875832	3.07914e-06	-0.249874	0.0944672	-0.819864	0.290928	-0.870168	7.93125e-05
TFRC	0.196114	0.471539	0.277736	0.113436	-0.414233	0.0113797	1.04127	0.290928	1.22227	4.53529e-08
SGCB	0.0648298	0.685356	0.399142	0.00478667	0.230288	0.128908	1.19424	0.291385	0.0121234	0.963856
USP46	-0.0031662	0.963543	-0.167503	0.16665	-0.0320727	0.89024	-0.842638	0.291778	0.0125077	0.915146
VDAC2	0.159241	0.228115	0.0269575	0.822223	0.0512028	0.667727	0.812782	0.291778	0.133552	0.27608
RAB5C	-0.0698922	0.510598	-0.107911	0.585248	0.0733243	0.395123	1.33609	0.291854	0.138944	0.0198239
ETS2	-0.0809597	0.531441	1.18068	9.5101e-05	-0.211981	0.350461	1.07173	0.29243	1.87215	8.08631e-09
LAP3	0.00552322	0.983324	-0.150688	0.504238	0.260311	0.085424	0.830143	0.29243	0.0546064	0.751852
RNF216	-0.165198	0.490113	-0.0894568	0.648878	-0.015943	0.962517	-0.842057	0.29243	-0.0909397	0.425704
L7RN6	-0.217165	0.0599564	-0.0328969	0.868931	-0.170085	0.529584	1.35066	0.29248	0.106793	0.524272
ETNK2	0.0201641	0.655452	1.13817	2.76887e-05	0.00905773	0.921329	-3.3879	0.292592	-0.0268978	0.708357
1110012L19RIK	-0.0959021	0.334779	0.0579232	0.790217	-0.0584561	0.826191	2.04204	0.292974	-0.27213	0.0794067
CMA2	0.0113044	0.848885	0.00768441	0.984554	0.033997	0.733346	3.98397	0.293431	0.0234808	0.751102
DDX19B	0.000284648	0.99846	0.10661	0.399669	0.253603	0.287771	0.919205	0.293431	0.686406	0.000152141
STT3B	-0.0835666	0.486805	0.110859	0.573127	0.181108	0.471481	0.942512	0.293469	-0.138004	0.379243
SURF4	-0.0760159	0.69128	-0.0658853	0.711592	0.176219	0.22749	0.827218	0.294452	0.0365872	0.87951
OLFR483	0.00188938	0.974403	-0.0311895	0.778827	-0.0686427	0.686881	-1.95102	0.294611	0.203171	0.472806
SOX2	0.0330126	0.463456	-0.121204	0.227933	-0.0471008	0.422949	-1.82129	0.295089	-0.021373	0.853482
ORM2	0.01713	0.890627	-0.239997	0.475476	0.0297564	0.93975	-1.07412	0.295328	-0.0522866	0.872728
MFSD1	0.113063	0.112468	0.0744236	0.457462	0.242035	0.0201819	1.01261	0.29604	0.05448	0.603703
GPATCH4	-0.0782529	0.545854	0.236011	0.1298	0.113603	0.703099	1.14522	0.29617	0.86654	0.000382431
SVS6	0.0321273	0.78971	-0.0671686	0.51409	-0.0183124	0.93672	4.18774	0.296175	-0.0148198	0.950741
DBI	0.270571	0.151003	0.0587963	0.80504	0.206942	0.106248	1.06196	0.296301	-0.236658	0.018308
CDCA5	0.0409482	0.856524	0.0489385	0.929292	0.253762	0.0122541	1.71032	0.298526	-0.150007	0.311827
CXX1B	-0.0578871	0.471398	-0.0203035	0.963895	0.050147	0.749238	1.54874	0.298526	-0.0597942	0.542381
N28178	-0.0179574	0.776182	-0.276998	0.0064753	-0.187306	0.412268	2.55224	0.298526	-0.0340763	0.822798
OLFR1089	-0.00757802	0.937898	-0.0160494	0.921851	-0.256987	0.0880025	4.09577	0.298526	-0.475552	4.24401e-05
CHST10	0.00160181	0.983309	1.5215	7.47339e-08	0.109732	0.565459	1.46071	0.29875	-0.0038953	0.977044
DNAJB9	-0.0697619	0.381696	-0.113701	0.461262	-0.111279	0.403036	-0.847066	0.29875	-0.342962	0.00352644
KIF5A	0.255511	0.27472	-0.237208	0.162861	-0.103273	0.675236	1.6708	0.29875	0.393843	0.00555552
OLA1	0.0622218	0.549071	0.25986	0.00557589	0.0567913	0.696107	0.974594	0.29875	0.211163	0.212722
HSPA1L	0.00617818	0.90707	-0.190248	0.10531	-0.0158676	0.944185	1.85418	0.298929	0.00089055	0.995404
SLC2A3	0.880803	0.00137764	1.69205	3.35876e-06	-0.0654818	0.886723	0.91437	0.299037	1.06325	6.99092e-09
C1QTNF3	0.145127	0.368781	-0.0392572	0.759726	0.00965855	0.974689	2.4445	0.299363	-0.286534	0.225455
GPRC6A	-0.00300946	0.963543	-0.0380816	0.751821	-0.179069	0.373596	-2.70898	0.299363	-0.00315236	0.982927
IGSF6	0.192198	0.237399	-0.0340305	0.878235	0.82424	9.2023e-06	0.848579	0.299747	0.404064	0.105747
MLKL	0.0474072	0.455678	-0.0147546	0.92499	0.0808011	0.678739	2.1531	0.299827	-0.00973582	0.908561
CLN5	-0.000226954	0.99846	-0.0430633	0.825087	0.161283	0.285049	0.887255	0.299958	-0.26254	0.045125
GAB1	-0.409314	0.0321708	-0.50519	0.0110435	-0.437024	0.00288527	-0.790599	0.299958	0.103759	0.308652
LSM12	-0.242132	0.180351	0.0197564	0.909829	-0.121487	0.334647	0.905908	0.299958	0.0936437	0.751102
PLCL2	-0.383392	0.00377503	-0.708538	1.01724e-05	-0.494999	0.00377675	-0.806411	0.299958	-1.46025	5.5186e-08
SFTPB	0.154801	0.299655	0.0378905	0.768833	0.141794	0.474479	-0.972956	0.299958	-0.0531655	0.871433
TTLL6	0.00490208	0.935289	-0.0355314	0.936539	-0.0087991	0.91005	3.09186	0.299958	0.00516735	0.950447
SLC5A2	0.00519028	0.943151	0.0498249	0.615152	0.00164413	0.992044	-1.6873	0.300006	0.00169095	0.983401
ENAH	-0.141231	0.0748858	0.0825309	0.500328	-0.207698	0.239428	1.57269	0.300485	0.000323539	0.998636
GTPBP1	-0.183336	0.279253	-0.133045	0.22518	-0.194713	0.485917	1.23443	0.300485	-0.399077	0.114091
MAG	-0.143098	0.650872	-0.171216	0.42055	-0.046656	0.928204	-1.03741	0.300485	-0.312471	0.256066
NT5M	-0.15344	0.28155	-0.0745784	0.433232	0.0670827	0.848172	-1.23227	0.300485	-0.332139	0.0390277
RAB24	-0.225601	0.331778	-0.153615	0.332443	-0.152219	0.422777	-0.841826	0.30087	-0.39492	0.0917782
FCRL1	-0.0481092	0.845197	-0.40942	0.0576782	-0.268317	0.0523348	1.37116	0.300954	0.164407	0.476826
CANX	0.197877	0.198867	-0.0343486	0.823404	0.0466334	0.828885	0.756917	0.300983	-0.0276166	0.834603
THBS1	-0.00715195	0.907031	1.10917	0.0983603	0.0812224	0.203695	1.29612	0.301345	-0.0109745	0.91352
CHCHD7	-0.125302	0.259581	-0.143505	0.167486	-0.0832734	0.826809	-1.25816	0.301682	-0.42945	0.00383546
OLFR3	-0.00543962	0.930532	-0.0363171	0.687598	-0.0221988	0.835228	5.37181	0.301959	-0.00237144	0.976232
PTPRC	0.159749	0.0622664	0.448744	0.104065	0.162968	0.148573	0.696306	0.302991	-0.069245	0.500824
ZFP324	-0.146107	0.37142	-0.0806526	0.607799	-0.0493382	0.874273	1.41651	0.303386	-0.63435	0.000462119
SLC9A9	-0.0942067	0.651201	-0.127047	0.486913	-0.070102	0.725373	-0.792502	0.303553	-0.176539	0.501697
CD2	-0.0219889	0.787099	0.357565	0.377309	-0.00355101	0.981156	2.44974	0.303629	-0.00610336	0.935517
NUP62	-0.0142785	0.957599	-0.0658408	0.631801	-0.0510271	0.838237	0.880375	0.304035	0.741666	0.00019257
PRCP	-0.0394519	0.820296	-0.117122	0.500073	0.186271	0.16465	0.801487	0.304035	0.106393	0.444461
SLC6A9	0.246844	0.28226	0.0748676	0.579031	0.0946655	0.750882	-1.55393	0.304212	0.106497	0.493748
GGH	0.0184438	0.933789	0.933692	4.11931e-06	0.0552823	0.508138	1.3779	0.304613	-0.0263576	0.76348
ARPC5	0.087644	0.238971	0.0661567	0.593275	0.111364	0.164496	1.08891	0.305161	0.185811	0.0693321
DNAJB5	-0.0783555	0.158085	-0.396689	0.000162383	0.00338007	0.980425	-1.0735	0.306689	0.0559543	0.497581
2010107E04RIK	0.176962	0.0347309	0.119058	0.171022	0.448653	0.00928627	1.34262	0.307461	0.142337	0.338144
HEBP1	0.162033	0.215005	0.172004	0.696361	0.354786	0.12773	1.54846	0.307461	0.191739	0.270696
ALDH18A1	-0.0588546	0.78638	0.0869821	0.359118	0.0295109	0.936833	1.56261	0.307576	-0.0948086	0.394658
CEBPB	0.122237	0.189939	0.0901062	0.709018	0.184739	0.222641	1.37412	0.307576	1.62599	4.36034e-10
SLC6A15	0.0136413	0.869741	-0.00610324	0.971987	0.0134226	0.983222	1.89486	0.307576	0.090621	0.719104
SPCS1	0.0692931	0.563228	0.144732	0.372573	0.0617406	0.576961	1.09309	0.307576	-0.137628	0.202035
ZCCHC18	-0.0468546	0.743345	-0.133982	0.137367	-0.138028	0.604934	-1.64415	0.307576	0.0251221	0.85411
PELP1	-0.0950574	0.180185	0.102989	0.498318	0.0281168	0.89976	0.919727	0.30797	0.100107	0.269929
FASTKD1	-0.194109	0.104964	0.0886248	0.7375	-0.00927737	0.954274	1.25106	0.308034	-0.092388	0.266522
NEUROD1	0.030601	0.722607	-0.090368	0.392307	-0.242641	0.664761	2.41663	0.308147	-0.346276	0.461716
OLFR54	0.0138153	0.811382	0.0220264	0.817984	-0.102581	0.611172	4.59859	0.308147	0.015954	0.920236
RASGRP2	-0.0120042	0.829869	-0.273816	0.408199	-0.11272	0.317006	-1.49717	0.308147	-0.00647384	0.941755
SYNPO2L	-0.00650265	0.929699	-0.36242	0.210044	-0.044041	0.643109	0.943598	0.308147	0.0374084	0.715089
CYP4V3	-0.0400967	0.826617	0.365233	0.000212912	0.127696	0.207351	0.938614	0.308573	-0.433129	0.000292467
RPS6KA1	-0.14503	0.0245621	-1.10324	1.22453e-06	-0.0914918	0.750592	-0.83883	0.309252	-0.847305	6.01177e-07
GPM6A	1.06416	0.0978726	-0.347334	0.00782129	-0.283816	0.639029	-1.26238	0.309497	-0.10452	0.906632
PDIA6	-0.258884	0.0531739	-0.254149	0.11218	-0.0760868	0.616374	0.911725	0.309497	0.162451	0.265091
SCN3B	0.0380084	0.871073	-0.0264839	0.935457	0.0892249	0.572838	1.44538	0.309497	-0.0732728	0.43179
CXCL12	-0.00982819	0.932629	0.374545	0.269659	0.000625864	0.997852	2.94021	0.309601	0.0541566	0.422703
IFRD1	0.207412	0.240935	0.457343	0.139026	0.0304396	0.881143	1.16065	0.309601	1.28512	1.96653e-10
RHBDF2	0.117514	0.776182	0.522459	0.00973892	0.10984	0.742646	1.11289	0.309748	-0.212661	0.641966
RAB7	0.00609556	0.959815	0.124257	0.199353	-0.0427968	0.766395	0.941492	0.30993	-0.0485762	0.688874
LATS2	-0.0905315	0.395534	-0.319775	0.00459265	-0.0151238	0.904794	-0.805708	0.310088	-0.0331164	0.641355
TTR	2.11308	0.0511464	-0.767711	0.493446	1.13125	0.0457646	3.75994	0.310435	0.5664	0.75606
COX6A1	0.0546668	0.862787	0.247278	0.012477	0.538234	0.00122877	1.06155	0.311525	0.175049	0.348588
DCK	0.230705	0.0823487	0.047747	0.735312	0.386488	0.011069	1.02075	0.311525	-0.182587	0.0803207
NDUFA12	0.217569	0.26067	0.0581606	0.629821	0.0553541	0.794629	1.22831	0.311525	-0.00291238	0.990709
TOB2	-0.144654	0.58618	0.472911	0.00645745	-0.0886583	0.748997	-0.790848	0.311525	-0.0802429	0.630523
RIMS2	0.0219641	0.516102	-0.0548288	0.549704	-0.0596014	0.430487	2.03119	0.311588	-0.0345043	0.621412
OLFR115	-0.025559	0.640981	-0.0815901	0.283737	-0.0608636	0.621702	1.87462	0.31217	-0.00554415	0.962227
DNMT3B	-0.143774	0.324577	-0.133246	0.432115	0.0401611	0.888744	1.29327	0.313303	0.205957	0.423908
CXCL10	0.189761	0.00924945	1.20474	5.64502e-06	1.72503	2.82581e-09	1.20711	0.313604	5.04192	2.3737e-13
ARL9	0.0592706	0.355459	-0.0594895	0.951277	-0.038803	0.819013	-1.89261	0.313607	0.0126054	0.916863
HECTD2	0.573385	0.00557482	1.05418	2.92513e-06	-0.0258481	0.944047	1.10902	0.31371	0.587285	0.000951636
EIF1A	0.406506	0.000975532	0.236584	0.208996	0.132689	0.445809	0.902497	0.313985	1.76966	2.68997e-11
HIGD1A	-0.487352	0.0109442	0.718257	4.08565e-05	-0.100178	0.624015	1.39459	0.313985	0.241038	0.0862678
SUSD3	-0.314516	0.0340022	-0.062893	0.677127	-0.404915	0.0244098	-1.45128	0.313985	-0.523141	0.000584837
TOM1L2	-0.0373209	0.727434	-0.0509741	0.70986	-0.0392803	0.877271	-0.79048	0.314148	-0.0159957	0.966738
ZBTB39	-0.218482	0.276556	-0.140366	0.223224	-0.17852	0.480705	1.56824	0.31425	-0.138115	0.306575
FOXL2	0.0152147	0.737573	-0.15809	0.405289	-0.0156335	0.926563	5.00116	0.314542	0.0651245	0.246192
CD3D	-0.0421163	0.416281	0.688835	0.137542	-0.0435775	0.651123	0.974537	0.314616	-0.0476077	0.469914
4933409G03RIK	0.0297688	0.582383	-0.0395594	0.727503	-0.0442171	0.590542	-1.78575	0.3151	0.0330525	0.652378
SORBS1	-0.00529467	0.941463	0.293675	0.0153362	-0.363483	0.0291326	-1.19864	0.316175	-0.0589728	0.606657
AMDHD2	0.1343	0.507117	0.199881	0.33695	0.238307	0.0159278	1.31259	0.316744	0.114309	0.219852
OLFR1249	-0.0839537	0.445387	-0.0484779	0.594074	-0.0430542	0.837628	-4.75475	0.316744	-0.0546843	0.657597
TRERF1	0.0535552	0.819362	0.330272	7.69812e-05	-0.0493987	0.72892	1.46253	0.316993	-0.143597	0.192804
TBCA	-0.0504684	0.820678	0.29119	0.00208913	0.14612	0.0649071	0.982573	0.317535	-0.176504	0.161817
SERPINA3G	0.0439291	0.401295	0.2733	0.407995	-0.00352839	0.981043	4.37042	0.318439	-0.0198387	0.744377
ASPHD1	-0.0198949	0.647681	-0.138422	0.0768579	-0.0221463	0.828203	-1.30582	0.319438	0.0603564	0.281116
CSNK2B	-0.114352	0.660484	0.0727402	0.468824	0.0606091	0.813464	0.912156	0.319438	-0.14093	0.527415
OLFR167	0.00159704	0.976518	0.0362882	0.766302	-0.0498619	0.406045	-4.04433	0.319438	0.0821556	0.168592
C1GALT1C1	0.0703798	0.571567	0.21992	0.0244317	0.0589436	0.724816	1.12866	0.31991	0.179421	0.19147
NEXN	0.115174	0.126392	1.90009	3.53978e-08	-0.0852779	0.726926	1.4012	0.31991	0.37274	0.0493169
RPH3A	0.00610838	0.945806	-0.09334	0.559297	0.00287035	0.987	0.867357	0.31991	-0.0240976	0.776876
GPR153	0.0290988	0.58891	0.0637335	0.795439	-0.0501572	0.402453	2.59589	0.320536	0.0101448	0.917856
HEXA	-0.0851346	0.624746	0.640455	0.00118297	0.132022	0.0788102	0.875015	0.320536	-0.400537	1.40735e-05
EPHX1	0.153499	0.391442	1.14713	7.84349e-06	0.122618	0.386288	1.29926	0.321101	-0.0556207	0.472771
GPIHBP1	0.0469908	0.609298	0.00891303	0.980827	0.0134441	0.897011	4.69818	0.32156	-0.0316486	0.756577
PCDHGA1	-0.0368656	0.513641	-0.0891438	0.648837	-0.110659	0.642933	-1.7501	0.32156	-0.186349	0.320738
SLC14A2	-0.0801672	0.274535	1.12629	4.08565e-05	0.132186	0.24025	2.19759	0.32156	0.0328559	0.657806
CXX1C	-0.0449786	0.707276	-0.0193003	0.916114	0.0514349	0.761607	1.3822	0.32164	-0.0404993	0.809925
CHMP4C	-0.108219	0.429578	0.0550911	0.538461	-0.0107401	0.95403	4.91175	0.322885	-0.279309	0.189109
REPIN1	-0.0098482	0.955186	-0.0578942	0.678955	-0.297118	0.0112097	1.06908	0.32356	-0.421547	0.000524982
ZFP87	-0.211958	0.082481	-0.415338	0.0154808	-0.235762	0.00252306	-1.06704	0.32356	-0.357651	0.0128948
SLC25A27	-0.0340749	0.714374	-0.0488879	0.76906	-0.145344	0.508138	0.687781	0.323954	-0.0307197	0.693761
NAGLU	0.325267	0.163571	0.753759	2.47135e-05	0.225874	0.0220805	1.2137	0.324163	-0.879509	2.73291e-07
NFE2L2	-0.362087	0.134452	0.237462	0.18699	-0.025647	0.91596	0.899942	0.325345	1.07357	2.1607e-07
NHLH1	-0.01379	0.849361	-0.101502	0.584339	-0.0577712	0.47898	2.6378	0.325345	0.0119242	0.887659
TRIM63	-0.0224665	0.69382	0.0245517	0.776643	-0.169069	0.39281	1.85194	0.325561	-0.0308706	0.656834
NSG1	0.028485	0.836801	-0.159241	0.0225476	0.0110853	0.927926	1.50235	0.325884	-0.0115289	0.903826
PLEKHH2	0.111524	0.176707	0.306784	0.00940588	0.0638216	0.414634	0.736463	0.325919	-0.034298	0.582774
TRIM56	0.0178982	0.873672	0.0524665	0.763626	0.0580579	0.86704	1.10074	0.326015	0.299637	0.190644
CNOT7	0.0751956	0.802264	0.134054	0.598079	-0.0348041	0.898251	-0.792422	0.3264	0.483496	3.42287e-05
4930539E08RIK	0.0536238	0.887098	-0.0024782	0.991044	0.0168255	0.9495	1.00224	0.326552	-0.240218	0.044383
HELZ	-0.197978	0.121153	-0.167269	0.262341	-0.0485209	0.784455	-0.75538	0.326552	-0.155009	0.324131
MAPKAPK2	0.0648778	0.789461	0.711991	0.00129875	-0.0291666	0.840683	1.05656	0.32745	0.102415	0.0833382
SCAMP5	-0.29861	0.0180568	-0.613358	1.08201e-05	-0.222459	0.204312	-0.74349	0.327467	-0.969267	9.65922e-07
ARNT2	-0.0081654	0.893313	0.875514	7.68765e-07	-0.0556912	0.697573	1.34047	0.327568	0.052812	0.580547
ASCC2	-0.245341	0.27472	0.135458	0.248849	0.0750255	0.805227	-0.940844	0.327568	0.0319419	0.914908
CCDC18	0.00742666	0.941463	-0.0679916	0.414391	0.309565	0.00530174	1.33224	0.327593	-0.0101267	0.937223
CTTNBP2	0.0125184	0.904188	0.0264258	0.848368	-0.0986099	0.289844	-1.01531	0.327593	-0.030853	0.700302
EXO1	0.0428838	0.251867	-0.00409389	0.990332	0.0180037	0.88182	2.09869	0.327593	-0.00340535	0.978672
GCAT	0.0729965	0.586619	0.56483	0.00246462	0.0139622	0.958005	4.00463	0.327593	-0.0537877	0.780754
ITM2B	-0.0910358	0.394214	-0.0947805	0.518275	0.0856023	0.451067	0.705338	0.327593	-0.450117	1.16343e-05
VAPB	-0.0746298	0.792268	0.104729	0.691066	-0.0837748	0.837628	0.770816	0.327593	-0.0348876	0.942813
RUNX1	0.0325925	0.848987	0.321094	0.0573792	-0.106813	0.71346	0.879416	0.32785	2.56416	9.3076e-10
SNTB2	0.00972158	0.969867	0.387319	2.33435e-05	0.151168	0.537327	1.40358	0.328066	0.0609925	0.877843
AP4M1	-0.0316988	0.84102	0.0990406	0.397018	-0.155364	0.612893	-1.15179	0.328422	-0.0785139	0.74734
MED29	-0.0055384	0.93069	0.565495	0.0187015	0.0596492	0.536862	-0.995192	0.328422	0.00552274	0.966621
MFGE8	0.125328	0.764	0.480496	7.13212e-05	-0.00082613	0.999018	1.3144	0.328422	-0.0267816	0.932342
PEBP1	0.200828	0.36361	-0.538201	0.000619341	0.290496	0.00051651	0.853158	0.328801	-0.118365	0.240993
PIAS3	-0.183984	0.138975	-0.0382633	0.76906	-0.0563012	0.761575	-1.10237	0.328801	-0.163692	0.11547
OLFR985	0.0234851	0.9258	0.0487692	0.654497	-0.190795	0.330258	-3.6293	0.329295	0.178835	0.454025
BCL9	0.0610151	0.890851	-0.52623	0.000632394	0.135047	0.675291	-0.855849	0.329656	-0.342866	0.186934
KRT73	0.0133183	0.844617	0.0102547	0.98726	-0.0002411	0.998861	4.38651	0.329743	0.0167191	0.829004
MTHFS	0.0015968	0.991276	0.460455	8.77941e-05	0.0209151	0.922013	0.972916	0.330068	0.156447	0.337632
3632451O06RIK	0.0253203	0.914069	-0.00315189	0.98741	-0.00894788	0.941694	2.80025	0.330203	0.0105885	0.931469
TCEAL8	0.0623108	0.453234	0.0688735	0.601471	-0.0377424	0.861411	0.864542	0.330203	-0.107879	0.611619
CEBPE	0.0595675	0.508537	-0.495134	0.622594	0.137986	0.175025	5.81586	0.331427	0.00719982	0.92092
CLDN12	0.0842521	0.600503	0.263518	0.0514044	-0.30138	0.189883	1.25498	0.331427	0.478915	0.00546973
CYP17A1	-0.0167903	0.796034	-0.0283522	0.982841	0.0309729	0.78976	-2.66873	0.331427	-0.0147456	0.833342
PTPRV	-0.0093173	0.902465	0.042744	0.726486	-0.0583447	0.8242	2.4819	0.331427	0.0217258	0.745019
RAPSN	-0.0371017	0.779411	-0.284178	0.111112	0.0115142	0.937429	3.09023	0.331427	-0.00527785	0.970669
RBMS3	0.341907	0.20539	-0.0161812	0.944989	-0.0235434	0.804728	1.99192	0.331427	0.0263946	0.714569
LONRF2	-0.00183421	0.985036	-0.0537314	0.561477	-0.00474569	0.987648	1.56041	0.331743	0.0380509	0.751102
PNRC1	0.00276884	0.992043	0.478875	0.0013858	-0.061464	0.847502	-0.711028	0.331743	-0.564146	0.00112967
ABCB4	-0.317687	0.201324	-0.418484	3.73637e-06	-0.618219	0.00390542	-1.01511	0.332135	-0.912467	4.71755e-05
CLK1	-0.136415	0.3866	-0.0715381	0.815057	-0.180002	0.15969	-0.579829	0.332135	-0.457956	0.00177708
OLFR704	-0.0598732	0.401004	0.021762	0.971813	-0.0539411	0.848172	-3.62674	0.332346	0.0322572	0.652378
ALKBH8	-0.032217	0.723777	-0.0778482	0.704548	-0.0540513	0.672008	-0.903122	0.332547	-0.0315859	0.851981
NDUFB3	0.0579128	0.792268	0.0324937	0.862249	0.138133	0.48574	1.06339	0.332547	-0.160181	0.394658
PFKM	0.0288433	0.906896	-0.205354	0.159403	-0.0597233	0.817894	-1.16991	0.332547	0.0849879	0.500381
CCDC41	-0.00572613	0.967161	0.374857	0.18744	0.0535173	0.849205	0.866117	0.333081	0.208374	0.166644
ANKAR	-0.307017	0.00782577	-0.0433731	0.64283	-0.0112599	0.942769	-2.38684	0.33322	-0.0685853	0.449751
BC027231	0.0968018	0.648095	-0.0199576	0.900845	0.0843605	0.530363	1.13533	0.33322	0.949647	7.18805e-07
CCDC57	0.00381931	0.955186	0.103528	0.820691	0.00344282	0.975004	1.75693	0.33322	0.00197755	0.980232
MCM3	-0.00102421	0.9878	-0.0874251	0.379288	0.114109	0.352883	1.1329	0.33322	-0.276717	0.0211697
MFI2	-0.0850749	0.668709	0.22949	0.00997223	-0.0994598	0.545752	2.93871	0.33322	0.0748578	0.533751
DEPDC7	-0.123095	0.313547	-0.162816	0.32096	-0.12235	0.334647	-1.09265	0.333388	-1.42558	4.75474e-07
ZDHHC14	-0.275263	0.0210501	-0.470131	0.000335701	-0.136559	0.251108	-1.18475	0.333708	-0.46483	0.00410825
SEZ6L	-0.0155738	0.913754	-0.0308753	0.9126	0.0110161	0.905689	2.31634	0.333966	0.0169374	0.7962
CCR2	0.280528	0.159449	-0.0938716	0.670023	0.0297903	0.724006	1.08347	0.334225	0.0113376	0.909197
SLC31A1	0.0467587	0.890126	0.434145	0.000104531	0.301788	0.109877	0.902271	0.334281	0.967605	6.20977e-06
CDKN1A	-0.189244	0.542015	3.08895	5.7631e-09	1.33594	1.20972e-05	1.1442	0.33479	2.87228	2.05949e-11
ELFN2	-0.00959796	0.942543	-0.0154926	0.9321	0.0315486	0.891431	1.81001	0.33479	0.0365272	0.616618
B9D2	-0.0199914	0.92942	0.359092	0.00226558	-0.0385731	0.90343	-1.04375	0.334963	0.37893	0.166961
CS	0.128105	0.195537	0.0235251	0.88539	0.216153	0.122551	0.883005	0.334963	-0.0555129	0.812431
MORC2A	-0.192708	0.489224	-0.247366	0.00712692	-0.409313	0.0523348	-0.763233	0.334963	-0.183545	0.254922
PDE10A	0.0313736	0.706382	-0.330097	0.0258208	-0.213786	0.119844	2.33814	0.334963	-0.0118227	0.93607
B3GNT8	0.0206214	0.914357	-0.0776655	0.739632	-0.0783369	0.41217	-1.07117	0.335208	-0.24216	0.0619226
GTF2H1	0.101215	0.576791	-0.10649	0.494558	0.204238	0.176055	0.966496	0.335208	0.400305	0.000621727
SLAMF9	0.538855	5.05689e-05	0.276829	0.0175335	1.01671	5.12667e-07	1.19607	0.335223	-0.851216	2.11729e-05
APEX1	-0.157602	0.0797924	-0.243393	0.0331527	-0.0640143	0.842321	-1.8878	0.335374	-0.0426701	0.831407
LINGO1	0.0250261	0.84102	0.00996305	0.946257	-0.0784774	0.638285	2.02833	0.335374	0.0297862	0.772119
MED19	-0.0741229	0.331778	-0.0179816	0.9587	-0.05476	0.773918	1.38365	0.335374	0.128104	0.466506
OLFR1402	0.00628396	0.892368	-0.0785961	0.771028	-0.0377941	0.407623	-3.36421	0.335374	-0.00435431	0.958852
RRAGC	0.157722	0.0555178	0.0271828	0.899562	0.123868	0.579389	0.876618	0.335374	-0.692455	3.87201e-06
SCARA3	0.0139084	0.781198	0.250329	0.0526985	-0.0135844	0.849234	3.94711	0.335374	-0.00747209	0.94937
TLE1	-0.0273749	0.58891	0.0274319	0.964132	0.0192022	0.908429	-0.975162	0.335374	-0.00561003	0.959666
TWSG1	-0.0321981	0.887214	0.219793	0.270411	0.124933	0.354489	0.887	0.335374	0.0316347	0.751128
WDHD1	-0.0252285	0.666172	0.0315728	0.875535	-0.000453377	0.998318	1.08597	0.335374	0.142801	0.0545532
PFDN4	0.0238173	0.874541	0.000857817	0.998039	-0.00229946	0.994383	1.92933	0.335799	0.284973	0.154911
RPL28	0.274262	0.00117986	0.0594156	0.850411	0.599978	5.06622e-07	0.983663	0.336035	0.165431	0.0645168
SMPDL3B	-0.00898265	0.95329	-0.127619	0.224644	-0.56264	0.0048599	-1.87015	0.336263	-0.296201	0.277597
TCP11L1	-0.0579498	0.16416	-0.0391419	0.833586	-0.437399	0.022454	1.38869	0.336263	-0.499509	0.0193074
TRP53BP2	0.0211826	0.836801	0.132924	0.730522	-0.119975	0.641148	-0.741675	0.336263	0.490692	0.00107935
ZFP748	-0.473523	0.000239525	-0.282969	0.272509	-0.173908	0.219243	-0.892126	0.336289	-0.186113	0.454371
QARS	0.0620255	0.786405	0.108876	0.38095	0.222508	0.0807064	0.877823	0.336652	0.228622	0.186934
LINGO2	-0.0282554	0.757465	-0.0310478	0.772847	0.101837	0.508138	1.83593	0.337522	-0.0372823	0.550421
ACSM3	-0.0298614	0.900612	0.0152924	0.924012	-0.0432253	0.904794	1.91794	0.338722	-0.0383331	0.834773
DUT	-0.0375866	0.645113	0.234641	0.234874	0.0427414	0.834923	1.66939	0.338722	-0.0767717	0.334511
GABRB2	-0.00223648	0.982498	-0.0508677	0.530601	-0.0119677	0.965084	2.70282	0.338722	-0.077621	0.423482
GNAS	0.0414596	0.857033	1.12991	7.51826e-08	0.345575	0.0201888	0.99557	0.338722	-0.776912	0.00410825
OLFR815	0.0120462	0.907722	-0.0531767	0.645545	-0.000206731	0.999109	-3.44439	0.338722	-0.0239171	0.664425
NFE2L3	-0.0316334	0.655952	0.0360118	0.743303	-0.0541597	0.863469	-0.833739	0.338896	-0.142524	0.06547
PIN1	0.141267	0.561409	0.17675	0.149405	-0.205124	0.199029	-0.673973	0.338896	-0.121051	0.476946
SH2B2	0.0158492	0.887581	0.108067	0.299626	-0.0134622	0.941646	-0.945833	0.338896	0.359423	0.0101125
TH	-0.0143256	0.74178	0.100267	0.744748	-0.0435004	0.637921	-3.06941	0.338896	0.0409845	0.689255
OLFR49	0.0856695	0.582602	-0.0281785	0.811235	-0.000597915	0.997852	4.16904	0.338945	-0.00165495	0.984717
SAA3	0.0788857	0.48529	0.136174	0.21207	0.0279071	0.850948	4.12157	0.33913	1.5955	5.9685e-05
TCEB3	-0.0239696	0.892647	-0.055722	0.766347	-0.00740633	0.982707	-0.70526	0.33913	-0.333559	0.0882071
ROBO1	0.345637	0.172187	0.0151454	0.928165	-0.0139698	0.970662	1.32589	0.33918	-0.0471787	0.69698
ARF5	-0.0204573	0.830268	-0.00611377	0.984554	0.0846584	0.493329	1.9867	0.339404	0.0227108	0.877843
AURKA	0.00509465	0.938278	0.414501	0.103051	0.184529	0.202122	1.57746	0.34018	0.00559707	0.963856
9430023L20RIK	0.0749047	0.744636	-0.137377	0.507018	-0.127384	0.366521	-1.18766	0.340244	-0.325251	0.0582257
TRAM1	0.0718967	0.461014	0.0632076	0.863079	-0.0680666	0.668084	0.717864	0.340389	-0.42045	0.000410542
KPNA2	-0.0521488	0.515831	-0.201804	0.21101	0.0832011	0.790481	0.889481	0.341247	0.109358	0.42205
DDOST	-0.0155616	0.928476	0.244179	0.0595483	0.207234	0.0292222	0.790036	0.341343	-0.101355	0.603404
GALK2	-0.0294194	0.773225	0.233622	0.014023	0.0602424	0.654066	0.979267	0.341343	0.0371287	0.529825
IRF7	0.0686901	0.290482	0.533313	0.0119669	0.107965	0.0168839	1.65011	0.341343	0.0319889	0.672713
ME2	0.11298	0.651999	0.025325	0.915148	-0.130061	0.637483	-0.858599	0.341343	-0.229544	0.508586
PCSK1N	0.0590743	0.58655	-0.101496	0.906852	-0.0662353	0.544999	2.81543	0.341385	-0.0884519	0.19476
ARL11	0.0752714	0.796304	0.17353	0.160031	0.636268	0.000350033	1.04077	0.341604	-1.29035	3.65909e-05
GLMN	-0.0359187	0.657121	0.489424	0.00715553	-0.173197	0.303954	-1.09189	0.341633	-0.189548	0.0401963
TRIOBP	-0.0660116	0.775912	-0.146916	0.68536	0.119611	0.63857	1.10942	0.342034	0.0674676	0.513501
RNF41	0.0689566	0.443437	0.111573	0.413422	-0.0478778	0.885958	0.874118	0.342073	0.519355	0.0151541
ZFP90	-0.177921	0.305507	-0.654701	1.029e-05	-0.0972037	0.435484	-0.728512	0.342073	0.0316523	0.752645
IAH1	0.0498577	0.69301	0.313184	0.000336231	0.00113162	0.996789	1.53464	0.342121	0.0427003	0.547219
GDF9	0.0410758	0.757832	-0.710035	2.50621e-05	-0.0967396	0.7601	-1.41642	0.342176	-1.61016	2.16189e-06
ADRB1	-0.0858681	0.652514	-0.249721	0.451575	0.106598	0.537135	-1.094	0.342183	-0.0800847	0.73075
MAN2B2	-0.00499946	0.989959	0.276492	0.0739693	0.0371339	0.862798	0.921378	0.342183	-0.506193	0.00281539
OLFR692	0.00277401	0.958533	-0.130911	0.11224	-0.0120204	0.914545	3.32885	0.342183	0.0975915	0.103363
SEPN1	-0.31823	0.0292913	0.34264	0.0400062	0.0865408	0.645256	1.09489	0.342183	0.186387	0.144363
TMEM174	-0.00183656	0.966237	0.315942	0.0813772	-0.00499701	0.957211	2.49766	0.342183	0.094934	0.212531
ACSL3	0.008286	0.968859	-0.0535593	0.850472	-0.320369	0.129525	-1.16234	0.34276	0.114267	0.690191
C030006K11RIK	0.0151404	0.865508	-0.0513487	0.819399	-0.120937	0.474391	-1.4705	0.34276	-0.115296	0.0691311
CST11	0.0859832	0.66266	-0.0484064	0.721181	-0.195632	0.287424	-3.83773	0.34276	0.00961106	0.945991
PARP8	-0.0554093	0.772093	-0.0746063	0.561477	-0.0836345	0.728815	-0.752491	0.34276	-0.117189	0.551753
PIP4K2A	-0.144329	0.0771125	-0.554694	0.00169802	-0.341866	0.000520578	-0.681899	0.34276	-0.743701	1.74785e-05
SPRR2E	-0.0173414	0.704967	-0.0477325	0.644527	-0.0170552	0.8223	-1.86243	0.34276	0.0619006	0.331576
BCAT2	0.0359325	0.847943	0.013729	0.932586	0.0379785	0.888744	1.30106	0.343705	-0.00167804	0.986079
ACOT10	0.422919	0.00277316	0.309391	0.0158892	0.310052	0.0646604	1.74449	0.344258	0.655224	0.000194855
METRN	-0.0156418	0.935553	0.419152	0.00654241	0.0432298	0.881021	2.28896	0.344258	0.093949	0.367162
DYNLRB1	-0.177068	0.195537	-0.0161824	0.950986	0.00680627	0.979667	0.917205	0.344383	-0.263351	0.0753316
FADS3	-0.00563291	0.964978	-0.174632	0.126146	0.00444751	0.979667	-1.28765	0.344383	0.321098	0.0538554
CDKN1C	-0.0526992	0.946451	-0.51794	7.06023e-06	-0.258057	0.0112097	-1.75246	0.344697	-0.423234	0.0310397
DYNLL2	-0.136066	0.397913	0.0725942	0.797858	-0.231816	0.106352	0.856123	0.344697	0.0696236	0.41856
SNX3	0.0051639	0.977918	0.18411	0.248975	-0.0164103	0.950992	0.946469	0.345065	0.287382	0.0280501
KIF4	-0.0118364	0.91206	0.0589614	0.670263	0.169301	0.303954	1.22777	0.345435	0.0717909	0.346163
RCE1	-0.171135	0.200234	0.130608	0.264708	-0.0111096	0.9495	1.80412	0.345435	0.171008	0.0432974
2810417H13RIK	0.107127	0.392188	-0.432839	0.0760372	0.0656667	0.588989	-0.652618	0.345602	-0.0371464	0.616075
PLSCR4	0.105437	0.452007	-0.0249123	0.833586	0.0226122	0.911664	3.55616	0.346105	-0.0285409	0.746409
ZFP526	0.018181	0.876229	-0.0762265	0.515974	-0.0538784	0.843363	-0.972508	0.347995	-0.156289	0.22867
SLC40A1	-0.286934	0.000238249	-1.08066	2.5456e-06	-0.36461	0.0052043	-0.79782	0.348562	-1.06451	5.74695e-07
SLC18A2	-0.0221549	0.853837	0.172962	0.244813	-0.0500657	0.794736	-1.12488	0.348651	0.143206	0.522428
ZSCAN12	-0.134318	0.273566	-0.237579	0.0161475	-0.108448	0.634681	1.17424	0.348693	-0.297361	0.13465
LASP1	-0.0844324	0.496106	-0.105318	0.546726	-0.0726642	0.536637	0.862122	0.349282	-0.318603	0.00196583
THOC3	-0.240137	0.0287413	0.155863	0.104738	0.00450979	0.990323	1.05547	0.349282	-0.0690227	0.77714
PSME1	0.160224	0.0722525	0.14086	0.226242	0.383361	2.23008e-07	1.00865	0.349887	0.139451	0.167145
ADAM33	-0.0478209	0.566863	-0.167347	0.614498	0.0587088	0.44371	1.67629	0.349897	-0.0463394	0.641736
ITPKB	-0.00606099	0.965387	0.328005	0.0787839	0.0716057	0.733552	0.924907	0.350482	0.143996	0.327964
PROCR	-0.044991	0.848075	2.46399	1.11645e-10	-0.405737	0.0394375	-1.01323	0.351193	0.467126	0.0315554
TES	-0.0637342	0.421417	-0.277802	0.00147141	-0.109377	0.668431	0.934512	0.351207	1.28288	7.29447e-07
OBFC1	-0.00819531	0.921798	-0.216089	0.017463	-0.0190623	0.819013	-1.15183	0.351317	0.0322189	0.669576
ZFP276	-0.0761361	0.582383	-0.294043	0.00310794	-0.145004	0.418318	-0.929717	0.351317	-0.261589	0.0556234
ZSCAN2	0.0329749	0.563797	-0.0614403	0.627294	-0.0272024	0.804728	-1.34814	0.351317	0.0167129	0.859006
RASL11B	0.417344	0.0173223	-0.0624951	0.735312	-0.158839	0.726926	1.50104	0.351811	0.109277	0.697534
MRPL11	0.0658707	0.712021	0.0332853	0.90391	-0.0689677	0.530363	1.19363	0.352067	-0.0126715	0.930669
ZFP454	-0.190761	0.0992548	-0.283822	0.209646	0.0221544	0.851271	-1.41982	0.352315	-0.0484021	0.661152
GPRASP1	-0.423895	0.0680388	-0.317081	0.026	-0.502218	0.00728712	-0.756757	0.35276	-0.416195	0.0387252
SPARCL1	0.355878	0.544268	-0.398061	0.0261378	-0.0580488	0.853544	-0.783902	0.352883	0.169866	0.546215
DPYSL5	-0.00921949	0.87345	-0.155614	0.643254	0.0365654	0.814181	2.134	0.352972	0.00722136	0.923258
NADK	0.140326	0.338695	-0.0478325	0.728158	0.137476	0.436132	0.964801	0.35357	0.415231	0.00542717
STK11IP	-0.0108254	0.887214	0.122996	0.313798	0.169456	0.153114	0.872723	0.35357	0.0125079	0.969962
IFI203	0.220514	0.00924945	-0.342288	0.327848	-0.0136238	0.886723	0.519604	0.354013	0.152853	0.0650191
4930503L19RIK	0.112221	0.533454	-0.0424341	0.894538	0.0246995	0.934939	0.917036	0.354091	-0.227112	0.0915422
CYBA	0.148254	0.272431	0.0653411	0.708461	0.226181	0.0839881	1.01099	0.354091	0.0810464	0.536763
FABP1	-0.0149875	0.733444	0.104875	0.72551	0.0438975	0.468499	-2.95071	0.354091	0.0285521	0.653968
MRPL52	0.258354	0.0868795	-0.0474344	0.841308	0.17965	0.122926	1.52811	0.354091	0.923052	1.99849e-06
OSCAR	-0.0530528	0.732807	-0.00876258	0.990259	0.0431588	0.82166	2.32167	0.354091	0.0894492	0.609817
SPINK3	-0.0427619	0.404691	0.432053	0.0338378	-0.107454	0.630159	-2.95071	0.354091	0.0388168	0.581111
TUFM	-0.0923933	0.64747	0.185212	0.199448	-0.0713425	0.697295	1.33863	0.354091	0.0472008	0.791893
ZCCHC11	-0.0397214	0.684389	0.0282944	0.960645	-0.104542	0.684732	-0.725831	0.354091	-0.289932	0.121388
PRDX5	0.480401	0.00513433	-0.0433509	0.902423	0.380321	0.00494873	0.931164	0.354189	-0.168785	0.280961
CDH8	0.0193967	0.690889	0.0132087	0.970112	-0.0248461	0.888938	1.67398	0.354707	0.0335199	0.646767
TNF	0.208467	0.012652	0.123978	0.689472	0.101543	0.0837809	1.09707	0.354707	1.82946	6.22519e-07
ATRN	0.00710375	0.950461	-0.106589	0.602649	0.0368123	0.897063	0.819676	0.355157	0.0357639	0.756584
E430025E21RIK	0.196405	0.0202729	0.191084	0.00443902	0.214534	0.209739	0.991909	0.355157	-0.180804	0.279038
FNDC7	-0.0157606	0.84102	-0.257342	0.0475619	-0.102263	0.615481	1.0778	0.355157	0.0174157	0.849467
LTC4S	-0.000262365	0.998736	-0.933626	2.50305e-07	-0.0142425	0.965884	-1.28535	0.356586	-0.123649	0.206594
ZFP62	0.0352739	0.843878	-0.197301	0.600095	-0.25797	0.0649071	-0.679629	0.356586	-0.357934	0.00513836
LEPREL1	-0.202737	0.0934786	-0.340452	0.02293	-0.257847	0.0978242	-0.791382	0.356671	-0.188253	0.214753
RPL37	0.203261	0.262397	-0.13779	0.464174	0.56424	5.6131e-06	0.774471	0.356697	0.205044	0.0123302
DNAJB1	-0.602661	0.000341692	-0.213095	0.21925	-0.212665	0.0915799	-0.640809	0.356774	0.116422	0.346495
PDCL	0.0105141	0.967747	-0.055646	0.812021	-0.078302	0.708125	-0.823374	0.356774	0.150904	0.163839
ALCAM	0.619703	3.61298e-05	0.969257	3.12125e-07	0.23068	0.224145	0.649192	0.356964	0.0104911	0.930669
DHRS3	-0.00530803	0.942692	0.0887673	0.382344	-0.0396164	0.718606	0.95661	0.357071	-0.0603839	0.53145
OLFR446	-0.00862345	0.968626	-0.0462535	0.716767	0.0618884	0.316085	-3.04274	0.357111	-0.101476	0.152349
PIGR	0.0302851	0.820296	-0.0594135	0.899786	0.0123442	0.925262	-0.747821	0.357111	-0.0246704	0.818854
TBX3	0.0959712	0.295883	0.163943	0.651752	0.041512	0.850872	2.0625	0.357111	0.0257241	0.74577
SERPINA10	0.00330038	0.961567	0.0226178	0.948435	0.0197986	0.797974	3.18938	0.357397	-0.0459779	0.505046
ECM1	0.00532482	0.950311	0.35025	0.0299663	0.10535	0.0450176	1.6747	0.357785	-0.00468116	0.956877
H3F3B	0.0299393	0.768018	0.447477	0.148757	0.0702292	0.602938	0.765843	0.357785	-0.0344251	0.86771
GPR35	-0.0716638	0.701987	-0.178813	0.30843	0.203665	0.21964	0.995745	0.357805	0.545008	0.0018621
STX19	0.0550506	0.712836	0.00791999	0.954974	-0.097231	0.525372	1.98024	0.357957	-0.0219562	0.902391
POMP	0.0667658	0.355459	0.0800833	0.539445	0.165894	0.0743896	0.856961	0.359287	-0.356337	3.20265e-05
MMAB	-0.0374039	0.892647	0.321539	0.00416239	0.193822	0.319514	1.41701	0.359346	-0.173359	0.359453
PRPSAP2	-0.287876	0.0160507	-0.559671	0.00825863	-0.310323	0.0213716	-0.781309	0.359346	-0.792649	1.00825e-06
PRTN3	0.0249317	0.673074	-0.481042	0.622221	-0.00973805	0.922013	5.1459	0.359424	-0.0071764	0.94152
GAN	-0.0130062	0.876229	0.0418557	0.727428	0.0312296	0.828781	1.29378	0.359558	0.0362593	0.645063
FFAR1	0.0230236	0.862787	0.0988127	0.295583	-0.041482	0.876412	3.67462	0.359922	-0.0170952	0.914426
IL13	0.0188481	0.947503	-0.100664	0.348166	0.000650019	0.998876	3.73279	0.359922	-0.176749	0.242045
INSL6	-0.00430545	0.951052	0.236604	0.0922128	0.0261312	0.757137	5.01226	0.359922	0.0787664	0.330091
SCD2	0.103735	0.617951	0.978625	1.56163e-06	-0.0600052	0.885676	0.729251	0.360207	-0.287967	0.215085
ZBTB3	0.100134	0.471539	-0.313068	0.0181194	0.177124	0.283968	-2.11297	0.360468	-0.120921	0.225789
HOOK3	-0.0371758	0.804543	-0.101261	0.83262	-0.138516	0.505732	0.76463	0.36134	-0.110704	0.690191
LHFPL2	-0.0308713	0.737534	0.0871998	0.708436	0.0265241	0.786809	0.773308	0.361393	-0.690968	1.72421e-06
NRP	-0.100947	0.326144	0.0951905	0.600036	0.0508395	0.7058	1.30253	0.361509	0.0783891	0.354702
FADS1	-0.290614	0.128751	-0.277013	0.0179645	-0.0493867	0.898226	-0.854349	0.361734	-0.612605	7.93444e-05
TNXB	-0.0454485	0.494237	0.0430454	0.863079	0.0529724	0.639359	2.21127	0.361899	4.26848e-06	0.999943
APPL1	-0.253631	0.283446	0.172268	0.247703	-0.164022	0.430878	0.876387	0.361936	-0.0422225	0.886612
SLC16A10	0.0810198	0.615338	0.220821	0.232148	0.0679133	0.716548	0.549841	0.361936	-0.0211434	0.911024
SMC2	0.0206423	0.758329	0.0480061	0.9005	0.0105223	0.950992	1.0537	0.362399	-0.0356179	0.604049
1700029P11RIK	-0.0244071	0.930449	0.0628374	0.730049	0.197375	0.183973	3.93922	0.362818	0.0696077	0.718392
CENPA	0.0990675	0.604185	0.0403702	0.934718	0.605534	0.000140713	1.64583	0.362907	0.00136763	0.994053
RAC3	-0.0306732	0.635477	0.0930864	0.767612	-0.0445287	0.888938	-1.78335	0.363254	-0.0899403	0.196287
SLC4A1	0.107474	0.347114	0.0180995	0.946253	-0.00247443	0.979667	2.17721	0.363254	-0.00533887	0.952082
XPNPEP3	-0.014219	0.939117	-0.110915	0.399936	-0.0567777	0.76405	0.851822	0.363254	-0.185319	0.23833
ZFP622	-0.0256989	0.716814	0.167392	0.17424	-0.0302023	0.898131	-0.687072	0.363254	0.100136	0.642444
MADCAM1	-0.0120497	0.947503	0.211005	0.312943	0.078013	0.702744	4.20809	0.363785	-0.0437479	0.609981
SLC6A6	0.200663	0.15908	0.237096	0.0133163	0.24057	0.0412826	0.558461	0.363785	-0.0494779	0.715731
WNT1	-0.0661384	0.345663	-0.233145	0.442547	-0.0313784	0.806368	3.1091	0.363851	-0.0206377	0.811104
ATG2B	0.139263	0.557711	0.0853752	0.581597	-0.0796081	0.63857	1.33138	0.363876	-0.454504	0.000994547
NKX2-2	0.0195337	0.69694	0.0387574	0.889851	0.0158881	0.913906	2.11321	0.364386	-0.0148336	0.838308
FBXO21	0.025539	0.874357	0.407227	0.00118292	-0.0232834	0.840569	0.894742	0.364425	-0.158163	0.0641035
KDELR2	-0.00597176	0.965762	0.289448	0.00186053	-0.126407	0.436132	0.770668	0.364997	-0.0235952	0.876484
ANAPC11	-0.0198623	0.876322	0.106868	0.542242	-0.0840995	0.767679	0.9559	0.366544	-0.160774	0.483245
KCNK2	0.0116032	0.958572	0.025347	0.792638	0.0463054	0.850872	1.19892	0.366544	-0.00274651	0.986838
IBSP	-0.0304828	0.562628	0.038058	0.76494	0.0239927	0.856002	2.49167	0.366553	0.075094	0.243376
KCNJ12	1.02338	1.44636e-07	-0.454722	0.00379739	-0.186112	0.365224	2.46699	0.366553	-0.142884	0.331576
MAN2B1	0.249843	0.0524257	-0.0923026	0.751821	0.505037	2.56175e-05	0.946811	0.366553	-0.659428	1.14915e-06
PRMT5	-0.217572	0.210614	-0.0355115	0.867674	-0.121909	0.354728	0.819664	0.366787	0.245889	0.0868475
BDH1	0.00487297	0.977263	-0.0500986	0.866425	-0.019204	0.922013	0.869191	0.366884	0.00346956	0.97309
PSMA2	-0.00173292	0.990975	-0.170522	0.137823	0.0192429	0.888938	0.893422	0.366937	-0.0621929	0.544483
SEMA4G	0.0242844	0.938978	-0.0221065	0.915148	-0.207024	0.355251	-0.79405	0.367028	-0.881553	6.12706e-06
F13A1	0.51538	0.0705671	-0.893072	0.00150084	0.0625177	0.388043	1.77313	0.367879	-0.0292037	0.690106
PLOD1	-0.228065	0.300803	-0.505942	0.000250401	-0.00218529	0.994383	-1.02167	0.368706	0.244199	0.169437
CAR13	0.00507631	0.932629	0.122743	0.130165	0.144808	0.336134	1.66204	0.368914	0.756385	1.04696e-05
SLC25A34	0.00496197	0.956388	-0.133975	0.126182	0.0682278	0.707567	1.79161	0.368914	0.0655456	0.612312
TAGAP	0.131216	0.0879053	-0.575431	0.00399013	0.205187	0.416912	-0.796614	0.368914	0.178777	0.268841
CD59A	0.20068	0.208197	0.0966739	0.434084	0.075532	0.660915	1.64094	0.369119	0.124657	0.130492
HOXA13	-0.0188287	0.919127	-0.0851953	0.410665	-0.0339329	0.807588	5.30572	0.369236	0.207801	0.117546
ITPA	-0.152797	0.548717	-0.135488	0.415248	-0.0492967	0.889849	1.60033	0.369236	0.302977	0.101353
ACTN4	0.0696265	0.66982	0.113756	0.123356	-0.365207	0.300821	1.05224	0.370103	-0.000136441	0.999815
RRM2B	0.129198	0.286024	0.00134022	0.997615	-0.204973	0.107557	1.03827	0.370103	-0.343679	0.0067477
TIMM9	0.0590663	0.840556	0.28837	0.0100137	0.00133378	0.996671	0.971359	0.370103	0.353195	0.015931
L3MBTL3	0.0437346	0.874713	0.156434	0.431883	-0.072856	0.83186	0.989249	0.370505	-0.32337	0.0235319
SERPINB6C	-0.00159835	0.975652	0.78451	1.76851e-05	0.0342949	0.827203	3.80977	0.371391	0.00357845	0.965828
RASSF4	-0.0423071	0.711646	0.0198071	0.92034	0.41575	0.00239127	0.773961	0.371675	-0.133842	0.415348
MAP2K7	0.0958139	0.462756	0.0476732	0.515974	0.0206878	0.939447	0.837254	0.372206	0.14851	0.16533
ACADVL	0.0186775	0.946159	-0.0610129	0.590525	-0.0305494	0.922013	-1.2185	0.37229	-0.113278	0.5796
ICOS	0.0235844	0.931052	-0.0244443	0.920781	0.106753	0.606574	1.91083	0.37229	-0.296213	0.118495
OLFR586	-0.0058364	0.906896	0.0149479	0.963895	-0.0147014	0.838237	4.89432	0.37229	0.00678091	0.9226
PPAP2B	-0.0863673	0.465246	-0.422353	0.123507	0.0098209	0.950373	2.24835	0.37229	-0.0602972	0.40823
TSPAN17	0.172168	0.103446	0.952625	1.9882e-06	0.00999552	0.980425	1.6359	0.37229	0.108948	0.458764
FKBP9	-0.000418111	0.997416	0.238193	0.0869994	-0.0969976	0.806368	0.960906	0.372529	-0.372755	0.0490854
BAI3	0.00859913	0.946561	-0.000365094	0.998251	-0.0958002	0.688176	-1.21382	0.37275	0.00545999	0.984069
MRP63	-0.361402	0.0292228	0.142705	0.317408	-0.278105	0.226537	1.28702	0.372941	-0.754163	0.00170288
PSMB8	0.282814	0.28509	0.319355	0.00770706	0.318915	0.0235493	0.918474	0.372941	-0.387616	0.011563
SNTA1	-0.814864	0.000204039	-0.754526	7.84003e-06	-0.329077	0.0712722	-1.13366	0.372941	-0.633134	0.00737385
TMBIM1	0.207825	0.247673	0.708151	1.08041e-06	0.255382	0.229321	0.828678	0.372941	0.844913	2.99676e-05
VTI1B	0.0933123	0.621918	0.141544	0.24162	0.130039	0.309281	0.817747	0.372941	0.326887	0.00762607
1700019G17RIK	0.0409556	0.751053	-0.0226448	0.889988	-0.0105096	0.987	-2.07792	0.373207	-0.113245	0.522428
2810408A11RIK	0.0488888	0.52829	0.705497	2.59944e-05	0.0343002	0.804728	3.24606	0.373207	-0.0975266	0.148404
ARHGAP8	-0.0535098	0.253044	-0.0412167	0.906365	0.0216849	0.954817	3.72632	0.373277	-0.0540712	0.322258
4933411K20RIK	-0.140931	0.262608	-0.0372127	0.939319	-0.0277881	0.896899	1.11877	0.374077	-0.687355	0.000283568
E330017A01RIK	0.0823737	0.587124	0.143217	0.0194031	0.157233	0.418389	-3.85578	0.374077	-0.0218979	0.834578
FKBP1A	0.0752585	0.516902	-0.366151	0.117111	0.120048	0.549225	0.716406	0.374077	0.190509	0.497193
OLFR720	0.0266452	0.932629	0.00594008	0.961359	0.109826	0.582803	-2.29916	0.374077	-0.118231	0.278786
CNDP2	0.167431	0.518554	0.136831	0.453233	-0.024753	0.934463	0.766799	0.37444	0.100002	0.616124
H2-OB	0.00829239	0.965765	0.797292	6.12456e-06	0.230735	0.165741	-0.930074	0.37444	-0.482885	0.000198768
PTPDC1	0.184135	0.0148127	0.0402253	0.801711	0.0638701	0.743111	-1.25782	0.37444	0.0856261	0.390847
BRI3	0.251772	1.4365e-05	-0.176805	0.0415488	0.197399	0.0112097	1.28816	0.374856	-0.667051	5.07152e-06
EIF4A2	-0.0185905	0.892647	0.0340463	0.92403	-0.0598145	0.42975	-0.59046	0.374856	-0.0268574	0.813796
KCNH4	0.00170966	0.975473	0.124995	0.648655	-0.0521406	0.644514	1.28347	0.374856	0.0484658	0.53756
TACR2	0.0376987	0.829426	-0.304973	0.372576	-0.245942	0.178238	2.76795	0.374856	-1.10002	0.00011345
UROS	-0.0539203	0.635614	-0.14795	0.377966	-0.0880443	0.365076	1.59441	0.37486	-0.0160392	0.878384
AGPAT1	-0.0111237	0.748945	0.113658	0.133973	0.00625292	0.941222	1.07223	0.375016	0.0445734	0.521605
REEP6	-0.0689218	0.0993194	-0.0961548	0.716857	-0.0163486	0.935781	1.42788	0.375016	0.0745966	0.513599
PLP1	0.898426	0.0877045	0.473305	0.250346	-0.341266	0.428411	-0.72211	0.376367	-0.487767	0.524261
SLC25A42	-0.0133304	0.937898	-0.0808591	0.484821	-0.0054187	0.987	0.555618	0.376367	0.0342043	0.638544
HIST1H1E	-0.0154594	0.680076	-0.786593	0.0617407	-0.118362	0.684616	1.00647	0.376726	-0.749154	0.04864
TMEM101	-0.0614885	0.66369	-0.0951736	0.400986	-0.0197042	0.945223	2.0434	0.376997	-0.320929	0.0481519
SNAP29	0.0774016	0.782681	0.0270107	0.873351	0.129708	0.233827	0.795315	0.377077	0.638586	1.6061e-05
DOK4	0.174003	0.629412	0.282774	0.00624513	0.154093	0.513749	-2.16711	0.377384	-0.0352801	0.92708
NOL3	0.00846646	0.925509	0.0610297	0.528355	0.0235148	0.849205	3.54041	0.377384	0.0268211	0.721996
MLC1	0.0368765	0.794091	-0.494184	0.0145467	0.0667116	0.402024	-2.10067	0.377395	-0.00977937	0.926149
GNL3L	0.167076	0.420063	0.143008	0.278726	-0.103049	0.454211	-0.608816	0.377929	-0.0117693	0.960224
PGM3	-0.204456	0.0508382	-0.136772	0.453066	0.000172685	0.99953	-0.938898	0.378892	0.0329135	0.838466
SERINC1	-0.139245	0.251867	-0.0451552	0.699821	-0.185586	0.0361951	0.686673	0.37907	-0.236958	0.0386274
DOCK3	0.00776536	0.969449	-0.667265	0.000474885	0.171901	0.546104	-1.13391	0.379139	0.0367554	0.911958
SGCG	-0.00998081	0.869736	-0.0198189	0.960153	-0.0702621	0.270898	2.08381	0.379139	0.019604	0.857812
SMARCC1	0.0148384	0.795409	-0.154704	0.522671	-0.141384	0.698398	0.687784	0.379139	0.274705	0.362749
TSNAXIP1	-0.0662322	0.428808	0.0045083	0.971663	-0.171711	0.418389	3.81358	0.379278	-0.0030337	0.984717
CCDC92	0.0151463	0.833846	-0.0614811	0.631711	0.0289251	0.697606	-2.07896	0.379432	-0.0328714	0.588775
OS9	0.058606	0.804543	0.383848	0.00414924	0.277041	0.0347593	0.889344	0.379432	-0.022411	0.937072
ANKMY1	0.00778013	0.923346	0.056933	0.873351	-0.0301263	0.800607	-2.11794	0.379737	0.00926829	0.937072
BMF	-0.154231	0.164992	-0.634433	0.000156123	0.202457	0.485917	-0.865776	0.379737	0.804091	5.76155e-08
MLLT3	-0.0337996	0.889334	0.167581	0.0893805	-0.0150209	0.965884	1.02493	0.379737	-0.253775	0.111983
4930486L24RIK	0.146751	0.019447	0.619012	2.41391e-06	0.135141	0.207976	1.41672	0.379849	0.102601	0.167622
BAALC	-0.0198017	0.746563	-0.418684	0.000235159	-0.0726317	0.441903	2.07779	0.379904	-0.0594137	0.682332
SNX8	0.18725	0.0130987	0.218464	0.238646	0.255705	0.189625	1.07688	0.379904	-0.54354	0.0011461
MCM6	0.242274	0.156542	0.147761	0.515974	0.694331	5.40639e-06	0.920637	0.380139	-0.378325	0.0145036
TIAM1	-0.445968	0.0697914	0.034878	0.806343	-0.0209132	0.960917	-0.780928	0.380166	-0.236999	0.0877052
ATP10A	0.040947	0.587401	0.387355	0.00112054	0.227297	0.0552834	1.44052	0.380184	-0.0223524	0.763328
VDAC1	0.0881829	0.445387	0.0539578	0.554624	-0.138494	0.687754	0.742923	0.380184	-0.294156	0.0990689
ZFP457	-0.00859922	0.975473	-0.340457	0.383037	-0.287063	0.0154461	-0.533425	0.380184	-0.353178	0.00216806
PSMD1	-0.101789	0.641456	-0.133645	0.0464642	-0.134104	0.366521	0.842306	0.381008	0.161556	0.176246
GALK1	0.118043	0.51376	0.384574	0.00570727	0.145667	0.468626	1.35448	0.381304	-0.119947	0.493981
USE1	0.280227	0.0620208	0.227681	0.018763	0.399819	0.000589409	1.06642	0.381304	0.206528	0.139777
MAPK1IP1	-0.329563	0.0569621	-0.0779234	0.821248	-0.0232864	0.954648	-0.884595	0.381993	-0.47719	0.0554112
MAP3K8	0.0354982	0.752351	0.000553346	0.998527	0.253667	0.0356351	0.781178	0.382246	2.5737	2.02542e-12
EYA4	0.0107247	0.934221	0.369359	0.14016	0.101148	0.676464	0.968896	0.382825	-0.503061	0.007835
ANKS6	-0.594568	6.40001e-05	-0.103512	0.435808	-0.0515481	0.770557	-1.33926	0.383386	-0.247861	0.0192893
SLC12A9	0.0315133	0.942496	-0.386684	0.0100247	0.268159	0.0547184	-0.801726	0.383871	0.394889	0.00260065
SLC23A2	0.347931	0.0597748	0.578367	0.000362224	0.205895	0.261622	0.742594	0.383871	-0.157213	0.191755
ARV1	-0.0333407	0.756569	-0.0260898	0.857649	-0.0426104	0.755107	-1.3142	0.384776	-0.00520457	0.970669
ST6GALNAC4	-0.328159	0.0849504	-0.456135	0.00615963	-0.0364754	0.903586	-0.791762	0.385473	-0.685027	0.000383258
TPRKB	0.0566378	0.781317	-0.411302	0.00295052	0.0406042	0.798513	-0.535949	0.385473	-0.0846288	0.306672
A430005L14RIK	-0.179803	0.100056	-0.396682	0.000123169	-0.213524	0.14575	-1.19801	0.385481	-0.0428949	0.79073
HPCAL4	-0.00590143	0.958572	-0.291763	0.0115448	-0.0347532	0.834758	2.2484	0.385481	0.0178228	0.895795
LAO1	0.158719	0.69301	-0.0499972	0.672666	0.0108703	0.94744	-1.95335	0.385481	-0.0559973	0.458224
ATP5J	-0.0196439	0.949452	0.2	0.0486402	0.294261	0.00798139	0.916633	0.386409	-0.289983	0.0839513
CACNA1D	0.00270731	0.961715	0.00706479	0.979146	-0.0105635	0.949595	0.74481	0.386416	-0.00322083	0.982302
UGCG	0.0779803	0.349694	-0.0840569	0.729994	0.128162	0.590984	0.753031	0.386416	2.43396	2.3737e-13
FGB	-0.00256622	0.966649	-0.0604366	0.863357	0.0258151	0.70994	-2.69751	0.386919	0.0047702	0.949953
PLXNA1	-0.0170448	0.930446	0.540607	0.400986	-0.00196906	0.993706	1.49735	0.386919	0.0347338	0.838496
PTGES	0.136938	0.210614	-0.234818	0.0255489	0.0298274	0.750592	1.33522	0.386919	-0.0397998	0.793122
RABIF	0.0036044	0.987328	0.0705654	0.530915	-0.266082	0.235773	0.915986	0.386919	0.00821897	0.98054
RDH8	0.0439121	0.794977	0.0952905	0.645784	0.0201869	0.904375	-2.69751	0.386919	-0.0195173	0.883355
SLAMF7	0.0330108	0.428511	0.354607	0.0281536	-0.015694	0.874774	0.886601	0.386919	0.0198445	0.798469
2510009E07RIK	0.153809	0.127006	-0.298886	0.117111	-0.00155526	0.997871	0.738646	0.387357	-0.50922	0.0269917
ERGIC2	-0.0357422	0.702165	-0.0254551	0.931602	0.0214115	0.905124	1.07358	0.387357	0.692115	9.14773e-05
H2-DMA	0.285441	0.0081972	0.00216447	0.997105	0.457751	0.0290376	1.10117	0.387357	0.0364693	0.889205
NPSR1	-0.168696	0.107444	0.0529958	0.654146	-0.00399849	0.99339	-2.27896	0.387357	-0.0671498	0.581563
NUDCD3	-0.0272116	0.891208	-0.162148	0.179894	-0.158715	0.350106	1.03251	0.387357	-0.0412569	0.891929
TNFAIP8L2	-0.284445	0.00293213	-0.46206	0.092673	-0.179635	0.148268	-0.87904	0.387357	-0.441271	0.000277399
TNFRSF9	-0.0177758	0.853837	-0.251339	0.479377	-0.0185951	0.810615	1.99782	0.387357	-0.00347908	0.976722
MRPL48	0.178117	0.254207	0.0799859	0.598056	0.0655813	0.814606	1.18371	0.38763	0.194723	0.236174
PIK3C2A	0.0048217	0.952628	-0.1835	0.583212	0.0552283	0.678318	-0.759671	0.38763	0.0549953	0.585345
ST3GAL1	0.0109481	0.945172	0.486869	0.0105682	0.00697593	0.97643	-0.514035	0.38763	0.950949	2.57545e-05
RPL14	0.0469011	0.351981	-0.0173207	0.93617	0.110678	0.427759	0.866047	0.38779	0.205552	0.0267227
LMBRD2	0.0296476	0.390051	-0.108011	0.73463	-0.174595	0.460762	0.893567	0.387828	0.0454788	0.704883
PDGFRA	0.174051	0.0612089	-0.029516	0.806011	-0.039277	0.636558	2.09206	0.387921	-0.026267	0.778152
D630003M21RIK	-0.154868	0.17954	0.0188952	0.869682	0.0214656	0.891488	2.27304	0.388086	-0.182164	0.00915838
BC028528	-0.136994	0.53005	0.679906	3.90325e-06	-0.0844832	0.538309	1.14398	0.38817	-0.570188	5.13479e-05
AKR1E1	0.102911	0.15307	0.091926	0.317325	-0.0748911	0.797974	1.26544	0.388234	-0.452861	0.00709906
YWHAB	-0.0959786	0.0879053	-0.0108925	0.954974	-0.0547015	0.726926	0.639548	0.388234	-0.0577717	0.54993
CSF2RB2	0.264487	0.014236	-0.076758	0.587775	0.624826	0.0020254	0.598178	0.388279	1.60546	1.6726e-07
MMAA	0.000787176	0.987328	-0.299718	0.00741254	-0.225366	0.128623	-0.838993	0.388279	-0.310776	0.0676802
MRPS18A	-0.00542397	0.976119	0.232322	0.211674	-0.0786735	0.80113	1.26532	0.388279	0.0763718	0.588259
POLM	-0.0895928	0.238545	-0.208567	0.013604	-0.00546147	0.992904	-1.13439	0.388279	-0.464403	0.197793
TCEA1	-0.0143434	0.743345	0.091013	0.410059	-0.00665123	0.949595	-0.544748	0.388279	0.00545634	0.957077
LRRK2	0.0257264	0.66369	-0.262611	0.475162	-0.00752084	0.969178	1.56478	0.38858	0.047388	0.627654
SMARCD2	-0.114947	0.020968	0.0396048	0.748546	-0.128775	0.478231	1.16024	0.38858	-0.125717	0.278077
ANKRD24	-0.00216051	0.977918	0.0332879	0.903403	0.0258107	0.699262	-0.955392	0.389132	0.0507216	0.541655
REG4	-0.0444145	0.365503	0.0145267	0.932586	-0.046628	0.810615	2.96844	0.389408	-0.0863365	0.332533
CALCOCO1	-0.0799019	0.716385	0.124524	0.210233	-0.182066	0.261696	1.02798	0.389801	-1.13958	0.000136849
SLC17A7	0.0411365	0.71916	-0.0132846	0.931693	-0.0396381	0.737647	2.1343	0.390584	-0.0544532	0.393828
FGD6	0.015158	0.86667	-0.0229201	0.881515	0.0405125	0.54782	1.028	0.391607	-0.0335241	0.615681
MASP1	-0.011234	0.862787	0.129796	0.21101	-0.0148622	0.866394	1.12923	0.391607	-0.0295565	0.658965
CNFN	-0.00936292	0.831158	0.0438254	0.897988	-0.00843579	0.926563	4.15341	0.392184	0.0425078	0.627085
HPN	0.0814192	0.156542	0.249792	0.213774	0.0225916	0.805227	1.55632	0.393368	0.342801	0.0128227
OLFR843	-0.0532072	0.279443	0.0251705	0.914394	0.0336121	0.728907	-3.35791	0.393368	0.0508421	0.325629
RPS2	0.198313	0.480158	0.148799	0.350265	0.668484	3.69065e-05	0.822814	0.393368	0.546406	0.0282823
USP6NL	-0.198877	0.175824	-0.178722	0.186668	-0.179925	0.280144	-0.813094	0.393771	-0.0694866	0.603434
DBP	-0.0555729	0.659197	-0.688501	0.000301682	-0.276066	0.298647	-1.39	0.394318	-0.263122	0.015931
ARID3A	-0.0856497	0.417813	-0.647041	0.00092602	-0.291969	0.171184	1.08326	0.39433	-1.48353	1.93604e-06
GGTA1	-0.0987755	0.49576	-0.737608	0.00185939	-0.395899	0.000321857	-0.848973	0.394437	0.108894	0.56679
TFG	-0.0631466	0.800963	0.0952855	0.58993	-0.103638	0.636558	0.896026	0.394437	0.0455613	0.781669
NEDD9	0.471921	0.160172	-0.0194837	0.921851	-0.0323653	0.922013	1.08626	0.394473	-0.0724939	0.727974
MYOG	-0.0660062	0.753179	-0.0414123	0.693	0.0423323	0.873128	-3.08797	0.394846	0.0283996	0.887775
CDKN2B	0.00915626	0.903341	0.487983	8.76874e-06	0.146664	0.210864	2.56464	0.395239	0.0331908	0.70227
CSNK2A2	0.132887	0.37142	0.134303	0.297489	0.153214	0.364379	0.916785	0.395239	0.190687	0.42257
COX6C	0.49014	0.004519	0.241513	0.0405977	0.340206	3.59613e-05	1.03881	0.395765	-0.178973	0.144246
TMOD2	0.0896309	0.511947	-0.0714549	0.583791	-0.0407862	0.697573	0.612732	0.395765	-0.156531	0.215081
CCDC39	-0.0189852	0.737248	-0.0612136	0.584879	-0.0820967	0.798513	-1.41108	0.39612	-0.210869	0.339409
NDUFC1	-0.0711101	0.777112	0.28149	0.0136347	0.17974	0.172725	1.18726	0.39612	0.00336695	0.984069
RAB37	0.171364	0.51361	0.287198	0.274532	-0.00492729	0.992904	1.86278	0.39612	-0.0404932	0.911368
CHRD	0.20554	0.366196	0.0506771	0.86208	-0.0516481	0.452179	3.61227	0.396703	-0.00490203	0.963856
SS18L1	-0.181816	0.393194	-0.139869	0.51218	-0.0922117	0.63572	0.903332	0.396703	-0.622878	0.00453533
GSTT1	-0.0278834	0.798827	-0.281536	0.0037434	0.0428749	0.881143	4.31991	0.396748	-0.032709	0.630022
ABI3	-0.0895435	0.730679	-0.48949	0.000902852	-0.235738	0.139465	-0.941913	0.397464	-0.702542	7.07854e-06
ACOT8	-0.00419468	0.982483	0.0973807	0.530915	0.00633088	0.989586	1.53487	0.397501	-0.0573287	0.852877
ARHGAP10	0.00954217	0.906776	0.0433242	0.716857	-0.0360045	0.834056	1.63283	0.397584	-0.0401926	0.603404
JAGN1	-0.152961	0.394837	0.00672514	0.97641	-0.0901336	0.443219	0.942162	0.397584	0.148306	0.151481
NAP1L2	0.0249583	0.427351	0.0648318	0.533356	-0.0185393	0.740181	2.64547	0.397614	-0.000477273	0.995032
HPCAL1	0.0425952	0.888815	0.26483	0.0577522	-0.0212617	0.936833	1.01133	0.397769	-0.0613667	0.555513
DYRK4	-0.245501	0.0644455	-0.38168	0.00566411	0.0653294	0.708761	-0.920183	0.397962	-0.109322	0.0442356
ADI1	0.0731714	0.581237	0.184963	0.123544	0.0395279	0.874603	0.633923	0.398616	-0.501494	0.000777346
H2-OA	0.0477171	0.894673	0.278532	0.0409944	0.0549243	0.80518	1.37996	0.398616	0.0584638	0.566524
BCAM	0.15918	0.667875	0.0401843	0.823065	-0.0696761	0.728615	-2.73147	0.398665	-0.0140585	0.910742
CCNB1	0.169597	0.0605381	0.227008	0.377966	0.0558348	0.327131	1.77845	0.398665	0.0316704	0.642814
DFFA	0.0143335	0.730722	-0.0465906	0.896593	0.112923	0.565829	1.28825	0.398665	-0.0317487	0.704991
EPHA1	-0.0104505	0.894609	0.0451091	0.645779	0.00813608	0.983236	-0.965145	0.398665	1.01532	9.40113e-08
P2RY14	-0.36935	0.100294	0.101536	0.357806	-0.195323	0.293506	3.03726	0.398665	0.104716	0.516332
FCHSD2	-0.280872	0.000273684	-0.727272	0.000467265	-0.219644	0.525372	-0.709139	0.398818	0.239436	0.238991
XLR3B	0.00349188	0.951602	-0.0466145	0.920759	-0.135202	0.254754	-0.962557	0.398954	-0.0149718	0.903826
ZFP174	-0.00881902	0.903542	0.0222194	0.982722	-0.00346018	0.981549	1.35848	0.398954	-0.0336396	0.676439
PVALB	-0.0270989	0.933789	0.335788	0.405629	-0.0530412	0.529115	3.41124	0.399013	-0.0376971	0.571203
DLL4	-0.107992	0.195714	0.0493817	0.603776	0.0399215	0.863735	3.40423	0.399348	0.0318384	0.762795
GM1123	0.00408425	0.961075	0.0423411	0.869682	0.0607151	0.582149	-1.82967	0.399348	-0.0400687	0.743933
AKAP14	0.0335136	0.749053	0.0455746	0.618011	0.134264	0.4553	-1.22484	0.40071	-0.175555	0.137124
APOA2	-0.0160462	0.876229	-0.0575627	0.948134	0.000272974	0.998876	-1.51342	0.40071	0.469851	0.000555637
ATP5D	0.195832	0.325093	0.129961	0.0725836	0.111359	0.532964	1.32485	0.40071	0.0654444	0.730296
PPA1	0.0951317	0.550229	0.176711	0.150316	0.364981	0.00807574	1.43398	0.40071	0.214805	0.22419
PRDX2	-0.208849	0.153405	0.0780472	0.614271	-0.0133937	0.969034	0.959954	0.40071	-0.539885	0.205734
SLC4A3	-0.0189654	0.915057	0.48178	0.000328543	0.0717588	0.739221	1.45795	0.40071	-0.238484	0.0631638
ZBTB8OS	0.00768529	0.979637	0.0369225	0.827372	0.220148	0.0430884	0.945745	0.40071	-0.516015	4.12832e-05
NDUFA10	0.094983	0.67199	0.195772	0.136019	0.0434204	0.780667	0.939218	0.401482	-0.303117	0.00950539
NPM2	-0.0126236	0.798181	-0.0659489	0.675473	0.0296464	0.762553	1.72871	0.401482	0.0385711	0.83011
RDH12	-0.00334828	0.958533	-0.106012	0.678955	-0.0649659	0.434004	-1.42985	0.401482	0.0274181	0.689661
TRIM36	0.0156361	0.945554	-0.33202	0.106897	-0.567829	0.000127174	-0.514536	0.401482	-1.42208	1.70126e-06
TST	-0.00346696	0.977783	0.141219	0.722783	-0.045109	0.760908	2.76422	0.401735	-0.0957811	0.379707
GHITM	0.0176967	0.903256	0.0351898	0.782204	0.00732086	0.969597	0.677207	0.401945	-0.0211316	0.799318
GSK3B	0.0367898	0.915057	-0.227169	0.0712551	-0.049304	0.837849	0.565281	0.401945	0.189057	0.222551
HGF	0.044682	0.331087	-0.0261451	0.851849	0.0799402	0.583514	1.3882	0.401945	0.181601	0.0831931
MAPK6	0.194201	0.35953	-0.325507	0.212294	0.0511577	0.882085	0.819189	0.401945	1.18876	1.61339e-06
OLFR1387	-0.0407357	0.482154	-0.0206629	0.890095	0.0195292	0.877597	-2.30305	0.401945	0.0114414	0.864815
TCL1B2	0.00835587	0.918322	0.0435767	0.814883	0.0279015	0.891545	4.00948	0.402488	0.696373	1.39303e-05
CLEC4N	-0.0442326	0.651999	-0.588707	0.0268989	-0.0459536	0.804728	1.77347	0.4031	-0.000412001	0.997157
HIST2H3C1	0.10285	0.583979	0.013631	0.984554	0.414181	0.0156792	0.916009	0.4031	-0.177083	0.70664
RPN2	-0.00698514	0.965765	0.191837	0.158593	0.192734	0.00385164	0.704012	0.4031	-0.228982	0.011425
FGF14	-0.0428768	0.778967	-0.0425067	0.896986	-0.0550394	0.871616	1.83743	0.403329	-0.0201644	0.860159
SERPINB9E	-0.0182185	0.927326	0.15566	0.0245382	0.154551	0.466385	-2.56988	0.403329	-0.0187017	0.91499
UBFD1	0.0843876	0.462756	-0.207121	0.154463	0.141878	0.284927	0.758189	0.403329	0.0776558	0.544517
UQCRH	0.202485	0.189819	0.103893	0.314291	0.369829	0.0227841	0.749254	0.403329	0.0639127	0.650564
ADORA3	-0.225799	0.141149	-0.710552	1.78474e-05	-0.0278259	0.939057	-0.846433	0.40363	0.685873	0.00449094
IFNG	-0.0549784	0.0868795	0.627316	0.034735	0.00156532	0.994668	3.52157	0.40363	0.113205	0.450733
MRGPRA1	0.0152256	0.745657	-0.0164728	0.889982	-0.00198679	0.987	2.63741	0.40363	0.0590173	0.291138
NEFM	-0.157431	0.0506964	-0.123884	0.123052	0.0288321	0.778775	-0.964046	0.40363	0.00135277	0.98697
ZFP418	-0.0251347	0.656611	-0.157285	0.26413	0.0662504	0.345703	-1.07506	0.40363	0.00873908	0.946294
PICALM	-0.175845	0.00113639	-0.247127	0.0962415	-0.177577	0.0584201	-0.527169	0.404214	0.705147	2.77536e-07
RPA1	-0.164619	0.494097	-0.228767	0.0198148	0.206304	0.114766	0.949576	0.404259	-0.77499	0.00188985
RPL41	0.314965	0.00825067	0.243321	0.0816205	0.596984	8.43141e-12	0.904234	0.404494	0.0878162	0.191687
ATP5C1	0.116756	0.44569	0.187993	0.0948539	0.108605	0.12018	0.764152	0.404967	-0.315334	0.00199162
RGS9BP	-0.0287432	0.890126	0.00217347	0.989034	0.0472615	0.834182	0.654638	0.404967	-0.137203	0.433602
SARS2	-0.0516665	0.69128	-0.0463969	0.91735	-0.0645105	0.645073	1.42554	0.404967	0.0671044	0.593195
TBC1D1	-0.0458376	0.49576	0.489618	3.51386e-05	0.0887446	0.517748	1.12514	0.404967	0.500899	0.00181503
LPXN	-0.119835	0.351777	-0.32346	0.0474673	0.102491	0.63857	0.873619	0.404972	-0.754522	5.74121e-05
FOXB1	-0.0317399	0.913754	-0.0294577	0.777369	0.167635	0.528346	2.12261	0.405559	-0.419575	0.0184413
ROGDI	-0.337545	0.0647312	-0.434409	0.000127345	0.064111	0.817362	-0.796534	0.405723	-0.530864	0.0287248
SENP7	0.125085	0.468074	-0.160577	0.509139	-0.228124	0.077314	-0.720335	0.405723	-0.37387	0.0500139
FBLIM1	0.497183	0.016202	0.724154	4.34808e-06	0.243882	0.0519554	0.947997	0.405736	-0.152143	0.345224
CSNK1G3	0.0655987	0.523581	0.315079	0.0255524	-0.0288193	0.913891	0.753603	0.40633	0.527612	0.000274302
ELMOD1	0.00416228	0.947503	-0.0999154	0.201027	-0.150734	0.235773	1.22392	0.406626	-0.0245189	0.780753
FUK	-0.117227	0.449981	-0.424303	6.51016e-06	0.0943223	0.688176	-0.970331	0.406626	-0.219438	0.318796
AANAT	-0.0255821	0.361049	0.0937194	0.855869	-0.0574341	0.442558	2.51467	0.406746	0.0718684	0.23399
LLGL1	-0.0732154	0.450205	-0.0546208	0.58465	-0.0640079	0.806368	0.996808	0.406746	-0.411321	0.0174077
DHCR7	0.0664396	0.413881	0.675073	0.000150561	0.0168303	0.925339	0.919722	0.406968	0.162729	0.227664
MBD2	0.037224	0.843738	0.377762	0.000536722	0.0160369	0.861411	0.970045	0.406968	0.200718	0.00912684
CDX1	-0.0382041	0.861642	-0.030886	0.811071	0.00700521	0.977828	5.36217	0.406975	-0.0850478	0.658965
BLM	0.101714	0.510598	0.234253	0.0630862	0.0538908	0.585368	0.88581	0.407546	-0.049347	0.763513
PRPF31	-0.0162417	0.72709	-0.04189	0.765642	-0.0497886	0.69103	0.957137	0.407546	0.199966	0.119159
RSL1	0.0358959	0.771455	-0.180412	0.184807	-0.0420933	0.878403	0.918347	0.407546	0.390362	0.0203071
USP1	0.108164	0.513575	0.0773616	0.599043	0.155235	0.276325	0.852532	0.407546	0.0386675	0.889357
CST3	0.131264	0.319296	-0.701978	0.00013457	-0.0460755	0.659437	-0.533757	0.408234	0.0152726	0.886936
OLFR453	0.108229	0.330978	0.0438332	0.743303	0.0697011	0.824478	-2.42506	0.408234	-0.167055	0.277266
NFATC2	0.0154575	0.932864	-0.539283	0.00226558	-0.314957	0.205988	1.02766	0.408297	-0.294131	0.173828
OLFR96	0.00648959	0.921038	0.368449	0.147245	0.0130056	0.897972	3.53989	0.408297	0.0452734	0.494747
CD97	0.10055	0.282847	-0.102351	0.897812	0.00790332	0.954641	1.18821	0.409669	0.0496057	0.626175
ANGPT2	0.0015036	0.983953	0.026866	0.829822	-0.0639273	0.723495	1.2376	0.410675	-0.0573484	0.707878
DAG1	0.133997	0.619244	0.247193	0.0473618	0.137174	0.231428	0.884487	0.410675	-0.575595	0.00858763
DUSP10	0.0523786	0.88277	-0.0248377	0.913659	0.0499919	0.859336	1.02126	0.410675	-0.0174451	0.956228
MYSM1	-0.0720577	0.723627	0.0342052	0.936308	0.0269941	0.934463	0.732123	0.410675	0.206952	0.124551
SLC7A15	0.0435194	0.892647	-0.021033	0.845349	0.150007	0.255045	1.16091	0.410675	0.427563	0.00347916
YWHAE	-0.140968	0.352856	-0.16223	0.0642376	-0.162116	0.100723	0.76947	0.410675	0.578743	0.000382085
DSTN	0.145549	0.354336	0.207232	0.259083	0.285445	0.110727	0.753235	0.410824	-0.0420883	0.876978
HABP4	0.0611008	0.840123	0.398768	0.000615157	0.00292646	0.994435	0.945106	0.410906	-0.220271	0.506839
ALG13	-0.00538056	0.939117	0.123774	0.533356	0.202051	0.123687	0.821664	0.411425	0.255123	0.0322336
SQSTM1	0.306055	0.210969	0.295564	0.18263	0.152698	0.590627	0.959976	0.411586	0.314142	0.18305
ATP6V1D	0.130935	0.28509	-0.0100456	0.961359	0.120889	0.203695	0.734348	0.411916	-0.353267	0.00130293
ABI3BP	-0.0107029	0.907925	0.278261	0.0110435	0.0612255	0.816806	1.39942	0.412019	0.0792961	0.500615
BOLA1	0.0217887	0.849223	-0.0565451	0.798151	-0.00527574	0.977828	-1.89765	0.412019	0.00919441	0.915487
RNPC3	-0.117283	0.466833	0.177939	0.116707	-0.14222	0.319826	-0.728279	0.412019	0.692823	0.00257054
USMG5	0.0828399	0.699554	0.214858	0.0340043	0.251201	0.0692185	0.893005	0.412019	0.121078	0.109838
BBS12	0.429657	0.00136451	0.0818642	0.742357	-0.0150784	0.963185	1.23698	0.412676	0.259759	0.0532335
OLFR575	-0.00221866	0.975722	0.00861096	0.950986	0.0935194	0.346122	-1.74206	0.412676	0.00453007	0.954597
PYGM	-0.000829378	0.990546	-0.0904746	0.78705	0.0296325	0.672008	-1.30436	0.413105	-0.0266324	0.623575
TAF10	0.157466	0.582366	-0.00368801	0.993118	0.066176	0.726926	1.18475	0.413665	0.303385	0.00273933
PNO1	0.00984734	0.956388	0.157417	0.19512	-0.0396555	0.878403	1.09872	0.413782	0.455111	0.000488377
HMHA1	-0.260177	0.147609	-0.677329	1.19441e-05	-0.0606357	0.767186	-0.823179	0.413922	-0.573295	2.19819e-05
PRKCH	0.0549168	0.783144	0.450077	0.000812529	-0.0672404	0.818429	0.850868	0.413922	-0.270473	0.20553
TTC23	-0.0183247	0.869955	-0.0251193	0.865529	-0.0166127	0.961079	1.01036	0.414859	-0.129946	0.432516
GNA12	-0.0538241	0.349699	0.029423	0.848046	0.173132	0.184251	0.919056	0.41516	-0.192774	0.0147142
RBM10	-0.160231	0.489392	-0.239723	0.0231373	-0.472368	0.0736742	-0.758022	0.41516	-0.0280179	0.94669
ALKBH4	0.180936	0.297921	-0.40594	0.00083154	-0.0355464	0.8223	1.95907	0.41518	-0.0216527	0.767153
TPX2	0.0519533	0.215332	-0.0425328	0.951611	0.0700476	0.218084	0.680115	0.415197	-0.0570887	0.445905
ZFP553	0.00460617	0.967536	-0.178963	0.135515	-0.071771	0.846835	-0.59019	0.415258	-0.222928	0.358695
RAD9B	0.000161434	0.99846	-0.185344	0.140862	-0.0551671	0.594117	-1.11504	0.415399	0.0574387	0.53219
CALML4	0.192992	0.228027	-0.0282552	0.883174	-0.0168126	0.967372	-2.43536	0.415401	-0.186221	0.335364
NSUN5	0.0622132	0.571567	-0.166029	0.290228	-0.0840181	0.687964	-1.46333	0.415602	0.0904078	0.514469
FZD6	0.012892	0.952366	0.00991853	0.94041	0.139954	0.534455	1.10373	0.416221	-0.18678	0.239521
MIB1	-0.0131499	0.892647	-0.0833404	0.701966	0.161697	0.474479	0.669981	0.416221	0.143017	0.531778
PDIA4	0.0225458	0.776182	-0.0305777	0.857974	-0.0199401	0.944752	0.742805	0.416221	-0.429648	0.0111033
NFIX	-0.013529	0.945554	-0.197696	0.0346636	-0.135947	0.492102	-0.643903	0.416582	-0.325467	0.0387184
RBMX	0.0112369	0.961473	-0.115837	0.438259	-0.242252	0.111003	-0.668579	0.416582	-0.310097	0.0366828
OLFR1020	0.00535562	0.929699	0.0137167	0.902526	-0.0612306	0.449419	-1.40612	0.41751	-0.06056	0.416039
DENND1C	-0.0389015	0.938978	-0.339924	0.00369409	-0.0189421	0.962086	-0.920388	0.41789	-0.0696892	0.83778
SLC2A1	0.325263	0.0049016	2.47561	3.36832e-08	0.465841	2.87404e-05	0.918559	0.41789	2.96811	3.57439e-13
HBEGF	-0.2834	0.0458382	-0.68551	0.00240194	-0.587022	0.000155117	1.10453	0.418611	0.858424	0.000197947
GNAZ	0.0145872	0.68985	-0.0480668	0.867078	-0.000209409	0.998876	0.845943	0.418819	-0.0132956	0.877875
CCT4	-0.152522	0.0983952	0.0626524	0.761315	-0.0461639	0.646677	0.77438	0.419177	0.310221	0.00350568
QPRT	-0.0591601	0.326144	-0.674496	4.11272e-05	-0.000172571	0.999109	-2.78816	0.419177	-0.00439399	0.959666
DNMT1	0.0523542	0.674447	-0.114583	0.66698	0.166566	0.160194	0.699481	0.419341	-0.800549	1.14915e-06
FCGR4	0.46171	3.00644e-07	0.0349414	0.894584	2.01882	1.79037e-10	0.765066	0.420803	1.62156	5.42273e-09
PIGK	-0.0685786	0.756569	-0.0137996	0.951939	-0.0543974	0.716548	-0.638268	0.420803	-0.520053	1.07707e-05
CHRNB2	-0.0458376	0.726721	-0.0372836	0.749175	-0.0917386	0.658631	-1.31619	0.420907	-0.080681	0.643941
CABP1	-0.0451494	0.565659	0.262451	0.13857	-0.0229134	0.877597	-2.10113	0.421208	0.0072974	0.937063
NENF	0.118784	0.772691	0.527993	4.10502e-05	0.218695	0.136722	1.5703	0.422009	-0.401113	0.00396464
ENTPD1	-0.0868771	0.545253	-0.300111	0.0122048	-0.330864	0.0236487	-0.561556	0.422029	-0.0519044	0.785563
CCNB3	0.0139537	0.802125	-0.00235448	0.987308	-0.0943988	0.669679	2.30406	0.422196	0.00560854	0.96382
SCD4	-0.039094	0.831334	0.0281692	0.88026	-0.0331053	0.725839	1.31495	0.422485	-0.0319218	0.728776
D1PAS1	0.0188011	0.926763	-0.0303901	0.763884	0.0301994	0.908823	1.67656	0.422779	0.0194632	0.821998
ALDH3B1	0.225703	0.305507	0.29191	0.10291	0.0727751	0.779427	1.14608	0.423129	-0.96302	7.08146e-05
LUZP1	-0.134451	0.53005	0.154002	0.16815	-0.207138	0.282108	0.849163	0.423129	0.191505	0.472092
NEU1	0.277566	0.112981	-0.315929	0.0113211	0.374327	0.113953	-0.50511	0.423344	-0.317672	0.132751
SLC30A1	0.0331712	0.795727	0.0795037	0.607799	0.118425	0.585368	0.804496	0.423344	0.306818	0.165078
ANAPC13	-0.0242094	0.933789	0.167839	0.30211	0.147744	0.229321	0.906458	0.423701	-0.361512	0.00472954
GRAMD3	0.0281024	0.943458	0.151214	0.146051	0.0749499	0.845219	1.05518	0.423701	-0.25567	0.246285
HGFAC	-0.0402091	0.470593	0.111387	0.660857	0.0311174	0.913891	3.51154	0.423701	0.0213668	0.7935
TCEAL1	-0.264496	0.184718	-0.146686	0.141883	-0.373124	0.0909811	-1.10285	0.423701	-0.556862	0.00111465
DNASE2A	0.115967	0.534992	-0.27585	0.0120316	0.218414	0.398463	-0.611966	0.42386	-0.5427	0.000502942
NRGN	0.0394935	0.355354	-0.116189	0.746223	-0.018604	0.82218	1.88212	0.42386	0.028132	0.690622
TCP1	0.0458297	0.87345	0.399453	0.00808051	0.136133	0.194499	0.653342	0.42386	0.550472	7.3416e-05
PWP2	0.155483	0.29135	-0.132723	0.361339	-0.0222312	0.954641	1.10267	0.423936	0.291937	0.04279
ZFP369	-0.0440471	0.447138	-0.219996	0.0646154	-0.296813	0.0122828	0.972401	0.424046	-0.340281	0.107392
KIF12	-0.0105799	0.83646	0.104806	0.618899	-0.000988653	0.994334	-3.71269	0.424124	-0.0182603	0.818143
NHLRC1	-0.070609	0.61528	-0.307318	0.00545356	0.114051	0.763543	1.65486	0.424124	-0.225175	0.101568
KRT18	0.0598899	0.66369	-0.146612	0.234853	-0.00677458	0.941168	4.11107	0.424668	0.0467452	0.657032
CXCR3	0.0151846	0.791082	0.00945656	0.986869	-0.0124135	0.859336	3.81377	0.424741	0.0357243	0.647844
GATA1	0.0123886	0.844266	-0.0539587	0.522403	0.0152901	0.970099	2.07268	0.424871	-0.0428357	0.751102
MSRB2	-0.523433	0.000880521	-0.183081	0.146445	-0.526376	2.66773e-06	-0.780382	0.424871	-1.00447	1.24056e-06
GPC2	-0.3931	0.0237514	0.0256224	0.900628	-0.128537	0.683481	-0.811219	0.424899	-1.02752	0.000542255
H2-BL	0.00137213	0.977131	0.888742	4.15376e-05	0.00754118	0.954817	1.19953	0.424899	-0.0386273	0.629487
4930432K09RIK	0.000288576	0.99466	-0.00476213	0.979026	-0.0344901	0.595232	-1.67394	0.425184	0.0575422	0.376012
CCDC125	0.0324872	0.63618	-0.276651	0.144743	-0.169275	0.0351814	-0.534077	0.425184	-0.0954262	0.370911
IFT20	-0.205658	0.0864307	-0.0918571	0.352268	-0.140682	0.452977	0.934636	0.42528	-0.244657	0.0203316
NFKB2	0.152173	0.103344	0.761038	0.00167646	0.16084	0.197167	-0.910299	0.42528	2.44913	6.99092e-09
OLFR470	-0.00680353	0.882473	-0.0702343	0.775263	0.0113228	0.896439	-1.47072	0.42528	0.010064	0.930667
BCAP31	-0.0421435	0.832298	0.08531	0.498559	0.102048	0.38276	0.792895	0.425635	-0.242388	0.111006
SPOP	0.1274	0.114847	0.0687634	0.699779	0.199542	0.264058	0.623356	0.425635	-0.196984	0.407318
ABTB2	0.00371834	0.95329	0.0540186	0.794531	-0.0547086	0.348064	1.98493	0.42689	0.317195	0.0228032
CAMK4	0.0241683	0.598224	-0.0847634	0.612798	-0.124138	0.365755	-0.543429	0.42689	0.0243664	0.786163
MLXIPL	-0.251677	0.0838394	-0.326302	0.0586906	-0.111336	0.63857	-0.586937	0.42689	-0.0236125	0.929508
OLFR497	0.00922541	0.969674	0.0520077	0.744185	0.114393	0.658631	-1.89224	0.42689	-0.324543	0.174922
SLC24A3	-0.594426	0.000138435	-0.375864	0.0055288	-0.38741	0.00307491	-0.731733	0.42689	-0.00568274	0.976722
TRPC4AP	-0.0798505	0.778324	-0.228231	0.0178378	-0.126224	0.482752	-0.772079	0.42689	-0.0902341	0.601608
IGHMBP2	-0.022399	0.684698	-0.084537	0.734508	0.0254219	0.786395	0.985842	0.427067	0.0465211	0.768427
SUMO2	0.150747	0.349719	-0.00981013	0.961477	-0.125827	0.122926	0.722321	0.427067	-0.108618	0.317869
GOLT1B	0.00865268	0.891837	-0.0835607	0.530601	0.0483685	0.805945	0.689125	0.427584	0.147653	0.242291
MIF	0.54055	0.0020269	1.28895	1.66418e-07	0.901711	5.75347e-06	1.42972	0.427584	0.0351971	0.891639
THNSL2	0.0123424	0.848987	0.312276	0.0057687	-0.0923441	0.628021	1.80083	0.427584	-0.13687	0.310303
2700060E02RIK	-0.0197794	0.926098	0.321462	0.000317609	0.246747	0.00764922	0.815064	0.428183	-0.213298	0.0542808
ABCA14	-0.0127251	0.7932	0.0324917	0.967911	-0.0213583	0.853427	2.31953	0.428784	0.0459506	0.604654
PPARGC1B	0.00465296	0.944497	0.11294	0.231631	0.102809	0.61265	0.933664	0.428784	-0.0106114	0.963156
RARG	-0.0531387	0.756569	-0.0918413	0.504238	-0.194683	0.227067	-1.53974	0.428784	-0.160542	0.41744
ETV1	-0.046542	0.876322	-0.594223	0.00105444	-0.0490382	0.89024	-0.721304	0.429078	-0.0339479	0.829192
TPCN2	0.241622	0.0287291	0.027738	0.815691	0.173809	0.0201047	0.845425	0.429078	0.135431	0.0303187
CASQ1	-0.0222057	0.659545	-0.0657643	0.392307	-0.0392465	0.728835	-1.26186	0.42908	-0.0168682	0.802388
A530064D06RIK	0.128911	0.166837	-0.2489	0.454888	0.112864	0.361605	1.15037	0.429171	-0.0671422	0.379223
CEP70	-0.0535847	0.553923	0.227678	0.455377	0.0192214	0.930035	0.846073	0.429171	0.0362364	0.693131
CSTA	0.0168429	0.870058	-0.0393024	0.687159	-0.1481	0.430226	1.87425	0.429171	0.0918881	0.543415
IMPAD1	0.0822099	0.695365	0.172066	0.222167	0.0924919	0.675714	0.783054	0.429171	-0.0749922	0.641736
OLFR1323	-0.0184838	0.747943	0.010435	0.942119	-0.00293912	0.982792	5.98707	0.429171	0.0157518	0.838296
RCN1	0.069054	0.621918	-0.0164487	0.946792	0.305928	0.00175849	0.804292	0.429171	0.210485	0.107802
REC8	-0.011805	0.90707	0.0704849	0.910688	-0.00196921	0.988227	2.31063	0.429171	0.000506626	0.997435
SALL4	0.0434912	0.815973	0.0471142	0.915148	-0.0279771	0.943659	2.8304	0.429171	-0.0490688	0.417852
SERPINB9B	0.179961	0.103603	0.0375942	0.753347	0.00624035	0.950992	2.57763	0.429171	0.0117779	0.927721
XRCC2	0.0527991	0.740731	0.0317341	0.829822	-0.0186483	0.840569	-0.726771	0.429171	0.0569599	0.429124
ITPR2	0.263897	0.190232	-0.407586	0.00546462	0.159778	0.509415	-0.677313	0.429181	-0.174573	0.244763
NOSIP	-0.00299535	0.987328	0.061284	0.655983	0.080025	0.706007	-0.530407	0.429181	-0.13987	0.366713
PELI2	-0.00882448	0.963543	0.604963	2.35013e-05	-0.410962	0.00599067	0.638815	0.429181	0.12996	0.570146
SIGLECH	-0.0988062	0.577643	-0.575785	0.00309832	-0.0673203	0.361605	-0.529702	0.429181	-0.241712	0.0225867
LZTS2	-0.00785195	0.967029	0.13369	0.351596	0.0703838	0.780753	1.81132	0.429244	-0.0633058	0.729752
LYPLA1	-0.0127862	0.942803	-0.0883623	0.727773	0.0829335	0.777108	-0.537874	0.430871	0.648318	8.05312e-05
1110008P14RIK	0.0872876	0.404042	0.540127	0.048105	-0.0167555	0.873799	2.4667	0.430875	-0.000938278	0.991753
ZFP286	0.00339488	0.974403	-0.311225	0.0338378	-0.111746	0.641501	-1.28965	0.430875	-0.167877	0.302372
ZFP366	-0.00552048	0.969449	-0.267889	0.237992	0.0511149	0.740207	-3.15784	0.430875	-0.0275446	0.851849
NQO1	-0.0201152	0.892647	0.0672432	0.450065	0.0105799	0.976455	3.83692	0.431746	0.00387378	0.975837
SC4MOL	0.107728	0.543609	0.787589	1.5332e-05	-0.173599	0.0769343	0.911641	0.432486	0.108288	0.601287
ALDH1A2	-0.00407557	0.977918	-0.148307	0.123568	0.128982	0.0576419	-1.81187	0.432571	0.0306063	0.863
STAB1	-0.270956	0.37241	-1.177	1.96138e-07	-0.0902717	0.739145	-0.745386	0.432826	-0.242045	0.227495
GUCA1B	-0.00431064	0.984414	-0.0106053	0.972611	-0.069269	0.761498	2.54918	0.432995	-0.231123	0.200968
HOOK2	0.00633403	0.949452	0.107002	0.345794	0.118203	0.442737	1.38469	0.432995	0.429258	0.0115952
NDUFS8	-0.0441911	0.89215	-0.061299	0.7595	-0.12556	0.591141	0.981277	0.432995	-0.178793	0.327976
NRN1	0.246378	0.151399	0.0121818	0.99228	-0.0288655	0.798513	2.6649	0.432995	0.0231232	0.822101
PTPRJ	-0.0133925	0.877593	-0.480946	0.000106526	0.0979904	0.677838	0.562942	0.432995	0.441965	0.000829086
TCHP	0.017878	0.945806	0.123821	0.286332	0.0565467	0.841717	-0.836166	0.432995	-0.318069	0.0866143
WNT2B	-0.0546751	0.767205	-0.00703517	0.973336	-0.107646	0.391163	-0.868339	0.432995	-0.0532076	0.689661
ZFP335	-0.0656348	0.0978207	-0.117845	0.124551	0.0348908	0.608393	-0.866725	0.432995	0.0343819	0.568649
UQCRFS1	0.0544921	0.776182	0.225772	0.00775116	0.197977	0.188357	0.812969	0.433225	0.100344	0.752772
BFAR	-0.218337	0.0502849	-0.368621	0.0574383	-0.0960012	0.6447	0.652832	0.43336	0.206858	0.239086
CYSLTR1	-0.118024	0.337162	-0.542163	0.00293358	-0.334808	0.0226225	-0.895523	0.43336	-0.353733	0.0391085
OLFR1340	-0.0135591	0.89583	0.0369966	0.772445	0.019721	0.958651	3.87327	0.433551	-0.0234437	0.780754
CTNND2	-0.40295	0.000763272	-1.14032	5.48884e-07	-0.665267	0.000359122	-1.25713	0.433641	0.0150045	0.942972
HAT1	-0.205523	0.331895	0.48955	0.00151025	0.188581	0.133814	0.819076	0.433641	0.252953	0.0268148
FANCG	-0.0184048	0.91794	-0.0167165	0.941347	0.05324	0.714778	0.836188	0.433826	-0.0488802	0.51861
KCTD19	0.00221212	0.978686	-0.017382	0.961751	-0.00482387	0.966195	3.35257	0.433826	-0.0503939	0.425107
RALGPS1	0.0597792	0.670203	-0.121496	0.763845	-0.0116541	0.970085	-0.816469	0.433826	0.378547	0.00411809
VPS29	-0.0675009	0.75892	0.141051	0.248338	0.166686	0.310504	0.839318	0.433934	-0.0918175	0.50165
ZBTB37	-0.0769967	0.0612357	-0.424107	0.0672541	-0.197432	0.449419	-0.87283	0.434282	-0.230004	0.130366
FAF1	-0.0798591	0.661925	0.000456234	0.998251	-0.0113167	0.967996	0.776663	0.435246	-0.266295	0.0644506
AP2S1	-0.182038	0.413778	0.0620477	0.751945	0.0549921	0.789494	1.16125	0.435504	0.150987	0.267086
STAT6	0.164914	0.464552	-0.0967391	0.287971	0.0317389	0.903586	0.884094	0.435504	0.27336	0.201562
BC005537	0.260267	0.0504464	0.207549	0.136269	0.12714	0.46751	0.834139	0.435509	0.38928	0.0261834
GTF2H3	-0.357732	0.111232	-0.123549	0.187225	-0.317266	0.287424	1.18114	0.435509	-0.265141	0.282442
PRKD2	-0.059331	0.613096	-0.129509	0.221298	0.0734287	0.713242	-1.1741	0.435509	0.00796892	0.976722
YIPF2	-0.0333332	0.556787	0.144344	0.175441	-0.108157	0.18596	-1.05745	0.435509	0.0281489	0.824923
AP1S3	0.0620688	0.848075	0.152223	0.192623	0.142005	0.529659	-0.45025	0.435536	-0.252419	0.28799
OLFR1389	-0.0157325	0.767205	-0.000780181	0.997105	-0.0898924	0.628021	3.63695	0.436123	0.0921586	0.438226
OLFR635	0.0147856	0.87345	-0.068394	0.866401	0.0635279	0.463187	-0.89964	0.436143	-0.0554255	0.398234
PIK3R3	-0.0417356	0.714554	-0.238165	0.142728	0.00894003	0.936852	-0.919516	0.436267	-0.00517447	0.957339
RAB3D	0.898856	0.000310841	0.743763	0.00390974	0.0350959	0.716596	0.975642	0.436278	0.189762	0.248345
PLA1A	-0.0176857	0.883815	0.018895	0.915501	-0.138053	0.560766	2.02446	0.436734	-0.739739	0.000736645
CBX7	0.0664441	0.356882	-0.012848	0.942343	-0.0233475	0.928089	-0.950548	0.436869	-0.0962025	0.278613
HOMEZ	-0.0664061	0.836958	-0.158222	0.108747	-0.0328066	0.915511	1.44599	0.436869	-0.716665	9.7711e-06
HSPE1	0.000339791	0.998736	0.054751	0.681186	0.413936	2.00662e-05	0.758704	0.436869	-0.129472	0.381149
KSR2	0.0103313	0.90707	-0.0738525	0.918139	-0.171925	0.334078	1.69447	0.436869	0.063235	0.542381
MRPL32	-0.108189	0.301951	0.137749	0.169836	-0.0560592	0.697573	1.21521	0.436869	0.0317588	0.844104
OLFR316	-0.00256283	0.964295	0.0222538	0.857857	0.00247958	0.981549	-2.89347	0.436869	0.0753024	0.336682
RNPS1	0.0766351	0.757832	0.0118445	0.961751	0.0394218	0.903586	0.8286	0.436869	0.658598	0.00081983
ST5	0.0836292	0.13883	0.250167	0.0314276	0.114375	0.69936	-0.633075	0.436869	0.275666	0.011425
ATP6V0D2	0.00445692	0.947503	2.11472	1.32444e-06	-0.00264749	0.988736	0.952667	0.436871	-0.0390229	0.492932
SH3RF1	-0.298938	0.478003	0.0844672	0.230154	0.135768	0.567815	1.63805	0.437115	0.10464	0.438472
ORM1	0.226713	0.53927	-0.204745	0.520963	0.0508855	0.603305	-1.14919	0.437131	0.109395	0.173131
SOCS4	-0.00510391	0.964033	-0.0142569	0.964132	0.0194903	0.951183	0.844442	0.437846	0.522806	0.000640855
ABCC9	0.00836116	0.903742	-0.0387659	0.92403	-0.00678132	0.977672	-0.468585	0.43793	-0.0139413	0.87951
IL5	-0.158918	0.156542	-0.0370158	0.748597	0.094433	0.488237	2.73491	0.43793	-0.0460792	0.601384
TUBB6	0.207498	0.207635	0.470366	0.0375982	0.516205	1.8211e-05	1.02856	0.438244	2.87449	2.00639e-10
ISOC1	-0.0120088	0.940413	0.148413	0.0506834	0.0706726	0.618149	0.734823	0.438283	-0.115757	0.0452529
ARF3	0.21885	0.379733	0.106614	0.314439	-0.00739854	0.988342	0.49371	0.438495	0.507344	0.0129681
UXT	0.152919	0.464552	0.12615	0.524474	0.149914	0.542786	1.14724	0.438495	0.478732	0.0179914
GCM1	-0.0109537	0.832956	0.229358	0.115083	-0.0302349	0.647177	-0.545164	0.438521	0.0194211	0.7786
GPR132	0.0519034	0.41475	1.38141	0.0106055	0.025078	0.917801	2.48543	0.438551	0.0942366	0.160652
MS4A6C	0.152741	0.210969	-0.346661	0.0415488	0.187439	0.132962	0.912251	0.438551	0.689293	0.000556009
CALU	-0.128445	0.483315	0.238638	0.0380518	-0.158598	0.326706	0.730859	0.438753	0.461241	0.00378067
FAS	0.0110907	0.853837	0.456748	0.044175	0.0418031	0.805945	2.08321	0.439128	1.08942	6.71289e-05
FRAT1	-0.0710082	0.76516	-0.119143	0.412576	0.164236	0.529659	1.45669	0.439128	-0.105213	0.676225
MRPS33	-0.260331	0.264046	-0.0360368	0.829188	0.0168458	0.941353	0.920242	0.439128	-0.333476	0.0283767
PAFAH2	-0.00718735	0.92476	0.111371	0.319968	-0.0396362	0.544999	1.12578	0.439128	0.0558795	0.435216
PCP4	0.0323328	0.66886	0.506028	0.00114313	-0.149629	0.436835	-3.03532	0.439128	0.217898	0.125671
PEX10	-0.0721263	0.820421	-0.10061	0.191524	0.311699	0.0797625	1.11987	0.439128	-0.188393	0.516665
SPRYD3	0.0199711	0.923346	0.250903	0.175306	0.0809311	0.602577	1.04458	0.439128	0.00083926	0.996605
HMGA2	-0.0386299	0.577991	-0.16663	0.424791	0.00371796	0.981549	1.16405	0.439294	0.057518	0.609817
MMP13	0.0106116	0.897659	-0.14039	0.191365	-0.015456	0.915166	2.22897	0.439294	0.839584	0.00562224
SSBP2	-0.126102	0.241449	-0.135428	0.4744	-0.134472	0.602578	-0.622184	0.439294	-0.0265124	0.891443
PSMD14	-0.128823	0.453971	0.00724751	0.979065	-0.032482	0.849234	0.756689	0.439523	0.14646	0.353537
ALDH5A1	-0.060694	0.366196	0.355342	0.00273579	0.0767856	0.805945	1.48041	0.43996	-0.256118	0.0701864
PLCG1	0.0585992	0.400795	-0.329794	0.00844317	-0.0674463	0.562302	-0.734041	0.440091	0.0276769	0.763324
ATP5H	0.0875041	0.649493	0.0244376	0.948435	0.120743	0.111738	0.747339	0.440095	-0.0245835	0.842314
EAR6	0.0152224	0.89193	-0.592058	0.436581	-0.0722811	0.669657	4.5262	0.440095	-0.040638	0.743704
HOXA9	0.00390667	0.978	-0.00493515	0.977973	-0.109855	0.767186	2.23146	0.440095	-0.362453	0.0945165
PIPOX	-0.099223	0.455563	-0.0120775	0.954412	0.20487	0.366414	-1.56081	0.440095	0.0174053	0.908576
FZD7	0.334592	0.103774	0.84269	3.35313e-07	-0.0768195	0.85003	0.704691	0.440182	0.521454	0.00328764
BRDT	-0.00814817	0.931365	0.0735824	0.781896	-0.0634854	0.749026	1.90264	0.441142	0.0697006	0.289891
RAB12	-0.0303262	0.808973	0.21782	0.0580983	-0.075279	0.564403	0.777632	0.441322	-0.00280833	0.983993
TXNDC5	-0.0574489	0.773105	0.000228425	0.998572	0.0933188	0.659204	0.979602	0.441322	0.00317875	0.984717
HSPD1	-0.153973	0.290482	0.00950093	0.97641	0.0732069	0.687896	0.737426	0.441654	0.34083	0.000137157
CETN1	-0.036592	0.49965	-0.0156076	0.963961	0.0257485	0.759365	3.74382	0.442355	0.0172852	0.78405
NDUFB9	0.0885217	0.571567	0.205437	0.171784	0.318525	0.0291602	0.998268	0.442355	-0.374466	0.00116853
OLFR312	0.0582029	0.776182	0.00776828	0.97618	-0.0507657	0.828402	-2.15388	0.442355	-0.0427909	0.774434
TMEM123	-0.241005	0.170492	0.482154	0.00172365	0.128478	0.584236	0.750982	0.442355	0.414496	0.0191595
MAGED1	-0.209418	0.367082	0.74093	1.24047e-06	-0.215449	0.108647	0.790955	0.442525	-0.358765	0.0115688
XRCC1	-0.0570419	0.563797	0.140281	0.220763	0.0257808	0.938533	-0.951033	0.443183	-0.0551357	0.738436
NDFIP2	-0.381365	0.000341692	0.0295098	0.833586	-0.0769098	0.434531	-0.624112	0.443334	-0.291205	0.00224513
MUP4	-0.0309014	0.534062	-0.0863467	0.884338	-0.0146991	0.915166	-2.10864	0.4442	-0.0150135	0.870962
HIST1H2BG	-0.0821546	0.184604	-0.0190869	0.963258	0.697453	0.0934345	1.0614	0.444408	-2.14254	0.000350519
9530068E07RIK	0.114883	0.300765	-0.00900273	0.957855	0.0901632	0.567528	0.773273	0.444512	0.0417731	0.772119
DOK3	-0.39622	0.0870614	-1.03648	3.78546e-08	-0.169698	0.433505	-1.05959	0.444512	0.0915232	0.728572
MX1	0.033669	0.704967	0.646461	0.000709399	0.536237	5.97454e-05	0.851886	0.444512	0.0491889	0.579828
RCBTB2	-0.191403	0.400242	-0.104145	0.399413	-0.141713	0.4736	0.664962	0.444512	-1.05126	2.76146e-06
RWDD3	0.156259	0.235073	-0.0387379	0.88539	-0.0509609	0.880276	-1.15999	0.444512	-0.163679	0.417852
ALDOC	0.0980539	0.489621	-0.829795	0.000109528	-0.0111606	0.913726	-0.886416	0.444746	-0.0351289	0.631548
POLR3F	0.0133522	0.945317	-0.271679	0.0767004	-0.0819497	0.597253	-0.570556	0.444746	-0.0242896	0.825781
PRDX6	0.0136265	0.901778	0.593423	0.000395821	0.00972604	0.967996	0.868095	0.444746	0.339164	0.00207925
PREP	-0.234205	0.101674	0.0353002	0.826062	0.232764	0.198737	0.860302	0.444746	-0.143399	0.517274
BBS5	0.178054	0.0958821	0.130327	0.17463	0.0278133	0.914225	1.7377	0.445007	-0.0695918	0.431187
EXTL1	-0.0209152	0.853668	-0.0366814	0.746973	-0.131026	0.400525	1.928	0.445007	0.0322586	0.669234
MYG1	-0.0942333	0.369929	0.0468853	0.679516	-0.133418	0.367659	0.980468	0.445007	-0.188811	0.345224
OGFOD1	-0.432421	0.00476468	-0.397979	0.163631	-0.0497796	0.861411	0.812625	0.445007	0.093675	0.563527
PRR18	-0.124933	0.215124	-0.0949063	0.538461	-0.340464	0.0772113	1.4933	0.445266	-0.822437	0.000154958
MAGEA3	0.00933621	0.950915	0.0126761	0.913659	0.0947975	0.553155	3.86632	0.445733	-0.0655821	0.476839
PCDHB4	-0.075977	0.557711	0.00197529	0.990159	-0.11622	0.664761	1.94665	0.446219	-0.287514	0.000132808
ADAM28	0.00263891	0.977333	0.0746849	0.313781	0.142394	0.351091	-0.527146	0.446642	-0.0117908	0.914908
PLA2G2D	-0.0371086	0.76202	-0.582548	0.0287337	-0.0277726	0.766623	-0.523704	0.446677	0.0257953	0.70227
HOXB3	-0.0296224	0.862787	0.070193	0.495769	0.174382	0.205673	-1.64932	0.446715	-0.0189451	0.89208
RPL7L1	0.0656692	0.688702	-0.0604623	0.480101	-0.17133	0.276325	-0.617433	0.447033	0.153441	0.185395
TMEM18	0.0660522	0.609298	-0.215572	0.00581622	-0.0838419	0.708761	1.03346	0.447033	-0.0614358	0.826833
WASF2	0.0358348	0.762328	-0.577938	0.000212912	-0.144869	0.63857	-0.607325	0.447058	-0.22107	0.18305
4930506M07RIK	0.507557	0.00167703	0.214187	0.0414476	0.00854115	0.980058	0.805015	0.447145	-0.118279	0.352743
APBB3	0.0295867	0.947457	-0.0867261	0.319561	-0.105808	0.532262	-0.706297	0.447229	-0.0320984	0.790808
[truncated: 7,939 more rows]
