# Supplementary material for: Induction of a common microglia gene expression signature by aging and neurodegenerative conditions: a co-expression meta-analysis
Source: Acta Neuropathol Commun. 2015 May 23;3:31. doi: 10.1186/s40478-015-0203-5 (PMC4489356; doi:10.1186/s40478-015-0203-5)
Supplement: Additional file 4: Table S4. — Differential Module Eigengene (ME) expression for all modules of all pure microglia datasets. Kruskall Wallis between group test was applied to determine whether a module was differentially expressed or not. In addition the direction of differential expression is described as up- or down regulated with genotype or phenotype. [file 40478_2015_203_MOESM4_ESM.xlsx]

## Sheet: ME_Differential_UNIQUE_MODULES_
		Size	Kruskall Wallis p-value	Direction
Aging	black	1009	0.780596	None
	blue	495	8.32356e-06	Up with age
	brown	53	1.94605e-05	Up with age
	darkgreen	545	1.94605e-05	Down with age
	darkorange	346	0.104198	None
	grey60	76	0.00399853	None
	lightgreen	69	0.0459094	None
	magenta	169	0.178209	None
	midnightblue	163	0.403364	None
	orange	276	0.0229199	None
	purple4	370	0.377748	None
	seagreen1	280	0.178209	None
	white	6	0.642477	None
	yellow	48	0.32961	None
Ercc1	black	378	0.759982	None
	blue	1763	4.59283e-06	Up with genotype
	cyan	263	0.0548178	None
	darkgreen	698	3.38127e-05	Down with genotype
	green	1005	0.759982	None
	magenta	252	0.00455635	Down with genotype
	pink	328	0.541193	None
	purple	228	0.0446853	None
	purple4	426	0.0667981	None
	salmon	104	0.256487	None
	seagreen1	165	0.0100248	None
	tan	143	0.512691	None
	yellow	197	0.0145238	None
App-Ps1	blue	1550	0.00174512	Up with genotype
	cyan	267	0.110223	None
	darkgreen	1685	0.00174512	Down with genotype
	green	1601	0.749394	None
	magenta	1050	0.749394	None
	midnightblue	182	0.0476454	None
	yellow	296	0.0845335	None
mSOD1	blue	770	1.2907e-05	Up with genotype and age
	darkgreen	839	2.32594e-05	Down with genotype and age
	darkturquoise	157	8.72835e-05	Up with genotype
	magenta	425	0.00548195	None
	purple	431	0.199416	None
	salmon	864	0.00331253	No consistent profile
	seagreen1	405	0.00667211	None
	tan	227	0.000484162	None
LPS	black	265	0.105193	None
	greenyellow	2251	0.00119375	Down with activation
	red	1951	0.00119375	Up with activation
