# Supplementary material for: Induction of a common microglia gene expression signature by aging and neurodegenerative conditions: a co-expression meta-analysis
Source: Acta Neuropathol Commun. 2015 May 23;3:31. doi: 10.1186/s40478-015-0203-5 (PMC4489356; doi:10.1186/s40478-015-0203-5)
Supplement: Additional file 6: Table S5. — Genes module assignments, module membership and mouse model specific elements. WGCNA was applied to the expression datasets and genes were assigned to modules using a hard-clustering approach as well as with Module Membership values with corresponding FDR multiple testing corrected p-values. [file 40478_2015_203_MOESM6_ESM.xlsx]

## Sheet: kME table blue-red up modules
NM_genes	genes	Consensus_cor	Consensus_FDR-q	Age_cor	age_FDR-p	App-Ps1_cor	App-Ps1 FDR_p	ERCC1_cor	ERCC1_FDR-P	mSOD1_cor	mSOD1_FDR-p	acute_LPS_cor	acute_LPS_FDR-p
NM_009696	APOE	0.917415	1.02e-72	0.937739	5.28e-10	0.887211	0.000257573	0.96136	2.22e-13	0.954882	2.64e-18	-0.189031	0.645616
NM_009465	AXL	0.916491	1.06e-87	0.930791	8.98e-10	0.973187	4.58e-07	0.959331	2.63e-13	0.953286	4.25e-18	0.128484	0.766902
NM_020008	CLEC7A	0.916269	2.99e-70	0.926286	1.08e-09	0.968206	8.57e-07	0.941499	1.33e-11	0.938413	3.48e-16	-0.372033	0.305748
NM_009673	ANXA5	0.91014	3.51e-78	0.881321	1.32e-07	0.95807	2.96e-06	0.958423	2.63e-13	0.973565	4.7e-22	-0.253527	0.519116
NM_013532	LILRB4	0.906117	2.79e-54	0.906001	1.32e-08	0.87918	0.000355926	0.903598	2.82e-09	0.918592	2.51e-14	0.95146	1.27e-06
NM_013706	CD52	0.902989	2.89e-66	0.911199	7.69e-09	0.934493	2.11e-05	0.967501	5e-14	0.947749	3e-17	0.910536	3.09e-05
NM_011150	LGALS3BP	0.898621	5.88e-76	0.904555	1.38e-08	0.96666	1.04e-06	0.953789	9.51e-13	0.961814	1.71e-19	0.152475	0.717183
NM_009977	CST7	0.889614	7.86e-77	0.890436	6.2e-08	0.981034	1.13e-07	0.8907	1.17e-08	0.982857	6.73e-25	0.766079	0.0039729
NM_021334	ITGAX	0.887142	2.89e-78	0.880441	1.36e-07	0.975359	3.15e-07	0.900816	3.85e-09	0.978033	2.12e-23	0.52537	0.105061
NM_011905	TLR2	0.881787	2.97e-56	0.921846	1.91e-09	0.952649	4.97e-06	0.928191	1.16e-10	0.855757	1.69e-10	0.989644	1e-09
NM_007793	CSTB	0.877121	4.01e-52	0.892594	5.05e-08	0.934597	2.11e-05	0.858944	1.84e-07	0.916652	3.61e-14	0.557322	0.0772594
NM_013885	CLIC4	0.868636	5.64e-56	0.880456	1.36e-07	0.944163	1.03e-05	0.916553	5.69e-10	0.926957	4.41e-15	0.982748	7.66e-09
NM_008534	LY9	0.861025	1.11e-49	0.92368	1.54e-09	0.964993	1.25e-06	0.851877	3.14e-07	0.89899	6.89e-13	0.54665	0.0861492
NM_008761	FXYD5	0.859879	1.13e-45	0.883551	1.14e-07	0.81406	0.0026182	0.880083	3.04e-08	0.940086	2.41e-16	-0.160376	0.70077
NM_021384	RSAD2	0.844634	2.9e-52	0.904538	1.38e-08	0.929363	2.95e-05	0.952511	1.24e-12	0.838077	1.03e-09	0.855872	0.000363175
NM_009890	CH25H	0.84298	1.86e-56	0.820365	9.89e-06	0.984387	5.91e-08	0.892586	9.82e-09	0.883826	6.2e-12	0.97881	1.99e-08
NM_009263	SPP1	0.836686	4.87e-75	0.813535	1.42e-05	0.951241	5.65e-06	0.937224	2.99e-11	0.981841	9.68e-25	0.99487	6.35e-11
NM_053110	GPNMB	0.818012	9.6e-52	0.785684	5.17e-05	0.98125	1.08e-07	0.86629	1.03e-07	0.928265	3.63e-15	0.146922	0.728092
NM_007778	CSF1	0.810724	1.37e-47	0.810842	1.62e-05	0.967449	9.32e-07	0.884217	2.11e-08	0.881314	8.19e-12	0.781703	0.00284568
NM_138956	RASSF3	0.805202	4.66e-47	0.788039	4.72e-05	0.977254	2.27e-07	0.864666	1.18e-07	0.895206	1.26e-12	-0.733412	0.00753657
NM_011099	PKM2	0.801105	4.47e-40	0.812171	1.53e-05	0.960474	2.26e-06	0.826451	1.74e-06	0.857233	1.46e-10	0.338979	0.361042
NM_007807	CYBB	0.797623	2.3e-51	0.85951	7.36e-07	0.749897	0.00999616	0.930855	7.96e-11	0.931927	1.59e-15	0.787371	0.00252293
NM_009735	B2M	0.790781	8.42e-33	0.791277	4.1e-05	0.872362	0.000462427	0.816483	3.18e-06	0.863961	6.77e-11	0.162131	0.697065
NM_001042580	CD63	0.790231	4e-45	0.76973	0.000105259	0.915965	6.52e-05	0.897885	5.31e-09	0.916374	3.74e-14	0.733474	0.00753053
NM_001102455	APLP2	0.778109	7.58e-38	0.784268	5.48e-05	0.971605	5.35e-07	0.802787	6.87e-06	0.775429	1.35e-07	0.425771	0.221248
NM_145509	5430435G22RIK	0.774556	1.71e-53	0.854882	1.03e-06	0.967718	9.09e-07	0.755906	6.92e-05	0.940645	2.18e-16	-0.0205118	0.966588
NM_172659	SLC2A6	0.771631	6.37e-39	0.884441	1.08e-07	0.959643	2.53e-06	0.759204	5.99e-05	0.809688	1.16e-08	0.681542	0.0174188
NM_028712	RAP2B	0.770857	1.32e-36	0.833754	4.66e-06	0.955226	4.02e-06	0.779228	2.35e-05	0.883085	6.75e-12	-0.342391	0.354863
NM_007657	CD9	0.76586	9.84e-28	0.768587	0.000109107	0.871611	0.00047571	0.818649	2.8e-06	0.805451	1.63e-08	-0.639847	0.0307988
NM_011520	SDC3	0.761758	1.11e-49	0.77922	6.98e-05	0.977319	2.27e-07	0.947377	4.07e-12	0.886175	4.55e-12	0.193438	0.637237
NM_001042534	CAPG	0.76152	3.71e-43	0.895225	4.01e-08	0.969146	7.68e-07	0.843959	5.44e-07	0.774382	1.44e-07	0.779475	0.00298886
NM_008152	GPR65	0.758206	6.78e-40	0.882028	1.3e-07	0.948645	7.09e-06	0.839091	7.62e-07	0.752849	5.27e-07	0.981683	1e-08
NM_001033122	CD69	0.755419	2.26e-34	0.835	4.41e-06	0.923382	4.23e-05	0.737703	0.000138144	0.844695	5.45e-10	0.799172	0.00189327
NM_009911	CXCR4	0.755268	2.9e-40	0.755109	0.000175885	0.907726	0.000101173	0.813769	3.71e-06	0.927181	4.28e-15	-0.620565	0.0388609
NM_007421	ADSSL1	0.75108	1.03e-47	0.820747	9.88e-06	0.988262	2.01e-08	0.747246	9.79e-05	0.902113	4.32e-13	-0.0124152	0.977201
NM_177364	SH3PXD2B	0.749918	1.1e-46	0.749727	0.000212527	0.976047	2.82e-07	0.726626	0.000202704	0.966487	1.78e-20	0.852858	0.000403994
NM_008332	IFIT2	0.748626	1.81e-41	0.765723	0.000118614	0.921159	4.85e-05	0.958395	2.63e-13	0.785652	6.88e-08	0.764578	0.0040834
NM_009943	COX6A2	0.745759	4.33e-40	0.855978	9.55e-07	0.98659	3.22e-08	0.801295	7.36e-06	0.750301	6.15e-07	-0.320408	0.392557
NM_010705	LGALS3	0.738797	1.12e-39	0.935741	5.28e-10	0.847986	0.00101437	0.865471	1.1e-07	0.731749	1.69e-06	0.186644	0.650904
NM_007798	CTSB	0.738255	4.26e-51	0.720307	0.000617552	0.93605	1.91e-05	0.933024	5.72e-11	0.941795	1.66e-16	0.26306	0.500655
NM_011854	OASL2	0.737679	4.12e-45	0.875653	1.99e-07	0.93382	2.18e-05	0.948965	2.94e-12	0.717969	3.39e-06	0.882332	0.000127966
NM_010512	IGF1	0.734314	2.79e-61	0.712549	0.000788654	0.98005	1.36e-07	0.913582	8.52e-10	0.958946	5.2e-19	0.0606394	0.894948
NM_029612	SLAMF9	0.728835	1.28e-32	0.832623	4.97e-06	0.752683	0.00950902	0.919331	3.97e-10	0.80169	2.19e-08	-0.900028	5.4e-05
NM_018763	CHST2	0.727149	7.85e-45	0.737094	0.000347763	0.96358	1.51e-06	0.926125	1.51e-10	0.870818	3.1e-11	-0.156347	0.708908
NM_008084	GAPDH	0.727082	7e-40	0.70258	0.00107258	0.95267	4.97e-06	0.826501	1.74e-06	0.889506	2.92e-12	0.196418	0.630736
NM_031843	DPP7	0.72185	1.5e-42	0.714783	0.000733783	0.965481	1.17e-06	0.829643	1.43e-06	0.900008	5.9e-13	-0.706657	0.0118167
NM_025344	EIF3F	0.721049	4.89e-25	0.797117	3.23e-05	0.712157	0.0183266	0.867781	9.04e-08	0.745582	8.05e-07	0.324175	0.385522
NM_007649	CD48	0.7196	1.87e-24	0.788643	4.61e-05	0.733377	0.0131331	0.731652	0.000169524	0.871106	3e-11	-0.801161	0.0018059
NM_019989	SH3BGRL	0.71726	7e-23	0.766405	0.000116475	0.872078	0.000467131	0.716912	0.000287261	0.7469	7.45e-07	0.0743094	0.869488
NM_145923	RELL1	0.713468	2.69e-33	0.684751	0.00176744	0.947651	7.65e-06	0.738318	0.00013538	0.86551	5.73e-11	0.13191	0.759924
NM_010501	IFIT3	0.712161	3.83e-30	0.797423	3.22e-05	0.814959	0.00255977	0.920051	3.74e-10	0.697982	8.8e-06	0.310267	0.410245
NM_001033293	UAP1L1	0.711405	2.47e-26	0.696818	0.00127314	0.683416	0.0276182	0.729608	0.000182552	0.90793	1.67e-13	-0.895925	6.64e-05
NM_009415	TPI1	0.693093	4.04e-34	0.649447	0.00426128	0.98305	7.42e-08	0.687717	0.000764017	0.833086	1.61e-09	-0.834505	0.000734784
NM_011176	ST14	0.692868	2.81e-36	0.727011	0.000493657	0.984602	5.91e-08	0.678817	0.000984738	0.873453	2.28e-11	0.610036	0.0441525
NM_010368	GUSB	0.687415	3.35e-36	0.689434	0.00154303	0.882268	0.000314194	0.802192	7.09e-06	0.930312	2.35e-15	-0.924412	1.25e-05
NM_023158	CXCL16	0.682894	3.4e-49	0.936099	5.28e-10	0.67166	0.0322718	0.946004	5.3e-12	0.874336	2.08e-11	0.965699	2.18e-07
NM_010394	H2-Q7	0.68018	1.25e-28	0.766231	0.000116572	0.850038	0.00095451	0.913327	8.64e-10	0.653267	5.67e-05	0.459663	0.175304
NM_008013	FGL2	0.680105	2.03e-39	0.878307	1.61e-07	0.848627	0.000997832	0.959703	2.63e-13	0.658438	4.67e-05	0.643765	0.0292921
NM_021893	CD274	0.675118	1.18e-27	0.896682	3.52e-08	0.774611	0.00627395	0.694482	0.000627149	0.837133	1.12e-09	0.861193	0.00029712
NM_025378	IFITM3	0.674202	1.62e-46	0.928655	9.58e-10	0.768263	0.00710946	0.967217	5e-14	0.656588	5.01e-05	0.940018	3.77e-06
NM_021274	CXCL10	0.673093	2.87e-29	0.679788	0.00204761	0.949329	6.77e-06	0.900203	4.09e-09	0.647921	6.88e-05	0.994962	6.35e-11
NM_011116	PLD3	0.67069	4.83e-52	0.658671	0.00347871	0.968694	8.13e-07	0.912668	9.32e-10	0.970267	2.68e-21	-0.462683	0.171658
NM_008361	IL1B	0.665188	2.19e-32	0.816919	1.19e-05	0.96244	1.74e-06	0.806808	5.43e-06	0.638101	9.83e-05	0.99293	3.03e-10
NM_011400	SLC2A1	0.664516	2.6e-29	0.711531	0.000812295	0.976656	2.53e-07	0.787496	1.53e-05	0.652876	5.74e-05	0.987954	1.71e-09
NM_010721	LMNB1	0.660371	4.83e-30	0.696218	0.00129551	0.936654	1.85e-05	0.813234	3.8e-06	0.811401	1.02e-08	0.937534	4.69e-06
NM_019821	GLTP	0.658208	5.73e-30	0.655955	0.00369296	0.906811	0.000105754	0.819026	2.76e-06	0.859235	1.16e-10	-0.412381	0.240829
NM_134133	2010002N04RIK	0.655346	1.11e-31	0.828753	6.42e-06	0.968005	8.73e-07	0.814828	3.48e-06	0.608636	0.000266213	0.984718	4.48e-09
NM_001025262	TPD52	0.653265	4.04e-30	0.656597	0.00365208	0.93281	2.33e-05	0.925244	1.71e-10	0.755974	4.46e-07	0.958089	5.81e-07
NM_007799	CTSE	0.645236	5.07e-33	0.905106	1.38e-08	0.980749	1.2e-07	0.673062	0.00113571	0.638876	9.6e-05	0.346699	0.347715
NM_008605	MMP12	0.638595	1.48e-35	0.841256	2.87e-06	0.686048	0.0266601	0.845896	4.81e-07	0.908657	1.5e-13	0.0972798	0.826685
NM_012037	VAT1	0.637056	1.37e-43	0.764	0.000123385	0.964925	1.26e-06	0.640707	0.00260924	0.961138	2.11e-19	-0.797366	0.00198457
NM_022325	CTSZ	0.636103	3.34e-28	0.636535	0.00557777	0.75187	0.00964712	0.871039	6.98e-08	0.847913	3.88e-10	-0.845378	0.000518396
NM_029688	SRXN1	0.635651	2.91e-28	0.729061	0.000460442	0.933137	2.28e-05	0.60352	0.00614262	0.85377	2.11e-10	0.277128	0.472344
NM_145838	ST8SIA6	0.635588	1.27e-28	0.766418	0.000116475	0.955879	3.75e-06	0.633734	0.0030929	0.824677	3.46e-09	0.198143	0.627482
NM_019865	RPL36A	0.634815	9.13e-25	0.613905	0.00875146	0.729764	0.0139691	0.908185	1.67e-09	0.787791	5.97e-08	-0.0890242	0.843185
NM_009230	SOAT1	0.63147	9.09e-36	0.600398	0.0116765	0.909895	9.05e-05	0.811373	4.19e-06	0.940581	2.18e-16	-0.239337	0.546558
NM_021473	AKR1A4	0.629468	3.64e-22	0.634483	0.00587226	0.838102	0.00137162	0.83966	7.35e-07	0.798832	2.72e-08	-0.679076	0.0180292
NM_008064	GAA	0.627805	3.6e-20	0.628665	0.00642202	0.766311	0.00734843	0.810382	4.44e-06	0.718389	3.33e-06	-0.358747	0.327386
NM_016721	IQGAP1	0.626193	1.38e-27	0.825461	7.81e-06	0.691451	0.0246807	0.575279	0.0110616	0.911002	1.01e-13	0.47189	0.161078
NM_007404	ADAM9	0.618489	1.73e-20	0.611444	0.0092241	0.865557	0.000577422	0.730377	0.000177371	0.758576	3.85e-07	0.860355	0.000307336
NM_010106	EEF1A1	0.616332	5.94e-32	0.579802	0.0172522	0.738711	0.0120345	0.93532	3.99e-11	0.885828	4.7e-12	0.6608	0.0234698
NM_001039150	CD44	0.6158	2.78e-22	0.778537	7.05e-05	0.631815	0.0519356	0.578475	0.0103298	0.860897	9.52e-11	0.702074	0.0127335
NM_053071	COX6C	0.614516	8.69e-18	0.693846	0.00137501	0.673141	0.0316985	0.833781	1.08e-06	0.685944	1.5e-05	-0.467512	0.166401
NM_010299	GM2A	0.611018	3.49e-32	0.810439	1.64e-05	0.896633	0.000170743	0.65797	0.00170747	0.934841	8.56e-16	-0.701289	0.0128886
NM_009752	GLB1	0.610849	2.38e-32	0.586716	0.0153208	0.975663	3.06e-07	0.692773	0.000660959	0.884322	5.86e-12	-0.463364	0.170976
NM_023124	H2-Q8	0.604322	4.03e-20	0.570883	0.0200706	0.747892	0.0103478	0.889354	1.27e-08	0.603234	0.000314919	0.789936	0.00237854
NM_010728	LOX	0.604226	5.66e-29	0.750409	0.000209929	0.948354	7.27e-06	0.575789	0.0109821	0.890937	2.35e-12	0.38138	0.289475
NM_008175	GRN	0.603939	1.53e-28	0.590546	0.0142396	0.640447	0.0473018	0.884971	1.96e-08	0.910493	1.08e-13	-0.871901	0.000195673
NM_145422	D10WSU52E	0.59933	5.36e-30	0.631649	0.0061734	0.98411	5.91e-08	0.738571	0.000134347	0.786031	6.74e-08	0.792123	0.00225818
NM_138648	OLR1	0.594708	4.78e-31	0.585784	0.0155783	0.722278	0.0157335	0.941031	1.39e-11	0.826384	2.98e-09	0.587755	0.056483
NM_010398	H2-T23	0.588691	1.68e-21	0.672088	0.00250517	0.804655	0.00331002	0.89176	1.07e-08	0.583107	0.000583678	-0.80674	0.00158133
NM_133754	FBLIM1	0.582097	1.21e-19	0.603788	0.0109252	0.957014	3.35e-06	0.58472	0.00910454	0.698534	8.6e-06	-0.328717	0.378197
NM_030720	GPR84	0.577769	1.54e-17	0.823918	8.53e-06	0.791758	0.00443903	0.620966	0.00415916	0.557622	0.0011877	0.991904	3.8e-10
NM_025917	USE1	0.573837	2.57e-15	0.5392	0.0335552	0.735004	0.0128034	0.726436	0.000203677	0.703152	6.99e-06	0.524396	0.105868
NM_008329	IFI204	0.573257	1.57e-29	0.795091	3.48e-05	0.885999	0.000269907	0.918107	4.7e-10	0.56073	0.00109325	0.885344	0.000111048
NM_013602	MT1	0.572708	1.4e-17	0.754723	0.000177836	0.88637	0.00026682	0.570321	0.0122421	0.591007	0.000458379	0.988662	1.35e-09
NM_011529	TANK	0.572555	2.24e-17	0.834205	4.59e-06	0.709391	0.0191162	0.58188	0.00962851	0.700612	7.84e-06	0.900079	5.4e-05
NM_001042605	CD74	0.570626	4.73e-34	0.946521	2.06e-10	0.829198	0.00175432	0.891411	1.09e-08	0.549585	0.00147248	0.92873	9.21e-06
NM_001077411	GBA	0.570474	1.38e-11	0.646538	0.00452946	0.5343	0.129537	0.623958	0.00386838	0.573898	0.000764657	-0.384365	0.284562
NM_001004164	GNPTAB	0.56876	3.83e-32	0.859142	7.44e-07	0.946442	8.41e-06	0.568668	0.0125277	0.882629	7.16e-12	-0.282188	0.462213
NM_010798	MIF	0.568556	1.89e-29	0.804424	2.23e-05	0.962266	1.78e-06	0.76381	4.84e-05	0.574849	0.000744454	0.129307	0.765203
NM_018755	PGCP	0.567307	5.07e-25	0.556771	0.025151	0.966495	1.06e-06	0.747948	9.55e-05	0.718307	3.33e-06	0.443249	0.196656
NM_026126	FUNDC2	0.559502	2.37e-20	0.632023	0.00613732	0.852884	0.000879106	0.561335	0.0144578	0.814138	8.22e-09	-0.492184	0.137705
NM_026178	MMD	0.558355	1.63e-18	0.6663	0.00296289	0.891401	0.000215781	0.778443	2.43e-05	0.54047	0.00186	-0.898636	5.79e-05
NM_010378	H2-AA	0.554418	3.83e-19	0.928157	9.58e-10	0.615263	0.0619699	0.624306	0.00384048	0.563924	0.00100278	0.249175	0.528192
NM_183201	SLFN5	0.553958	1.94e-22	0.558152	0.024738	0.804498	0.00332191	0.842073	6.17e-07	0.825776	3.14e-09	0.7464	0.0058892
NM_011779	CORO1C	0.547487	1.13e-29	0.49659	0.0604824	0.951886	5.29e-06	0.704963	0.000437406	0.876954	1.48e-11	0.8682	0.000226793
NM_008147	GP49A	0.546609	6.11e-33	0.690274	0.00151029	0.913669	7.38e-05	0.512716	0.0321882	0.939522	2.73e-16	0.322168	0.389341
NM_011113	PLAUR	0.544991	6.62e-25	0.682005	0.00192047	0.885548	0.000274497	0.527556	0.0256691	0.873723	2.21e-11	0.98307	7.16e-09
NM_009656	ALDH2	0.544512	1.02e-14	0.61654	0.00826088	0.594035	0.0767766	0.812201	3.99e-06	0.541639	0.00181019	-0.577722	0.0627801
NM_001080927	RBPJ	0.544184	1.57e-15	0.655275	0.00374451	0.894458	0.000187969	0.518275	0.0295103	0.619605	0.00018612	0.980035	1.52e-08
NM_008105	GCNT2	0.541991	4.86e-18	0.749288	0.000215432	0.941936	1.25e-05	0.563674	0.0138343	0.500213	0.00494113	0.98754	1.93e-09
NM_027360	2010107E04RIK	0.538894	5.22e-11	0.573382	0.0193046	0.584654	0.0839295	0.552167	0.0168807	0.664757	3.65e-05	0.328511	0.378539
NM_009720	ATOX1	0.536896	6.01e-15	0.564068	0.0224604	0.669183	0.0333207	0.697555	0.000560138	0.785575	6.9e-08	0.724302	0.00885537
NM_011189	PSME1	0.535484	6.06e-21	0.582891	0.0164386	0.516372	0.149605	0.927178	1.3e-10	0.70604	6.13e-06	0.561331	0.0741849
NM_025272	ATP6V0E	0.532745	2.36e-11	0.538448	0.033926	0.705851	0.0201081	0.570614	0.0121874	0.642638	8.37e-05	-0.796543	0.00202886
NM_007585	ANXA2	0.528416	1.05e-21	0.771923	9.58e-05	0.830557	0.00168867	0.499787	0.0389769	0.837934	1.04e-09	0.579828	0.0613933
NM_022816	ACOT10	0.52748	1.67e-11	0.720577	0.000616235	0.700479	0.0217242	0.477519	0.0533752	0.511435	0.00379356	0.864345	0.00026241
NM_010481	HSPA9	0.525825	6.47e-12	0.534009	0.0361707	0.653194	0.0406103	0.543093	0.0201105	0.690152	1.25e-05	0.843949	0.000542122
NM_053273	TTYH2	0.52576	2.15e-30	0.772623	9.33e-05	0.965879	1.15e-06	0.523629	0.0274483	0.887864	3.67e-12	-0.337556	0.363506
NM_001001892	H2-K1	0.523592	4.85e-18	0.516978	0.0463419	0.839386	0.00131942	0.875141	4.79e-08	0.57036	0.000837212	0.744555	0.00609853
NM_144900	ATP1A1	0.523163	3.9e-12	0.486771	0.0690942	0.740752	0.0116354	0.591768	0.00788833	0.682967	1.7e-05	0.84498	0.000524099
NM_023409	NPC2	0.521769	5.86e-49	0.510383	0.0507599	0.940007	1.46e-05	0.887525	1.49e-08	0.97171	1.3e-21	-0.447096	0.191211
NM_008873	PLAU	0.518842	7.3e-24	0.484844	0.0708009	0.585059	0.0835925	0.790714	1.31e-05	0.903143	3.82e-13	-0.962019	3.67e-07
NM_029023	SCPEP1	0.518793	9.86e-18	0.479643	0.0753532	0.682252	0.0280381	0.731626	0.000169524	0.794353	3.78e-08	-0.198731	0.626453
NM_007438	ALDOA	0.515943	6.29e-17	0.543469	0.0314863	0.940461	1.41e-05	0.531584	0.0241646	0.696777	9.29e-06	0.0670846	0.882911
NM_026102	DAAM1	0.513696	7.56e-14	0.80502	2.2e-05	0.788545	0.00473277	0.557885	0.0154266	0.504628	0.00447517	0.155379	0.711125
NM_001013365	OSM	0.511193	1.12e-12	0.490717	0.065111	0.627869	0.0543825	0.735318	0.000149253	0.546508	0.00159928	0.963987	2.76e-07
NM_133891	SLC44A1	0.509124	2.29e-23	0.498565	0.0591241	0.96804	8.73e-07	0.670294	0.00123013	0.82897	2.36e-09	-0.471748	0.161126
NM_011183	PSEN2	0.508694	8.85e-21	0.522663	0.0427481	0.878052	0.000371296	0.605107	0.00592978	0.861029	9.42e-11	-0.037742	0.937445
NM_027881	OSBPL3	0.508041	2.85e-16	0.523162	0.0425629	0.975502	3.13e-07	0.506058	0.0354499	0.507148	0.00421016	0.16051	0.700482
NM_013653	CCL5	0.50623	2.17e-26	0.571945	0.0197326	0.442628	0.247695	0.942822	1.05e-11	0.817047	6.5e-09	0.984894	4.33e-09
NM_013792	NAGLU	0.504626	1.36e-19	0.522708	0.0427481	0.898625	0.000155884	0.534092	0.023288	0.806061	1.56e-08	-0.973955	5.59e-08
NM_016850	IRF7	0.502959	1.04e-12	0.501741	0.0570325	0.754673	0.00920034	0.666066	0.00137746	0.571281	0.000819584	0.262606	0.501235
NM_138953	ELL2	0.500577	5.66e-29	0.784849	5.36e-05	0.902598	0.000129063	0.470728	0.0578245	0.910866	1.02e-13	0.900651	5.28e-05
NM_008813	ENPP1	0.499806	9.89e-22	0.490347	0.0654714	0.973276	4.55e-07	0.64227	0.00251568	0.738102	1.21e-06	0.216463	0.591688
NM_013819	H2-M3	0.498981	2.23e-24	0.638209	0.00535521	0.939648	1.5e-05	0.917237	5.25e-10	0.47552	0.00843976	-0.203803	0.615692
NM_177260	TMEM154	0.496947	1.83e-20	0.68701	0.0016466	0.854672	0.000829413	0.883603	2.22e-08	0.521355	0.00297805	0.698646	0.0134672
NM_008871	SERPINE1	0.496837	1.86e-18	0.744701	0.000259981	0.945692	9.03e-06	0.453496	0.0719304	0.511674	0.0037751	0.559879	0.0753293
NM_001001491	TPM4	0.494741	2.57e-25	0.710065	0.000846981	0.896411	0.000172315	0.444383	0.0804888	0.899809	6.04e-13	0.932639	6.85e-06
NM_007536	BCL2A1D	0.494737	7.75e-16	0.447597	0.107465	0.884816	0.000283093	0.679873	0.000958401	0.665998	3.47e-05	0.925601	1.14e-05
NM_025613	EID1	0.492752	3.93e-17	0.539365	0.0335552	0.890506	0.000224001	0.476587	0.0539722	0.811139	1.03e-08	0.969438	1.22e-07
NM_008608	MMP14	0.492556	1.67e-11	0.660343	0.00335545	0.708866	0.019256	0.583423	0.00935083	0.4955	0.00547453	0.839047	0.000635992
NM_053119	ECHS1	0.486878	2.41e-31	0.853558	1.12e-06	0.977502	2.2e-07	0.487052	0.0473291	0.826642	2.92e-09	-0.79443	0.00213514
NM_144830	TMEM106A	0.48581	6.06e-13	0.518191	0.0455134	0.762179	0.0079494	0.473851	0.0556368	0.753074	5.23e-07	0.254624	0.517353
NM_153548	E430025E21RIK	0.484897	2.85e-18	0.692985	0.00140012	0.883733	0.000297003	0.518336	0.0295027	0.799559	2.57e-08	-0.313173	0.404806
NM_009254	SERPINB6A	0.480111	5.61e-16	0.641867	0.00487426	0.924558	3.98e-05	0.519196	0.0292124	0.580796	0.000623912	-0.347248	0.34681
NM_009283	STAT1	0.479996	1.88e-22	0.817993	1.12e-05	0.642642	0.046058	0.930563	8.08e-11	0.461776	0.0111712	0.894736	7.1e-05
NM_207105	H2-AB1	0.477998	1.06e-18	0.876133	1.94e-07	0.634964	0.0502131	0.788875	1.44e-05	0.493456	0.00573185	0.0283089	0.952038
NM_027835	IFIH1	0.477286	1.19e-11	0.471306	0.0843499	0.735683	0.0126611	0.751787	8.02e-05	0.475915	0.00836276	0.849969	0.000443443
NM_172277	SNX8	0.472983	6.86e-09	0.596964	0.0125918	0.446422	0.24208	0.446969	0.0780938	0.613011	0.000230019	-0.765353	0.00402927
NM_011408	SLFN2	0.472792	9.32e-18	0.572053	0.0197176	0.413087	0.29308	0.857781	1.97e-07	0.749909	6.28e-07	0.952736	1.1e-06
NM_007535	BCL2A1C	0.472147	1.08e-17	0.550717	0.0277001	0.930276	2.79e-05	0.784724	1.78e-05	0.446405	0.0151099	0.958112	5.81e-07
NM_177420	PSAT1	0.469987	5.01e-38	0.447491	0.107477	0.983219	7.42e-08	0.823779	2.07e-06	0.91215	8.41e-14	0.743351	0.00625028
NM_013683	TAP1	0.465204	1.44e-12	0.730009	0.00044576	0.747411	0.0104228	0.589786	0.00824448	0.444339	0.015732	0.688747	0.0156901
NM_011026	P2RX4	0.463365	9.45e-23	0.459778	0.095411	0.934591	2.11e-05	0.720774	0.000251163	0.831123	1.94e-09	0.219791	0.585993
NM_153783	PAOX	0.463249	1.79e-10	0.643448	0.00481171	0.732724	0.0132657	0.438583	0.0861955	0.513444	0.00361559	-0.349955	0.342086
NM_009744	BCL6	0.461941	1.27e-15	0.760464	0.000142407	0.823639	0.00202577	0.442455	0.0825532	0.604422	0.000303105	0.9888	1.31e-09
NM_007508	ATP6V1A	0.460757	2.4e-19	0.510299	0.0507599	0.854454	0.000834632	0.457418	0.0682939	0.872396	2.56e-11	0.740454	0.00659711
NM_008425	KCNJ2	0.459628	1.04e-19	0.429434	0.126668	0.923985	4.1e-05	0.593836	0.00751775	0.833736	1.54e-09	-0.976085	3.66e-08
NM_009779	C3AR1	0.459227	3.46e-11	0.523863	0.0422104	0.696258	0.0230452	0.713318	0.000330496	0.460911	0.0113728	0.377529	0.296002
NM_013587	LRPAP1	0.458629	4.03e-30	0.439514	0.11525	0.979628	1.51e-07	0.72942	0.000183422	0.886032	4.6e-12	-0.490656	0.139133
NM_019949	UBE2L6	0.458314	7.71e-14	0.444473	0.11089	0.899106	0.000152425	0.746884	9.83e-05	0.459283	0.0117579	-0.439535	0.201537
NM_007853	DEGS1	0.456668	8.53e-14	0.396538	0.170285	0.704545	0.0204929	0.631337	0.00327988	0.780485	9.68e-08	-0.175551	0.670275
NM_013489	CD84	0.455487	1.26e-18	0.445706	0.109244	0.911942	8.06e-05	0.753905	7.42e-05	0.699302	8.3e-06	-0.915743	2.24e-05
NM_007471	APP	0.453667	1.27e-08	0.492288	0.0639072	0.71016	0.0189246	0.588488	0.00843987	0.466771	0.010115	0.0200133	0.966749
NM_025813	MFSD1	0.448574	1.53e-13	0.48512	0.0707224	0.425576	0.274244	0.614887	0.00476461	0.837668	1.07e-09	0.308301	0.413626
NM_010362	GSTO1	0.448273	1.3e-19	0.502217	0.0567161	0.858935	0.000726484	0.531615	0.0241646	0.883203	6.69e-12	-0.0787006	0.862582
NM_016764	PRDX4	0.447753	2.85e-15	0.607866	0.00994476	0.979057	1.65e-07	0.458375	0.0675726	0.458779	0.0118683	-0.220067	0.585483
NM_011157	SRGN	0.447429	9.79e-16	0.705986	0.000961472	0.88325	0.000302435	0.657744	0.00171269	0.413054	0.0275954	0.992628	3.03e-10
NM_138306	DGKZ	0.447301	1.63e-18	0.496345	0.0606776	0.958506	2.85e-06	0.490149	0.0452478	0.774354	1.44e-07	-0.403809	0.254244
NM_007509	ATP6V1B2	0.444614	1.76e-22	0.477602	0.0777555	0.501801	0.166863	0.822908	2.18e-06	0.911466	9.34e-14	-0.457757	0.177701
NM_018799	EIF3I	0.443587	2.39e-15	0.460534	0.0950752	0.71282	0.0181507	0.838467	7.87e-07	0.603723	0.000309877	0.621649	0.0383775
NM_028320	ADIPOR1	0.43866	5.7e-12	0.368629	0.220202	0.649268	0.0425648	0.654132	0.00188065	0.721509	2.85e-06	-0.797963	0.00195264
NM_009698	APRT	0.438502	4.03e-09	0.608558	0.00978566	0.537906	0.125918	0.472791	0.0563183	0.59738	0.000377397	-0.809601	0.00146577
NM_001110009	APOC1	0.437354	2.1e-18	0.418017	0.141093	0.721267	0.0159936	0.631027	0.00330422	0.902442	4.17e-13	0.436668	0.205457
NM_010724	PSMB8	0.437141	8.56e-12	0.455964	0.0997845	0.794519	0.00417056	0.606205	0.00576409	0.630338	0.000127828	-0.717768	0.00984033
NM_018824	SLC23A2	0.435757	1.27e-15	0.589945	0.0143783	0.886079	0.00026961	0.419177	0.10835	0.764341	2.76e-07	-0.39101	0.273604
NM_172603	PHF11	0.43491	3.82e-16	0.482902	0.0726444	0.938534	1.62e-05	0.711797	0.000345976	0.551345	0.00140716	0.0224902	0.96313
NM_146057	DAP	0.432131	6.43e-19	0.444151	0.110959	0.852086	0.000895547	0.498412	0.0399316	0.900333	5.71e-13	0.255234	0.516009
NM_025772	DTNBP1	0.43047	1.39e-11	0.472865	0.0827212	0.952028	5.24e-06	0.480252	0.0515845	0.488075	0.00648168	-0.456859	0.178796
NM_025641	UQCRH	0.430199	4.43e-07	0.396585	0.170285	0.425504	0.274319	0.482846	0.0499361	0.610226	0.000252639	0.217267	0.590399
NM_001037709	RUSC2	0.429319	5.84e-12	0.503919	0.0554064	0.84414	0.00114176	0.441521	0.0835029	0.66908	3.07e-05	0.170083	0.681941
NM_027464	5730469M10RIK	0.426868	4.18e-14	0.446139	0.108753	0.856116	0.0007915	0.41212	0.117066	0.781475	9.04e-08	-0.543684	0.0885892
NM_007780	CSF2RB	0.425522	1.62e-07	0.43109	0.12475	0.436149	0.25677	0.604297	0.00603752	0.578077	0.000676534	0.98479	4.44e-09
NM_028132	PGM2	0.42478	2.33e-17	0.370438	0.217618	0.958499	2.85e-06	0.644879	0.00235627	0.573934	0.000764517	-0.573377	0.0656585
NM_001042489	HVCN1	0.42273	1.32e-08	0.585345	0.0156002	0.407821	0.301868	0.672676	0.00114712	0.494229	0.00563055	-0.0125094	0.977064
NM_020615	ATP5C1	0.421798	7e-08	0.385955	0.18908	0.612041	0.0639671	0.612421	0.00502937	0.520062	0.00306915	-0.772267	0.00350223
NM_001042513	TXNRD1	0.419463	3.55e-13	0.624663	0.00695433	0.920321	5.05e-05	0.389041	0.148833	0.496509	0.00536477	0.983114	7.16e-09
NM_026473	TUBB6	0.419185	3.55e-13	0.561699	0.0233181	0.671181	0.0324519	0.845288	5.01e-07	0.393723	0.0381336	0.992561	3.03e-10
NM_175088	MDFIC	0.418517	1.29e-35	0.822305	9.22e-06	0.96441	1.35e-06	0.413873	0.114842	0.901121	5.09e-13	0.320424	0.392557
NM_008079	GALC	0.417998	1.21e-18	0.598827	0.0120812	0.747451	0.0104228	0.416062	0.111778	0.907941	1.67e-13	-0.0406541	0.932684
NM_133871	IFI44	0.415924	3.12e-16	0.714622	0.0007347	0.812962	0.00269357	0.79239	1.19e-05	0.433842	0.0191442	0.135363	0.75273
NM_025863	TRIM59	0.410499	1.62e-09	0.629337	0.00635777	0.492244	0.178352	0.663412	0.00147502	0.375144	0.0510841	-0.497854	0.131649
NM_010145	EPHX1	0.409471	9.11e-19	0.400504	0.164903	0.943721	1.07e-05	0.445638	0.0791957	0.82438	3.55e-09	-0.31334	0.404583
NM_020561	SMPDL3A	0.407439	1.77e-21	0.600995	0.0115715	0.937968	1.69e-05	0.419392	0.108176	0.848144	3.82e-10	-0.324116	0.385586
NM_008362	IL1R1	0.406729	1.89e-21	0.911875	7.69e-09	0.962965	1.65e-06	0.595294	0.00729935	0.400008	0.0344845	-0.520579	0.109623
NM_021327	TNIP1	0.405306	6.33e-10	0.603402	0.0110119	0.841541	0.00123648	0.430016	0.0956469	0.405362	0.0315334	0.805947	0.00161214
NM_207231	ARL5C	0.404704	5.1e-12	0.536548	0.0349781	0.786356	0.00495699	0.380078	0.16173	0.672978	2.61e-05	0.471032	0.16193
NM_007537	BCL2L2	0.40156	4.97e-09	0.662392	0.0032287	0.804994	0.00328379	0.413887	0.114842	0.389243	0.0409887	-0.477071	0.154772
NM_008704	NME1	0.399627	5.3e-14	0.642119	0.00487426	0.37359	0.360747	0.778903	2.38e-05	0.679178	2e-05	0.813947	0.00131393
NM_010699	LDHA	0.39929	5.18e-16	0.37118	0.216521	0.947546	7.66e-06	0.479854	0.051881	0.691992	1.15e-05	0.971067	9.48e-08
NM_053147	PCDHB22	0.399239	7.62e-21	0.888518	7.4e-08	0.910164	8.93e-05	0.734302	0.000153911	0.407275	0.0305477	0.796265	0.00204253
NM_025317	MRPL54	0.39922	5.07e-08	0.593128	0.0135652	0.569801	0.0959524	0.382634	0.158539	0.536134	0.00207745	0.470854	0.162151
NM_172935	AMDHD2	0.398732	5.7e-09	0.411236	0.150442	0.400721	0.313523	0.604272	0.00603752	0.66249	4e-05	0.462953	0.171427
NM_009941	COX4I1	0.396924	1.2e-14	0.360105	0.233325	0.724415	0.0152063	0.743579	0.000111328	0.775108	1.38e-07	-0.117116	0.789102
NM_011909	USP18	0.396012	8.49e-29	0.811875	1.53e-05	0.947496	7.66e-06	0.89924	4.55e-09	0.395646	0.037045	0.412705	0.240388
NM_027044	PFDN5	0.39509	7.92e-11	0.365582	0.224496	0.678837	0.029297	0.596751	0.00707652	0.735815	1.36e-06	0.371154	0.306989
NM_019443	NDUFA1	0.392308	3.13e-30	0.377972	0.204558	0.962172	1.8e-06	0.848289	4.06e-07	0.852749	2.37e-10	-0.472826	0.160102
NM_011712	WBP5	0.391617	5.9e-11	0.351259	0.249997	0.877208	0.000382097	0.546346	0.0189126	0.596297	0.000390004	-0.367453	0.312673
NM_009320	SLC6A6	0.3909	1.06e-12	0.418897	0.14039	0.727007	0.0145447	0.583464	0.00935083	0.778844	1.08e-07	-0.129502	0.764744
NM_001033145	1190002N15RIK	0.389827	1.37e-07	0.38879	0.1844	0.817687	0.00238046	0.411745	0.117442	0.449986	0.014087	-0.0912251	0.838531
NM_013471	ANXA4	0.389508	1.16e-25	0.697524	0.00124632	0.978007	2.09e-07	0.40038	0.133337	0.882212	7.43e-12	-0.0772673	0.864915
NM_010260	GBP2	0.389042	1.63e-13	0.629872	0.00632587	0.628046	0.0543002	0.842312	6.16e-07	0.377179	0.0495763	0.957517	6.21e-07
NM_133942	PLEKHA1	0.387193	1.87e-16	0.413317	0.147603	0.91613	6.48e-05	0.449608	0.0755708	0.819987	5.15e-09	-0.299946	0.428782
NM_133662	IER3	0.386424	2.6e-14	0.674556	0.0023601	0.869187	0.00051581	0.70803	0.000395953	0.336033	0.0889524	0.957591	6.17e-07
NM_027954	SYCE2	0.383782	9.36e-11	0.405346	0.157651	0.743687	0.0111028	0.586602	0.00877056	0.653185	5.68e-05	0.289419	0.447347
NM_010276	GEM	0.38116	1.55e-05	0.379854	0.200793	0.47369	0.203153	0.528253	0.0254089	0.364968	0.0589091	0.900232	5.37e-05
NM_177606	PLEKHH2	0.380939	1.02e-10	0.451565	0.10423	0.774379	0.00629551	0.376304	0.167361	0.753963	4.98e-07	-0.371337	0.30673
NM_018775	TBC1D8	0.378017	5.28e-09	0.633846	0.0058978	0.444292	0.245435	0.68247	0.000885117	0.430109	0.0204941	0.789906	0.00237896
NM_016905	GALK1	0.377287	6.39e-09	0.396366	0.170571	0.800305	0.00367275	0.410919	0.118716	0.589093	0.000487336	-0.369709	0.309469
NM_019549	PLEK	0.377121	3.93e-13	0.655927	0.00369296	0.859429	0.0007156	0.674786	0.00108709	0.328224	0.0984934	0.951172	1.31e-06
NM_021394	ZBP1	0.375407	1e-22	0.368427	0.220325	0.886188	0.000268512	0.923076	2.33e-10	0.611157	0.000244637	0.777249	0.00313535
NM_025516	ERGIC3	0.375039	4.2e-08	0.438398	0.116231	0.674223	0.0312356	0.429573	0.096123	0.613194	0.000229061	-0.456324	0.179557
NM_020559	ALAS1	0.374405	5.02e-11	0.513988	0.0484824	0.84543	0.00109945	0.322669	0.263301	0.645296	7.57e-05	0.775597	0.00325038
NM_175494	ZFP367	0.374349	9.9e-08	0.464021	0.0915099	0.42475	0.275451	0.753837	7.42e-05	0.409135	0.0294994	-0.326106	0.382605
NM_011827	HCST	0.373881	4.49e-16	0.431783	0.124061	0.922803	4.4e-05	0.75635	6.8e-05	0.559638	0.00112429	-0.625006	0.0369687
NM_015781	NAP1L1	0.373772	1.45e-12	0.618894	0.00787315	0.90045	0.000142721	0.681249	0.000917385	0.394913	0.0374419	0.852297	0.000411041
NM_001109657	GAS7	0.373595	3.31e-25	0.411846	0.149604	0.963558	1.51e-06	0.337247	0.237399	0.923251	9.75e-15	0.613812	0.0422322
NM_009388	TKT	0.36876	8.34e-08	0.347894	0.257026	0.599191	0.0729041	0.537689	0.0219355	0.526557	0.00262752	-0.860271	0.000308145
NM_011690	VARS	0.366466	3.1e-06	0.501552	0.0571715	0.4324	0.262588	0.543741	0.0198927	0.353055	0.0699047	0.594862	0.0522111
NM_020044	LAT2	0.366274	6.51e-10	0.734038	0.000387114	0.642225	0.0463115	0.386697	0.152251	0.555241	0.00126396	-0.908518	3.43e-05
NM_011662	TYROBP	0.364843	6.29e-08	0.501153	0.0574072	0.640258	0.047385	0.414545	0.113977	0.603783	0.000309473	-0.352158	0.337643
NM_013671	SOD2	0.364557	5.38e-14	0.383368	0.19434	0.948383	7.27e-06	0.386225	0.152927	0.676295	2.28e-05	0.908713	3.4e-05
NM_026928	1810014F10RIK	0.362557	9.13e-15	0.553751	0.0263487	0.90487	0.000115736	0.351252	0.210724	0.737089	1.27e-06	-0.317887	0.396176
NM_007918	EIF4EBP1	0.360578	1.08e-09	0.367758	0.220974	0.72665	0.0146113	0.570673	0.0121861	0.660747	4.27e-05	0.715996	0.0101439
NM_010208	FGR	0.360091	4.95e-22	0.562125	0.0232083	0.924343	4.02e-05	0.324697	0.259683	0.891244	2.26e-12	0.616387	0.0409466
NM_023168	GRINA	0.359501	9.93e-06	0.470141	0.085569	0.57792	0.0892611	0.340534	0.230527	0.355205	0.0678829	-0.46119	0.173569
NM_001040654	CDKN2A	0.357808	5.3e-14	0.664068	0.0031388	0.967201	9.68e-07	0.343266	0.225596	0.4642	0.0106634	0.353788	0.335161
NM_011571	TESK1	0.357575	4.47e-10	0.770337	0.000102953	0.389525	0.332607	0.584594	0.00911519	0.468178	0.00983103	0.0435338	0.927426
NM_178098	4930486L24RIK	0.357568	2.92e-13	0.557611	0.0249202	0.964299	1.36e-06	0.364177	0.186962	0.58295	0.000585752	0.529259	0.101268
NM_011930	CLCN7	0.356838	1.42e-10	0.728826	0.000460442	0.456587	0.227381	0.316909	0.274657	0.684151	1.62e-05	-0.582811	0.0595207
NM_145227	OAS2	0.355541	1.8e-12	0.656027	0.00369296	0.308138	0.480818	0.856913	2.09e-07	0.379856	0.047634	0.447324	0.19107
NM_133697	1110003E01RIK	0.353687	9.22e-24	0.706585	0.000944383	0.934076	2.16e-05	0.351246	0.210724	0.882092	7.43e-12	-0.820543	0.00109309
NM_199143	ZNRF2	0.35364	5.28e-06	0.328788	0.294874	0.517413	0.148516	0.42066	0.10691	0.523775	0.00281998	-0.911041	2.99e-05
NM_010956	OGDH	0.353375	6.89e-05	0.373968	0.211809	0.588263	0.0811573	0.373847	0.171459	0.363515	0.0601456	0.523151	0.107151
NM_001025388	ENO1	0.352959	6.86e-13	0.316076	0.323404	0.747215	0.0104561	0.59643	0.00710509	0.754539	4.83e-07	-0.015513	0.972817
NM_009853	CD68	0.352557	2.62e-22	0.326287	0.301682	0.864182	0.000606722	0.665721	0.0013903	0.918675	2.51e-14	-0.269404	0.48683
NM_010215	IL4I1	0.35083	1.45e-12	0.546368	0.0299735	0.951042	5.74e-06	0.377092	0.166261	0.350958	0.0721036	0.881435	0.000132796
NM_028659	EIF3K	0.349737	2.22e-10	0.563313	0.0228144	0.263722	0.564961	0.643788	0.00242855	0.673462	2.56e-05	0.287967	0.450737
NM_172451	GALNT6	0.349234	4.28e-11	0.545049	0.0307045	0.747191	0.0104561	0.341421	0.229043	0.730675	1.78e-06	0.900289	5.36e-05
NM_009095	RPS5	0.348813	8.83e-18	0.518962	0.0450484	0.315636	0.466728	0.914342	7.79e-10	0.774385	1.44e-07	0.666957	0.0214743
NM_172282	TMCO3	0.347938	0.000184103	0.333134	0.285595	0.335626	0.430267	0.368997	0.178853	0.449754	0.0141524	-0.494677	0.134991
NM_025311	D14ERTD449E	0.347795	4.29e-06	0.35527	0.242113	0.726545	0.0146325	0.435411	0.0895368	0.371916	0.0535738	-0.331233	0.373842
NM_020332	ANK	0.346863	3.9e-37	0.313222	0.329017	0.984978	5.48e-08	0.83208	1.21e-06	0.920089	1.88e-14	-0.802611	0.00175339
NM_027098	MRPL30	0.344422	3.85e-08	0.517252	0.0462067	0.801656	0.0035594	0.482144	0.0503415	0.354471	0.0686035	-0.262006	0.502315
NM_010579	EIF6	0.3437	3.94e-05	0.345551	0.260678	0.530278	0.134125	0.391357	0.145458	0.399309	0.0348498	0.852745	0.000404676
NM_011503	STXBP2	0.342447	8.93e-06	0.428974	0.126989	0.271124	0.551877	0.616698	0.00457171	0.404174	0.0321708	-0.383312	0.286317
NM_001045526	A430084P05RIK	0.341694	7.59e-16	0.356145	0.240823	0.929048	3.02e-05	0.518427	0.0294915	0.773611	1.51e-07	0.275479	0.475845
NM_177337	ARL11	0.341045	8.26e-14	0.292505	0.378013	0.497952	0.171681	0.834231	1.05e-06	0.733949	1.51e-06	-0.869029	0.000218616
NM_013813	EPB4.1L3	0.340161	5.7e-17	0.860808	6.86e-07	0.775727	0.00615083	0.699883	0.000517003	0.344935	0.0786493	-0.426073	0.220811
NM_027154	TMBIM1	0.339082	7.22e-20	0.332271	0.287597	0.969929	6.85e-07	0.528714	0.0252663	0.796299	3.28e-08	0.88707	0.000102653
NM_022004	FXYD6	0.33857	1.07e-16	0.307473	0.343584	0.977579	2.2e-07	0.314144	0.280851	0.719842	3.09e-06	-0.137169	0.748115
NM_008599	CXCL9	0.337136	1.83e-09	0.334475	0.282394	0.703086	0.020975	0.729281	0.0001839	0.437176	0.0180111	0.86394	0.000266409
NM_009655	ALCAM	0.33583	5.56e-41	0.800639	2.73e-05	0.974978	3.41e-07	0.294896	0.32056	0.96675	1.77e-20	0.150392	0.721208
NM_008567	MCM6	0.335579	6.72e-13	0.512076	0.0497785	0.291063	0.512747	0.901131	3.76e-09	0.546761	0.00159021	-0.668774	0.0209087
NM_001083188	LIG1	0.332645	1.79e-07	0.562927	0.0229399	0.766837	0.0072787	0.370993	0.176026	0.321999	0.106652	-0.336659	0.364948
NM_181397	RFTN1	0.332379	3.25e-37	0.652283	0.00397961	0.989362	1.71e-08	0.369242	0.1786	0.927904	3.76e-15	0.0857007	0.848956
NM_133794	QARS	0.329991	5.96e-05	0.366617	0.222486	0.360528	0.384202	0.571783	0.01194	0.352628	0.0703208	0.490146	0.139665
NM_019771	DSTN	0.329353	4.9e-06	0.292285	0.378355	0.382461	0.3453	0.555926	0.0158915	0.48331	0.00716537	-0.0537716	0.908043
NM_020583	ISG20	0.329101	8.47e-09	0.315307	0.324694	0.858452	0.000736474	0.586317	0.00882224	0.37019	0.0548091	-0.0263124	0.956142
NM_181848	OPTN	0.328884	1.44e-15	0.789264	4.5e-05	0.479664	0.19469	0.307596	0.293614	0.850553	2.95e-10	0.201295	0.621369
NM_011018	SQSTM1	0.32874	1.98e-07	0.570448	0.0201259	0.505094	0.163041	0.361539	0.191787	0.504563	0.00447682	0.50531	0.123942
NM_172301	CCNB1	0.327476	5.54e-05	0.427568	0.128813	0.343773	0.416137	0.283967	0.344034	0.458552	0.01192	0.302426	0.424467
NM_030682	TLR1	0.327355	5.02e-06	0.359731	0.234036	0.36238	0.380852	0.703111	0.000468722	0.321707	0.107004	0.53506	0.0962673
NM_009778	C3	0.327155	7.03e-20	0.76523	0.000120597	0.270081	0.553447	0.754904	7.23e-05	0.856016	1.65e-10	0.255696	0.515111
NM_008549	MAN2A1	0.326994	7.42e-09	0.55736	0.0249803	0.341522	0.420254	0.317764	0.272994	0.714745	3.98e-06	0.415667	0.235812
NM_025624	POMP	0.325518	3.59e-09	0.364893	0.22496	0.332721	0.435666	0.650457	0.00207583	0.727794	2.07e-06	-0.878735	0.000148586
NM_145150	PRC1	0.325139	6.66e-07	0.366704	0.222451	0.27778	0.539296	0.706727	0.000411845	0.46363	0.010787	-0.0374547	0.938157
NM_023132	RENBP	0.322723	6.86e-09	0.345651	0.260678	0.85762	0.000757008	0.521672	0.0281924	0.459952	0.0116031	-0.82818	0.000880179
NM_021439	CHST11	0.318953	4.21e-20	0.300722	0.359863	0.987775	2.2e-08	0.424143	0.102684	0.791293	4.71e-08	0.693124	0.0146779
NM_008946	PSMB6	0.318411	4.13e-17	0.31465	0.326266	0.973375	4.5e-07	0.369631	0.178229	0.79249	4.31e-08	0.313906	0.403415
NM_011660	TXN1	0.31606	2.67e-12	0.321236	0.31211	0.762632	0.00787825	0.560455	0.0147055	0.763143	2.96e-07	-0.229171	0.567862
NM_027109	DNASE1L1	0.314002	7.58e-13	0.482839	0.0726444	0.895571	0.000178516	0.330428	0.249356	0.650512	6.28e-05	-0.238347	0.548575
NM_011893	SH3BP2	0.312472	4.01e-10	0.680564	0.00200188	0.842377	0.00120381	0.548423	0.018182	0.322541	0.106019	0.830626	0.000823753
NM_008784	IGBP1	0.311345	7.51e-14	0.417214	0.142058	0.894322	0.000188774	0.840141	7.13e-07	0.280317	0.173922	-0.646225	0.0283662
NM_053161	MRPL27	0.310124	2.44e-05	0.285371	0.393808	0.666967	0.0342545	0.429211	0.096496	0.325341	0.102593	-0.60223	0.0480562
NM_001077189	FCGR2B	0.305631	1.82e-10	0.522107	0.0431179	0.533878	0.129963	0.842161	6.17e-07	0.301515	0.137026	0.964986	2.39e-07
NM_177083	B430306N03RIK	0.304954	7.72e-05	0.281338	0.401621	0.388441	0.334803	0.495471	0.0415355	0.44702	0.0149366	0.719727	0.00954133
NM_178682	4933426M11RIK	0.304881	1.07e-10	0.306351	0.345344	0.741192	0.0115708	0.612248	0.0050377	0.694789	1.02e-05	0.966639	1.92e-07
NM_015816	LSM4	0.302919	1.01e-11	0.337877	0.275742	0.795469	0.00409497	0.624993	0.00378661	0.683866	1.64e-05	0.822196	0.00104301
NM_009695	APOC2	0.30168	4.76e-13	0.467535	0.087657	0.877817	0.000372958	0.346516	0.219628	0.751521	5.7e-07	-0.470705	0.162331
NM_009883	CEBPB	0.301046	4.95e-05	0.431529	0.124181	0.288304	0.518048	0.396436	0.138579	0.444102	0.0157937	0.974937	4.55e-08
NM_009834	CCRN4L	0.300817	4.43e-10	0.472452	0.0831139	0.880846	0.000332373	0.252207	0.420744	0.561286	0.00107789	0.943663	2.76e-06
NM_183162	BC006779	0.299129	1.02e-11	0.324537	0.304581	0.947682	7.65e-06	0.252189	0.420744	0.562451	0.00104342	0.597001	0.0508977
NM_023587	PTPLB	0.298568	4.44e-18	0.498011	0.0594076	0.974294	3.9e-07	0.291151	0.329355	0.766862	2.32e-07	0.68627	0.0162437
NM_010120	EIF1A	0.297359	2.63e-06	0.683936	0.00180829	0.496005	0.173564	0.29132	0.328985	0.370985	0.0542557	0.987294	2.04e-09
NM_009750	NGFRAP1	0.297352	1.01e-07	0.536165	0.0351328	0.648597	0.042858	0.250969	0.424201	0.517244	0.00328585	-0.199234	0.62529
NM_172529	GNPTG	0.297036	2.17e-09	0.338728	0.274086	0.857498	0.00075982	0.254849	0.414376	0.669677	3.01e-05	-0.0147895	0.973862
NM_025628	COX6B1	0.295869	1.37e-12	0.25475	0.463823	0.805357	0.00325284	0.607139	0.00565422	0.781816	8.86e-08	-0.0875515	0.84651
NM_013755	GYG	0.295566	1.41e-20	0.282458	0.399524	0.952996	4.91e-06	0.539423	0.0212556	0.864097	6.69e-11	0.348668	0.344191
NM_019736	ACOT9	0.295425	1.54e-09	0.425727	0.131051	0.783675	0.00523059	0.65788	0.00170877	0.295222	0.147432	0.695708	0.0140826
NM_008722	NPM1	0.294783	7.64e-13	0.764103	0.000123385	0.866787	0.000557423	0.628816	0.0034769	0.332438	0.0932695	0.737585	0.00694538
NM_001043317	CD22	0.29467	1.07e-18	0.81973	1.02e-05	0.506123	0.161831	0.271396	0.373695	0.915531	4.34e-14	-0.374217	0.301752
NM_053214	MYO1F	0.294195	7.3e-06	0.291624	0.379444	0.428996	0.268018	0.67735	0.00101881	0.334186	0.0912385	-0.942742	2.99e-06
NM_180678	GARS	0.294042	3.37e-08	0.456375	0.0993721	0.328203	0.443349	0.750145	8.64e-05	0.477261	0.00812782	0.548241	0.0847287
NM_013563	IL2RG	0.293948	4.15e-19	0.751739	0.000198908	0.76828	0.00710946	0.332517	0.245368	0.866172	5.33e-11	0.541068	0.0908645
NM_007450	SLC25A4	0.29206	2.78e-07	0.257478	0.45745	0.792676	0.00436001	0.379291	0.162857	0.484293	0.00702366	-0.934331	6.06e-06
NM_145387	ATHL1	0.291519	1.22e-08	0.325071	0.303379	0.904848	0.000115736	0.386274	0.152921	0.431726	0.0198812	0.0755693	0.867479
NM_028133	EGLN3	0.29046	2.84e-26	0.690689	0.00150066	0.991211	9.81e-09	0.255585	0.41228	0.817945	6.05e-09	-0.673012	0.0197106
NM_024236	QDPR	0.290376	4.43e-05	0.269222	0.429099	0.475764	0.200385	0.539591	0.0212556	0.41822	0.0253178	-0.636567	0.0321912
NM_026174	ENTPD4	0.2886	8.06e-10	0.51443	0.0481215	0.870838	0.000487857	0.626996	0.00361595	0.306227	0.129776	-0.668777	0.0209087
NM_010726	PHYH	0.286991	1.34e-06	0.259868	0.452312	0.868179	0.000536268	0.335071	0.241495	0.450392	0.0139811	0.213852	0.597525
NM_177910	GMPPB	0.286738	0.000408787	0.409009	0.153159	0.495042	0.174833	0.329194	0.251887	0.306337	0.129603	0.505365	0.123932
NM_007806	CYBA	0.285642	1.45e-07	0.455398	0.100369	0.218962	0.650416	0.439258	0.0855279	0.741487	1.01e-06	0.285703	0.455414
NM_023133	RPS19	0.285535	2.1e-10	0.261695	0.448176	0.536921	0.126838	0.820427	2.54e-06	0.546294	0.0016065	0.766858	0.00390323
NM_008300	HSPA4	0.28493	5.84e-05	0.476114	0.0793322	0.436339	0.256597	0.538054	0.0217848	0.274195	0.185888	0.917094	2.06e-05
NM_019670	DIAP3	0.284569	4.88e-06	0.265565	0.438402	0.496975	0.172611	0.554175	0.0164096	0.480005	0.00765714	-0.308967	0.412527
NM_178111	TRP53INP2	0.2831	2.71e-10	0.724987	0.000533522	0.772522	0.00655059	0.492556	0.0435518	0.279197	0.175929	0.874486	0.000176972
NM_001045864	RDBP	0.282862	4.32e-08	0.307253	0.343675	0.91341	7.44e-05	0.422652	0.104598	0.406237	0.0310503	0.335375	0.366924
NM_133994	GSTT3	0.282759	4.36e-07	0.421976	0.135851	0.891912	0.000210649	0.265094	0.389422	0.34956	0.0735822	-0.616016	0.0411148
NM_026369	ARPC5	0.282166	3.12e-12	0.468069	0.0872353	0.307735	0.481722	0.51233	0.0323487	0.867506	4.58e-11	0.587715	0.0564917
NM_026703	NDUFA8	0.28161	0.000611717	0.422409	0.135277	0.458336	0.224821	0.30471	0.29994	0.370818	0.0543699	-0.462772	0.171567
NM_025551	NDUFA12	0.28128	3.8e-07	0.531425	0.0374375	0.284027	0.52666	0.328259	0.253514	0.642361	8.46e-05	0.0304123	0.949663
NM_152803	HPSE	0.281196	7.64e-18	0.400637	0.16472	0.984237	5.91e-08	0.285383	0.340975	0.685561	1.53e-05	-0.244549	0.536781
NM_019437	RFK	0.280721	0.000429191	0.261136	0.449935	0.577574	0.0895173	0.268778	0.379997	0.413275	0.0275049	0.876113	0.00016558
NM_145142	CHST10	0.279808	2.37e-13	0.22403	0.541774	0.985275	5.1e-08	0.296062	0.318538	0.595785	0.000395535	-0.0385845	0.936278
NM_206534	CHURC1	0.279496	7.64e-05	0.251252	0.472825	0.657992	0.0382191	0.473755	0.0556462	0.29895	0.141171	-0.543495	0.0886922
NM_011309	S100A1	0.279207	1.25e-14	0.434604	0.121012	0.845068	0.00111288	0.282361	0.347347	0.841756	7.19e-10	0.465258	0.168839
NM_028207	DUSP3	0.276573	2.56e-07	0.251229	0.472825	0.830301	0.00169979	0.511322	0.0327667	0.473059	0.00888548	0.221782	0.581772
NM_019980	LITAF	0.276316	6.45e-16	0.244582	0.490003	0.843598	0.0011617	0.498147	0.0400671	0.846501	4.49e-10	0.982421	8.26e-09
NM_027204	MRPL12	0.276077	1.55e-05	0.299276	0.36289	0.580432	0.0871854	0.384147	0.156395	0.521387	0.00297709	0.618251	0.040029
NM_178600	VKORC1	0.274646	1.58e-12	0.270698	0.425828	0.940959	1.35e-05	0.532481	0.0238583	0.662777	3.95e-05	-0.449682	0.188105
NM_011163	EIF2AK2	0.273588	1.71e-11	0.575672	0.0185949	0.291332	0.512289	0.919845	3.76e-10	0.249784	0.237257	0.803863	0.00169459
NM_146001	HIP1	0.273118	6.87e-08	0.479694	0.0753532	0.816771	0.00243392	0.275792	0.363017	0.497802	0.00520639	0.831757	0.00080027
NM_001048057	RPL38	0.273023	1.09e-18	0.908921	9.92e-09	0.242317	0.60633	0.904347	2.71e-09	0.429338	0.0207984	0.278029	0.470718
NM_001002239	RPL17	0.27302	3.21e-07	0.36392	0.226173	0.307441	0.482435	0.654009	0.00188414	0.557293	0.00119925	0.717786	0.00984033
NM_001039701	IL1RN	0.272725	2.86e-13	0.22875	0.527254	0.880291	0.000340392	0.532168	0.023939	0.7451	8.24e-07	0.813891	0.0013144
NM_177614	OS9	0.272694	2.19e-09	0.278442	0.407668	0.824861	0.00196127	0.676146	0.00104444	0.410456	0.0288406	-0.0288688	0.951708
NM_011723	XDH	0.2716	1.07e-06	0.638037	0.0053675	0.330461	0.439866	0.289485	0.331967	0.572659	0.000789081	0.244232	0.537185
NM_028053	TMEM38B	0.271158	2.7e-07	0.279003	0.406676	0.581958	0.0859365	0.541626	0.0205378	0.617404	0.000199719	0.158197	0.70562
NM_030150	DHX58	0.26991	1.13e-14	0.699998	0.00115349	0.77497	0.0062394	0.877727	3.8e-08	0.26889	0.196227	0.22591	0.573552
NM_010174	FABP3	0.269272	1.8e-31	0.432945	0.123198	0.99136	9.81e-09	0.221703	0.491293	0.933984	1.05e-15	-0.391368	0.272996
NM_019408	NFKB2	0.267649	7.13e-10	0.688672	0.00157722	0.829033	0.00176212	0.461168	0.065161	0.257601	0.219549	0.987254	2.04e-09
NM_010476	HSD17B7	0.267334	6.73e-09	0.752437	0.000195182	0.836695	0.00142856	0.323511	0.261575	0.238026	0.264524	0.722896	0.00904329
NM_007573	C1QBP	0.266393	4.4e-05	0.249878	0.476392	0.398629	0.317195	0.343286	0.225596	0.595458	0.000398828	0.313764	0.403679
NM_009579	SLC30A1	0.264264	2.47e-05	0.231138	0.521315	0.265392	0.561824	0.271123	0.374498	0.684171	1.62e-05	0.549167	0.0839128
NM_010049	DHFR	0.26402	3.78e-05	0.277025	0.41118	0.418784	0.283422	0.559453	0.0150188	0.355557	0.0675663	-0.360686	0.324639
NM_026559	TXNDC17	0.262642	1.84e-08	0.4263	0.130479	0.777699	0.00589355	0.234697	0.460133	0.628867	0.000135033	0.505735	0.123593
NM_175937	CPEB2	0.260051	3.78e-05	0.400159	0.165428	0.788668	0.00472372	0.250523	0.425267	0.248096	0.241135	0.977956	2.39e-08
NM_145384	PQLC2	0.259404	0.000591782	0.286427	0.390989	0.556552	0.10811	0.365329	0.184989	0.27612	0.182053	-0.192388	0.638817
NM_013546	HEBP1	0.259384	3.75e-06	0.494587	0.0618052	0.224843	0.638856	0.389956	0.147373	0.598462	0.000365182	0.448102	0.190097
NM_024473	BC005537	0.259235	5.18e-08	0.410208	0.151807	0.491033	0.179992	0.274872	0.365529	0.733856	1.52e-06	0.621825	0.0383247
NM_010431	HIF1A	0.258916	1.43e-24	0.270232	0.427052	0.97417	3.94e-07	0.683929	0.00084437	0.857042	1.47e-10	0.750393	0.00545748
NM_172578	C79407	0.255772	0.000560351	0.271311	0.424193	0.286491	0.521398	0.312781	0.283579	0.482752	0.00723891	0.274298	0.477925
NM_010274	GPD2	0.255684	1.08e-11	0.263016	0.444858	0.935252	2.02e-05	0.353815	0.205642	0.624781	0.000155669	0.486985	0.143282
NM_026007	EEF1G	0.253992	4.48e-13	0.668834	0.00274795	0.672175	0.0320909	0.851026	3.34e-07	0.294619	0.148371	0.893277	7.66e-05
NM_013860	LIMD1	0.252998	8.15e-07	0.496076	0.0607806	0.722719	0.0156284	0.247119	0.43256	0.496603	0.00535452	-0.344234	0.35152
NM_001042527	BLM	0.251247	0.000186348	0.292651	0.377826	0.662616	0.0361347	0.356922	0.200544	0.313654	0.118412	-0.156253	0.708908
NM_018796	EEF1B2	0.250494	1.75e-17	0.325153	0.303227	0.257954	0.576456	0.888307	1.41e-08	0.826111	3.05e-09	0.786425	0.00257361
NM_025494	ATP6V1C1	0.250235	7e-13	0.566186	0.0216091	0.869475	0.000510105	0.274328	0.367347	0.751902	5.59e-07	-0.644385	0.0290239
NM_138315	MICAL1	0.250184	1.6e-07	0.246624	0.484025	0.697054	0.0227905	0.624268	0.00384048	0.435992	0.0184007	-0.264973	0.496619
NM_010017	DAG1	0.249351	5.18e-08	0.207318	0.578828	0.67918	0.0291488	0.434658	0.0902867	0.708096	5.55e-06	-0.687994	0.0158692
NM_008189	GUCA1A	0.249314	0.000672613	0.234443	0.514271	0.624703	0.0562673	0.349135	0.214932	0.260682	0.213228	-0.471209	0.161755
NM_026617	TMBIM4	0.247297	1.25e-05	0.264535	0.441021	0.859424	0.0007156	0.262894	0.394858	0.308788	0.125486	-0.578091	0.0625547
NM_021451	PMAIP1	0.246739	2.26e-07	0.226597	0.532764	0.852695	0.000881624	0.382547	0.15865	0.410696	0.0287129	0.149587	0.723297
NM_013759	SEPX1	0.246036	2.09e-10	0.654152	0.00382801	0.175269	0.734419	0.553154	0.0166201	0.72672	2.18e-06	0.687722	0.0159255
NM_021550	C1GALT1C1	0.24601	6.92e-06	0.295034	0.372649	0.673237	0.0316738	0.2147	0.50861	0.573168	0.000778242	0.477056	0.154772
NM_011594	TIMP2	0.246008	4.42e-15	0.208373	0.57705	0.589166	0.0804405	0.676287	0.00104183	0.909515	1.29e-13	-0.885557	0.000110132
NM_080638	MVP	0.244536	4.65e-14	0.255958	0.460875	0.405349	0.306158	0.736899	0.000141637	0.870511	3.18e-11	0.956978	6.56e-07
NM_008683	NEDD8	0.243625	3.78e-07	0.349272	0.254071	0.284005	0.52666	0.648905	0.00214998	0.64052	9.06e-05	0.134376	0.754816
NM_019657	HSD17B12	0.243038	4.55e-08	0.234396	0.514334	0.663784	0.0356292	0.347847	0.217122	0.727331	2.12e-06	0.512202	0.117546
NM_008331	IFIT1	0.242609	2.35e-07	0.731693	0.000422573	0.624086	0.0566341	0.217876	0.499782	0.379101	0.0481951	0.770361	0.00363965
NM_033080	NUDT19	0.240946	6.97e-09	0.219906	0.551638	0.754983	0.00916849	0.661336	0.00156613	0.514875	0.00349017	-0.375368	0.299662
NM_025402	1110031I02RIK	0.239973	2.25e-05	0.270081	0.427337	0.900488	0.000142643	0.392962	0.143296	0.265301	0.203422	-0.39399	0.269442
NM_175103	BOLA2	0.239709	1.01e-12	0.200594	0.593192	0.817311	0.00240053	0.730351	0.000177371	0.65396	5.54e-05	-0.626175	0.036499
NM_026929	CHAC1	0.239033	1.16e-08	0.646586	0.00452946	0.781248	0.00549918	0.217794	0.499937	0.484212	0.00703429	0.852088	0.000413779
NM_025878	MRPS18B	0.23867	0.00267437	0.287274	0.389609	0.294077	0.507296	0.277064	0.359439	0.436528	0.0182111	0.896787	6.37e-05
NM_025379	COX7B	0.238448	1.32e-05	0.242579	0.49429	0.22982	0.629597	0.563915	0.0138079	0.5916	0.00045041	-0.104225	0.813711
NM_011552	TCOF1	0.238363	0.00347315	0.294455	0.37372	0.515886	0.150039	0.265251	0.389151	0.262219	0.209682	0.741872	0.00643063
NM_013562	IFRD1	0.23617	0.0027428	0.282109	0.400222	0.50561	0.162299	0.210538	0.52044	0.294311	0.148856	0.981507	1.03e-08
NM_025697	6330409N04RIK	0.23523	2.73e-16	0.200682	0.592949	0.984237	5.91e-08	0.230195	0.470523	0.788653	5.64e-08	0.798334	0.00193405
NM_145581	SIGLEC5	0.235165	1.57e-20	0.225972	0.534275	0.965991	1.14e-06	0.858662	1.86e-07	0.586891	0.000522249	-0.593613	0.0529834
NM_016800	VTI1B	0.235147	0.000354516	0.223832	0.54208	0.437065	0.255573	0.424295	0.102566	0.444559	0.0156618	0.746044	0.00592423
NM_013585	PSMB9	0.235051	6.99e-09	0.608756	0.00975598	0.185593	0.713478	0.792526	1.19e-05	0.420054	0.0245063	-0.91281	2.7e-05
NM_019963	STAT2	0.235032	4.23e-13	0.699163	0.0011842	0.732239	0.0133787	0.808176	5.03e-06	0.231535	0.280298	0.975793	3.86e-08
NM_025325	HAAO	0.23459	3.07e-10	0.763354	0.000126406	0.884008	0.000293422	0.242533	0.442091	0.304256	0.132865	-0.679774	0.0178734
NM_019642	RPN2	0.234473	6.13e-09	0.234103	0.514637	0.487168	0.184402	0.769214	3.8e-05	0.585351	0.000547674	-0.699751	0.0132265
NM_008630	MT2	0.23357	1.46e-09	0.238309	0.504911	0.912052	8.01e-05	0.545082	0.0194131	0.428773	0.020978	0.98222	8.51e-09
NM_028079	2010111I01RIK	0.232386	2.93e-09	0.288712	0.385338	0.925098	3.86e-05	0.252016	0.42107	0.58411	0.000567892	0.850371	0.000437506
NM_177409	TRAM2	0.231852	0.0223365	0.246509	0.484025	0.25574	0.580722	0.30217	0.305219	0.264734	0.204583	0.820608	0.0010925
NM_019776	SND1	0.231822	1.41e-07	0.214658	0.563657	0.720479	0.0161787	0.442236	0.0827025	0.606155	0.000286629	0.0702266	0.877414
NM_007829	DAXX	0.231793	6.41e-06	0.240552	0.499782	0.610688	0.0648435	0.556049	0.0158655	0.417138	0.0257818	0.908076	3.51e-05
NM_013795	ATP5L	0.230219	0.000203484	0.296476	0.369579	0.674064	0.0312992	0.265682	0.38774	0.37358	0.0522496	0.241725	0.542387
NM_001005867	ZMIZ2	0.229992	1.52e-05	0.456378	0.0993721	0.732436	0.0133344	0.263851	0.392326	0.373553	0.0522563	-0.108945	0.803288
NM_023536	MRTO4	0.228638	5.25e-05	0.256961	0.458524	0.827315	0.00183407	0.247271	0.432398	0.377613	0.0493131	0.839531	0.000626739
NM_009791	ASPM	0.228623	1.56e-05	0.347684	0.257439	0.185592	0.713478	0.57994	0.00998541	0.429267	0.0208119	-0.0646566	0.887538
NM_009156	SEPW1	0.226678	1.16e-12	0.669959	0.00265923	0.2117	0.665805	0.775614	2.78e-05	0.685624	1.53e-05	0.0773718	0.864915
NM_011656	TUFT1	0.224891	3.92e-05	0.453825	0.101927	0.622643	0.0575641	0.193615	0.56326	0.365726	0.058226	0.51668	0.113142
NM_009279	SSR4	0.224819	2.1e-15	0.276508	0.411708	0.889297	0.000236055	0.644865	0.00235627	0.739002	1.16e-06	0.04058	0.932722
NM_001003717	OSBPL8	0.224801	1.47e-11	0.489386	0.0662931	0.74063	0.0116474	0.170734	0.623725	0.812257	9.56e-09	-0.779743	0.00297126
NM_001038653	SLC16A3	0.224547	2.21e-11	0.315669	0.323933	0.969628	7.18e-07	0.185234	0.58762	0.499461	0.00502598	-0.0986884	0.824523
NM_017466	CCRL2	0.224044	6.19e-05	0.220475	0.550048	0.513837	0.152595	0.489212	0.0458233	0.377471	0.0494233	0.749685	0.00553889
NM_008533	CD180	0.224043	0.000294866	0.544436	0.0310209	0.289591	0.515492	0.405337	0.126373	0.393955	0.0380076	-0.962476	3.44e-07
NM_009686	APBB2	0.223907	3.16e-19	0.202252	0.591284	0.982781	7.42e-08	0.372001	0.174627	0.840111	8.45e-10	-0.623357	0.0377028
NM_008917	PPT1	0.223676	2.48e-11	0.198891	0.596627	0.91998	5.16e-05	0.422595	0.104626	0.646417	7.27e-05	-0.875631	0.000168808
NM_016904	CKS1B	0.223611	1.13e-10	0.513591	0.0486333	0.180549	0.725111	0.673643	0.00112013	0.715159	3.92e-06	-0.231562	0.562718
NM_013693	TNF	0.222481	4.43e-07	0.634195	0.00588952	0.195959	0.695671	0.476236	0.0540777	0.487097	0.00661997	0.966185	2.04e-07
NM_001012273	BIRC5	0.222413	4.64e-06	0.257399	0.457646	0.287792	0.518572	0.228666	0.47406	0.737599	1.24e-06	0.457313	0.178216
NM_133762	NCAPG2	0.222289	2.73e-10	0.652472	0.00396896	0.225923	0.636734	0.552695	0.0167368	0.674159	2.5e-05	0.0552651	0.904381
NM_146577	OLFR1043	0.222001	0.0136488	0.222158	0.547167	0.210884	0.666738	0.218373	0.49888	0.362368	0.0611541	0.487694	0.142506
NM_011319	SARS	0.221793	0.000419976	0.222136	0.547167	0.674377	0.0311906	0.321331	0.266064	0.319577	0.109723	-0.274577	0.477545
NM_008621	MPP1	0.221532	1.8e-19	0.202758	0.58977	0.906198	0.000109255	0.630501	0.00333994	0.873382	2.28e-11	-0.438982	0.202386
NM_008479	LAG3	0.220894	5.54e-19	0.717113	0.000679758	0.266999	0.558956	0.858893	1.84e-07	0.799827	2.52e-08	0.0238481	0.960515
NM_026779	MOCOS	0.218788	1.3e-08	0.520683	0.0440878	0.889515	0.000233933	0.17289	0.619321	0.435532	0.0185446	0.189448	0.644961
NM_001037999	DBI	0.218598	7.67e-06	0.42295	0.134556	0.184276	0.716309	0.490641	0.0449027	0.54797	0.00153986	-0.671727	0.0200782
NM_027977	2310001A20RIK	0.215789	0.000268231	0.237183	0.507011	0.252025	0.588361	0.407399	0.123597	0.543935	0.00171065	0.880689	0.000137546
NM_001039214	MEX3C	0.215763	0.0047947	0.205397	0.582948	0.338152	0.425506	0.36941	0.17838	0.288436	0.158609	0.799025	0.00190023
NM_001003955	RAB11FIP5	0.215197	1.14e-12	0.197793	0.599282	0.615036	0.062074	0.801655	7.24e-06	0.763581	2.88e-07	-0.954158	9.28e-07
NM_008503	RPS2	0.214492	2.45e-10	0.185568	0.628997	0.414679	0.290563	0.732032	0.000168291	0.720904	2.93e-06	0.628838	0.0353891
NM_024181	DNAJC10	0.213558	1.52e-06	0.368529	0.220202	0.666594	0.0343852	0.225462	0.482693	0.636704	0.000103168	0.273035	0.480137
NM_011636	PLSCR1	0.213173	0.0161949	0.222168	0.547167	0.273379	0.548936	0.33016	0.249855	0.224954	0.296396	0.875291	0.000170865
NM_027185	DEF6	0.213008	0.00798735	0.248931	0.479231	0.397683	0.318769	0.415235	0.112938	0.205109	0.350445	-0.128177	0.767681
NM_197979	1110020P15RIK	0.212706	8.94e-08	0.221075	0.549896	0.779639	0.00568181	0.411286	0.118126	0.595671	0.000396476	-0.0661254	0.884333
NM_009303	SYNGR1	0.212381	2.92e-13	0.314053	0.327446	0.897833	0.000161981	0.246457	0.433216	0.812476	9.41e-09	-0.50894	0.120632
NM_146216	VAC14	0.21073	0.0340232	0.200059	0.59406	0.227075	0.634433	0.20901	0.524728	0.311716	0.121127	-0.0796494	0.860733
NM_172263	PDE8B	0.210669	1.39e-07	0.241521	0.49708	0.823797	0.00201751	0.258279	0.40597	0.653306	5.67e-05	-0.188722	0.646091
NM_025650	UQCR	0.21024	8.04e-07	0.168124	0.673852	0.662919	0.0359996	0.59557	0.00725731	0.511288	0.0037978	-0.476578	0.155353
NM_023172	NDUFB9	0.209479	6.11e-07	0.243656	0.492183	0.487405	0.184135	0.633151	0.00312432	0.636451	0.00010392	-0.783529	0.00273791
NM_008749	NUCB1	0.209206	0.00533182	0.337724	0.276066	0.293268	0.508592	0.218863	0.497683	0.346683	0.0768192	0.105902	0.809943
NM_013898	TIMM8A1	0.208753	7.3e-05	0.491257	0.0646732	0.502345	0.16612	0.212202	0.515435	0.451839	0.0135655	0.959635	4.83e-07
NM_011239	RANBP1	0.207676	0.000135066	0.213223	0.566821	0.677326	0.0299303	0.290738	0.329573	0.50053	0.00490543	0.740821	0.00655518
NM_010325	GOT2	0.207534	7.14e-07	0.539189	0.0335552	0.620257	0.0588857	0.20064	0.546001	0.546959	0.00158262	0.334283	0.369008
NM_008732	SLC11A2	0.207388	9.52e-05	0.347293	0.257939	0.450481	0.236112	0.204255	0.537517	0.576791	0.000701484	0.891853	8.2e-05
NM_010846	MX1	0.207332	4.97e-08	0.231792	0.519841	0.832986	0.00157985	0.719337	0.00026493	0.285004	0.165064	0.299377	0.42982
NM_199449	ZHX2	0.206914	0.00148512	0.203552	0.588112	0.356856	0.390622	0.230092	0.470838	0.550243	0.00144787	0.460124	0.174719
NM_008965	PTGER4	0.206739	2.1e-09	0.259525	0.453565	0.949927	6.4e-06	0.172479	0.620125	0.545477	0.00164251	0.121332	0.781506
NM_026295	CTDP1	0.206617	0.0306276	0.205719	0.582273	0.362977	0.379847	0.274279	0.367414	0.216455	0.318487	0.550354	0.0829646
NM_009046	RELB	0.20646	1.03e-05	0.281656	0.401341	0.833193	0.00157505	0.194873	0.560081	0.361713	0.0618179	0.745584	0.00597014
NM_013840	UXT	0.205971	0.0151684	0.277672	0.409384	0.369103	0.369287	0.27888	0.355792	0.209117	0.339492	0.679358	0.0179883
NM_053068	CHRAC1	0.205027	9.78e-05	0.373437	0.212744	0.693005	0.0241636	0.248819	0.428662	0.312939	0.119558	0.0370386	0.938855
NM_130889	ANP32B	0.205002	4.83e-07	0.207745	0.578143	0.800003	0.00368962	0.627543	0.00357127	0.407611	0.0303548	0.808247	0.00151906
NM_001024721	BC094916	0.203963	4.75e-12	0.218098	0.55611	0.774329	0.00629855	0.878947	3.39e-08	0.3014	0.137217	0.526742	0.103614
NM_007996	FDX1	0.201987	2.99e-06	0.280348	0.403863	0.801496	0.00357227	0.557912	0.0154266	0.184166	0.410195	-0.0600636	0.896151
NM_001040435	TACC3	0.201707	7.85e-08	0.217158	0.557945	0.349635	0.404264	0.86438	1.19e-07	0.335726	0.0893092	-0.36934	0.309989
NM_001013778	NUBP1	0.201698	0.000907085	0.330573	0.291208	0.582234	0.0857317	0.390961	0.146038	0.186591	0.403455	0.505143	0.124079
NM_025942	OLA1	0.201116	4.46e-08	0.283152	0.397864	0.775211	0.00621038	0.201724	0.543987	0.669817	3e-05	0.408744	0.246342
NM_008248	HINT1	0.200953	5.68e-09	0.149406	0.723835	0.5611	0.103894	0.559304	0.0150526	0.75511	4.68e-07	0.586569	0.057232
NM_029394	SNX24	0.200862	0.000226926	0.311213	0.334214	0.239955	0.611487	0.338621	0.23461	0.554529	0.00128962	-0.157989	0.706007
NM_023418	PGAM1	0.200816	4.28e-15	0.1685	0.672983	0.969308	7.51e-07	0.541829	0.0205089	0.667795	3.23e-05	-0.49534	0.134345
NM_020265	DKK2	0.200519	3.65e-14	0.211416	0.57173	0.979194	1.65e-07	0.345914	0.220554	0.769311	1.99e-07	-0.406442	0.249981
NM_177733	E2F2	0.200476	0.00372321	0.364184	0.225914	0.37956	0.350622	0.249266	0.428321	0.29252	0.151622	-0.900723	5.28e-05
NM_008161	GPX3	0.200221	7.63e-11	0.658521	0.00348358	0.248672	0.59417	0.218457	0.49888	0.87389	2.18e-11	-0.300052	0.428595
NM_026871	HINT2	0.199656	0.000655495	0.367786	0.220974	0.507694	0.159797	0.424042	0.102783	0.211811	0.331819	-0.928466	9.35e-06
NM_001005423	MREG	0.199268	0.0680367	0.19494	0.607999	0.230658	0.628035	0.17701	0.608693	0.246935	0.24353	0.143691	0.734592
NM_010931	UHRF1	0.199063	8.86e-08	0.541682	0.0323805	0.342428	0.418678	0.805311	5.93e-06	0.193928	0.382594	0.598898	0.0498588
NM_029735	EPRS	0.198435	2.45e-10	0.210758	0.572677	0.667236	0.0341454	0.541747	0.0205104	0.809879	1.14e-08	0.887844	9.89e-05
NM_013606	MX2	0.198148	2.32e-09	0.588124	0.0148548	0.794685	0.00416885	0.634561	0.00302832	0.179758	0.423982	0.719806	0.00953564
NM_133668	SLC25A3	0.197172	6.79e-07	0.371154	0.216521	0.914988	6.84e-05	0.452987	0.0723366	0.216339	0.318829	0.732676	0.00764143
NM_027976	ACSL5	0.195097	9.99e-08	0.175558	0.654549	0.569617	0.0961166	0.639177	0.00270196	0.577815	0.000681454	0.209933	0.60422
NM_025360	TMED3	0.195016	7.41e-16	0.240723	0.499616	0.936401	1.87e-05	0.173626	0.618112	0.862543	7.94e-11	-0.17328	0.674377
NM_178701	LRRC8D	0.194907	1.47e-07	0.616787	0.0082245	0.741688	0.01148	0.20005	0.547142	0.520786	0.00302063	-0.933848	6.28e-06
NM_001033202	USP30	0.193469	2.18e-15	0.556212	0.0253469	0.944932	9.62e-06	0.232329	0.464512	0.739528	1.13e-06	0.40053	0.259554
NM_028083	CHAF1B	0.193359	1.28e-09	0.491286	0.0646732	0.767113	0.00724715	0.243408	0.441002	0.709152	5.26e-06	0.212446	0.600053
NM_010169	F2R	0.192428	1.5e-17	0.198267	0.598031	0.921085	4.87e-05	0.847839	4.14e-07	0.625041	0.000154384	0.524432	0.105868
NM_177184	VPS13C	0.191321	9.89e-11	0.256956	0.458524	0.894676	0.000186329	0.169426	0.62697	0.806139	1.55e-08	-0.831625	0.000803374
NM_134042	ALDH6A1	0.190893	0.000232863	0.19905	0.596627	0.619132	0.0595074	0.431852	0.0935644	0.364201	0.059629	-0.529552	0.100977
NM_008194	GYK	0.189617	0.00020999	0.166849	0.676666	0.641001	0.0469958	0.182425	0.594796	0.53518	0.00212659	-0.112366	0.79817
NM_023140	GLRX3	0.189519	0.0224954	0.18978	0.62056	0.457362	0.226049	0.257237	0.408144	0.221644	0.304641	-0.312764	0.405348
NM_011701	VIM	0.189284	4.49e-15	0.458209	0.0970697	0.61952	0.059305	0.148598	0.680381	0.9181	2.75e-14	-0.289672	0.446949
NM_011890	SGCB	0.18928	3.63e-08	0.163503	0.683649	0.763563	0.00776543	0.483475	0.0496422	0.682587	1.73e-05	0.0130162	0.976631
NM_024197	NDUFA10	0.187978	0.00524816	0.219464	0.552316	0.51452	0.151719	0.280332	0.353419	0.339144	0.0852441	-0.7195	0.00958089
NM_027532	3200002M19RIK	0.185131	1.77e-14	0.219251	0.55301	0.791493	0.00445959	0.691724	0.000679547	0.775486	1.35e-07	-0.740306	0.00660717
NM_177730	IMPAD1	0.18468	0.0129212	0.18808	0.624105	0.404268	0.307842	0.319106	0.270407	0.249054	0.239109	-0.271312	0.48325
NM_026644	AGPAT4	0.184079	5.68e-10	0.242337	0.494921	0.988226	2.01e-08	0.458835	0.0671206	0.18463	0.409049	0.900601	5.28e-05
NM_025587	RPS21	0.183719	3.03e-12	0.463546	0.0917852	0.257068	0.578192	0.764212	4.78e-05	0.762358	3.08e-07	-0.126447	0.771229
NM_023223	CDC20	0.183193	0.0243707	0.211875	0.570143	0.121441	0.82675	0.383914	0.156612	0.208495	0.340969	0.0636699	0.889881
NM_146251	PNPLA7	0.182863	9.77e-08	0.17463	0.65658	0.552025	0.112316	0.743532	0.000111328	0.485678	0.00681853	-0.810795	0.00142009
NM_028864	ZC3HAV1	0.1825	8.58e-07	0.179091	0.645033	0.60771	0.066775	0.43578	0.0892349	0.658319	4.69e-05	0.50835	0.121176
NM_030693	ATF5	0.182429	4.75e-10	0.292093	0.378446	0.972316	4.95e-07	0.590597	0.00809661	0.180627	0.421382	0.746854	0.00584436
NM_010281	GGH	0.182188	3.82e-11	0.169773	0.669753	0.920933	4.9e-05	0.324741	0.259683	0.730522	1.79e-06	-0.140227	0.742034
NM_007796	CTLA2A	0.181886	2.95e-09	0.174733	0.656438	0.907228	0.000103611	0.27848	0.356444	0.588119	0.000501286	0.853856	0.000390025
NM_008826	PFKL	0.18117	1.21e-10	0.548378	0.0287743	0.888499	0.000244	0.232649	0.463675	0.613446	0.000227098	-0.469416	0.163868
NM_008667	NAB1	0.180322	2.85e-09	0.162636	0.686479	0.83149	0.00164418	0.722081	0.000239344	0.437276	0.0179796	0.99186	3.8e-10
NM_009081	RPL28	0.179759	1.37e-12	0.792776	3.89e-05	0.123723	0.822962	0.867991	8.96e-08	0.413055	0.0275954	0.64104	0.030376
NM_027491	RRAGD	0.179414	5.89e-07	0.160932	0.692088	0.799733	0.00370807	0.173109	0.619321	0.693611	1.07e-05	-0.221814	0.581772
NM_013822	JAG1	0.179088	1.7e-12	0.72892	0.000460442	0.712425	0.018257	0.160084	0.651967	0.766162	2.43e-07	-0.180488	0.662451
NM_026438	PPA1	0.178206	1.7e-06	0.148383	0.725487	0.582771	0.0853847	0.626341	0.00367285	0.476889	0.00819425	0.441398	0.199044
NM_030559	VPS16	0.178084	0.0367477	0.398667	0.167324	0.190892	0.705301	0.195843	0.557904	0.200795	0.363494	-0.290829	0.445422
NM_028057	CYB5R1	0.176721	2.47e-13	0.134	0.75617	0.902373	0.000130571	0.671472	0.00119274	0.651769	5.99e-05	-0.819768	0.00111917
NM_001081005	1500012F01RIK	0.176655	1.72e-15	0.497694	0.0596339	0.978406	1.91e-07	0.691056	0.000694612	0.156695	0.493842	0.705322	0.0120664
NM_011231	RABGGTB	0.175917	3.66e-07	0.1982	0.598196	0.861025	0.000680016	0.631483	0.00327756	0.241749	0.255749	0.974258	5.27e-08
NM_023240	EEF1D	0.17537	3.83e-10	0.132829	0.75852	0.633833	0.050756	0.862857	1.33e-07	0.525423	0.00270075	0.298199	0.431797
NM_008774	PABPC1	0.174886	2.61e-17	0.810235	1.64e-05	0.20624	0.675547	0.880725	2.92e-08	0.583133	0.000583678	0.941851	3.25e-06
NM_009741	BCL2	0.174617	1.65e-16	0.157051	0.701206	0.800974	0.00361862	0.620987	0.00415916	0.876619	1.54e-11	0.828066	0.000881703
NM_010888	NDUFS6	0.174541	0.000467793	0.49199	0.0641513	0.178248	0.729809	0.440252	0.084909	0.38684	0.0426519	-0.788393	0.00246406
NM_028419	GLRX5	0.174472	2.17e-05	0.185203	0.630101	0.539835	0.124062	0.457318	0.068317	0.550103	0.00145315	-0.0457586	0.92318
NM_172416	OSTM1	0.173944	3.84e-06	0.155379	0.706509	0.549085	0.114678	0.207816	0.527801	0.772609	1.62e-07	-0.76875	0.00375931
NM_007836	GADD45A	0.173355	3.08e-06	0.183363	0.634287	0.48868	0.182559	0.446197	0.0788341	0.630258	0.000128106	0.840684	0.000607063
NM_025892	1500031L02RIK	0.173306	0.0304713	0.276961	0.411299	0.386512	0.338545	0.156079	0.660646	0.184537	0.409346	-0.420688	0.228318
NM_024212	RPL4	0.172804	6.57e-05	0.261041	0.449935	0.211026	0.666452	0.156324	0.659897	0.715625	3.83e-06	0.846164	0.000506084
NM_007891	E2F1	0.172479	1.37e-07	0.188481	0.623797	0.51319	0.153198	0.503155	0.036806	0.704986	6.42e-06	-0.200796	0.622083
NM_028041	DDX54	0.171049	0.00335342	0.336544	0.278607	0.342242	0.418764	0.201433	0.544634	0.416883	0.025885	0.867798	0.000230308
NM_008808	PDGFA	0.170432	5.1e-19	0.822883	9.01e-06	0.147925	0.780123	0.736421	0.000143648	0.835403	1.33e-09	0.776383	0.00319445
NM_175090	SLC31A1	0.170279	1.02e-11	0.131581	0.761047	0.891292	0.000216668	0.539613	0.0212556	0.719279	3.18e-06	0.912733	2.71e-05
NM_027288	MANBA	0.170171	9.19e-09	0.115003	0.800163	0.495619	0.174129	0.722345	0.00023748	0.611689	0.00024023	-0.588319	0.0561711
NM_011315	SAA3	0.169699	0.00132147	0.3105	0.336029	0.496234	0.173365	0.164447	0.638781	0.379687	0.0477305	0.880346	0.000139314
NM_031874	RAB3D	0.169674	1.83e-07	0.653017	0.00393989	0.779105	0.00574484	0.161172	0.649467	0.366483	0.0575705	0.357906	0.328785
NM_025898	NAPA	0.169472	0.0204418	0.243539	0.492253	0.12235	0.825346	0.225189	0.48292	0.3325	0.0932372	0.502288	0.127115
NM_030690	RAI14	0.169387	1.99e-26	0.928314	9.58e-10	0.992057	8.92e-09	0.617536	0.0044795	0.151378	0.509854	0.671363	0.0201734
NM_026312	2610029G23RIK	0.168741	1.9e-05	0.188389	0.623899	0.292756	0.509491	0.468144	0.0596918	0.650309	6.33e-05	0.316869	0.398226
NM_023348	SNAP29	0.168585	1.78e-05	0.146071	0.729823	0.171661	0.740916	0.522675	0.027804	0.660689	4.27e-05	0.881555	0.000132568
NM_030694	IFITM2	0.168176	1.02e-15	0.826896	7.19e-06	0.591064	0.0787415	0.880314	3.01e-08	0.19101	0.390804	0.927084	1.04e-05
NM_009924	CNR2	0.167137	2.36e-07	0.446764	0.108157	0.157916	0.764634	0.626378	0.00367285	0.571046	0.000824686	-0.703834	0.0123702
NM_021438	FIBP	0.166811	0.0139405	0.473198	0.0823405	0.197596	0.692839	0.234372	0.460611	0.178028	0.428818	-0.107099	0.807538
NM_009728	ATP10A	0.166728	3.36e-09	0.147472	0.727053	0.887746	0.00025212	0.461779	0.0646483	0.598508	0.000365182	-0.211596	0.601256
NM_001038589	USP14	0.166494	0.00423372	0.26988	0.427647	0.444652	0.244934	0.162626	0.644781	0.386799	0.0426692	0.835206	0.000718951
NM_011994	ABCD2	0.166437	1.3e-05	0.229629	0.525178	0.611634	0.0642193	0.202209	0.5426	0.66152	4.14e-05	-0.984389	4.95e-09
NM_028006	TUBE1	0.165724	0.049235	0.249757	0.476471	0.35496	0.394294	0.224351	0.48414	0.163818	0.471723	0.712923	0.0106766
NM_026444	CS	0.16568	5.42e-06	0.516275	0.0468653	0.146391	0.782011	0.556555	0.0157567	0.469633	0.00954303	-0.147877	0.726738
NM_016692	INCENP	0.165677	0.000566131	0.369043	0.219813	0.0964648	0.864115	0.518402	0.0294915	0.350305	0.0728561	-0.111093	0.800199
NM_026784	PMVK	0.164245	2.47e-08	0.446865	0.108157	0.913488	7.44e-05	0.484635	0.0489038	0.125228	0.590575	0.875486	0.000169821
NM_001039200	C230096C10RIK	0.164155	1.6e-05	0.383252	0.194417	0.904662	0.000116845	0.335058	0.241495	0.156934	0.493634	-0.181163	0.661664
NM_026911	SPCS1	0.163415	0.000185819	0.174609	0.65658	0.310495	0.476319	0.297362	0.315039	0.680347	1.9e-05	-0.422445	0.226092
NM_020003	0610031J06RIK	0.16284	1.82e-13	0.159195	0.695981	0.866544	0.000560496	0.548698	0.0181209	0.790244	5.09e-08	-0.498988	0.13051
NM_019913	TXN2	0.162822	0.0533428	0.20152	0.591643	0.290564	0.513737	0.168462	0.629195	0.217081	0.317206	-0.217584	0.589897
NM_025339	TMEM42	0.162324	1.48e-08	0.649304	0.00426687	0.952949	4.92e-06	0.193866	0.562652	0.187994	0.399332	-0.345827	0.3486
NM_001040403	FLOT2	0.161755	6.84e-05	0.596211	0.0127907	0.121456	0.82675	0.21131	0.518215	0.481812	0.00737732	0.749931	0.00551038
NM_180974	FOXN2	0.16125	0.00290697	0.181479	0.638952	0.294641	0.50614	0.342005	0.228063	0.458182	0.0120116	0.319636	0.3939
NM_172814	LRP12	0.159352	1.9e-05	0.278899	0.406811	0.292221	0.510567	0.193739	0.562831	0.75347	5.12e-07	0.776375	0.00319445
NM_144793	SLC25A38	0.159287	0.0773574	0.339401	0.272533	0.19496	0.697118	0.147111	0.683519	0.206839	0.345782	-0.265723	0.495128
NM_013749	TNFRSF12A	0.159075	0.0430527	0.274047	0.416905	0.196977	0.693466	0.164201	0.639669	0.277205	0.179881	0.675955	0.018902
NM_024495	CAR13	0.158707	2.35e-06	0.14499	0.73235	0.659037	0.0377301	0.367148	0.181765	0.634763	0.000110192	0.94534	2.36e-06
NM_026358	4930583H14RIK	0.158385	1.68e-06	0.127689	0.77255	0.915334	6.72e-05	0.476387	0.0539722	0.238276	0.263861	0.479965	0.15122
NM_011210	PTPRC	0.158132	0.00054315	0.42246	0.135268	0.444291	0.245435	0.491992	0.0439868	0.155323	0.498215	-0.233222	0.559588
NM_026542	SLC25A39	0.157434	0.000557116	0.160145	0.694054	0.635025	0.0501937	0.184509	0.589617	0.487285	0.00660239	-0.561668	0.0739363
NM_001085385	1600014C10RIK	0.157421	1.3e-07	0.186132	0.62756	0.832154	0.00161671	0.445579	0.0792176	0.566971	0.000923645	0.961723	3.78e-07
NM_009104	RRM2	0.156818	6.47e-09	0.368214	0.220505	0.0926625	0.869235	0.736995	0.000141551	0.668903	3.08e-05	0.368002	0.311958
NM_010840	MTHFR	0.156404	0.000130636	0.348159	0.256635	0.583611	0.0846906	0.52753	0.0256691	0.140542	0.543509	0.199339	0.625198
NM_007858	DIAP1	0.156392	0.00452284	0.211456	0.571692	0.0972689	0.863714	0.127135	0.732635	0.543165	0.00174161	0.723289	0.00899298
NM_183358	GADD45GIP1	0.156337	0.0366756	0.167877	0.674291	0.311741	0.474352	0.222121	0.489879	0.321397	0.107321	-0.177723	0.666019
NM_001017959	LAMP2	0.156289	1.88e-05	0.141952	0.738787	0.294691	0.506109	0.610157	0.00527863	0.560838	0.00109025	-0.641663	0.0301839
NM_172943	ALKBH5	0.15586	0.00159774	0.131633	0.761047	0.40274	0.310455	0.305248	0.298782	0.486193	0.00674462	-0.258281	0.510637
NM_008193	GUK1	0.15562	2.76e-06	0.654724	0.00377267	0.676992	0.0300613	0.184923	0.588523	0.341258	0.0829298	-0.0534729	0.908671
NM_026247	ALG13	0.155397	0.0175883	0.14044	0.742879	0.252959	0.586231	0.491343	0.0443817	0.221627	0.304641	0.684189	0.0167236
NM_181470	LTV1	0.155236	0.00254643	0.198433	0.597736	0.592763	0.0776625	0.458054	0.0678907	0.209452	0.338474	0.934254	6.09e-06
NM_011032	P4HB	0.154507	5.25e-05	0.285074	0.39414	0.184479	0.715941	0.561592	0.0143883	0.498166	0.00516273	-0.395911	0.266689
NM_028064	SLC39A4	0.153191	5.58e-14	0.764284	0.000123385	0.83516	0.00148796	0.163499	0.642025	0.730746	1.78e-06	-0.0457295	0.92318
NM_010683	LAMC1	0.153009	1.77e-06	0.139252	0.745059	0.855998	0.000793188	0.232774	0.463675	0.543038	0.00174598	-0.106631	0.808468
NM_026014	CDT1	0.151898	4.43e-06	0.53843	0.033926	0.132943	0.806367	0.262506	0.395891	0.667568	3.25e-05	-0.555854	0.0785292
NM_026938	TMEM160	0.151426	4.84e-12	0.150825	0.719953	0.782598	0.00534445	0.827847	1.6e-06	0.568719	0.000880129	-0.512315	0.117444
NM_007636	CCT2	0.15102	5.77e-05	0.328245	0.296218	0.601926	0.070953	0.219659	0.495953	0.499163	0.00505431	0.269483	0.486708
NM_023153	CWC15	0.150892	0.0142135	0.236821	0.508011	0.544296	0.119649	0.145952	0.685639	0.250455	0.235812	0.0645895	0.887538
NM_025786	RNF186	0.150768	0.0132274	0.271192	0.42434	0.107309	0.847854	0.191817	0.568292	0.445158	0.0154747	-0.508929	0.120632
NM_029508	PCGF5	0.149598	0.00716412	0.153033	0.714552	0.580436	0.0871854	0.304532	0.300138	0.155365	0.498121	0.424121	0.22353
NM_020042	MOCS1	0.149288	4.53e-06	0.378308	0.204109	0.858716	0.000732061	0.374253	0.17085	0.148725	0.517672	0.822221	0.00104301
NM_013484	C2	0.147998	1.03e-06	0.129362	0.767572	0.197074	0.693422	0.88182	2.66e-08	0.220708	0.307274	-0.00295242	0.995777
NM_008344	IGFBP6	0.146779	0.000180271	0.153542	0.712964	0.85284	0.000879625	0.150564	0.675699	0.323444	0.10475	0.453819	0.182963
NM_001081274	PGD	0.146485	1.95e-06	0.171404	0.665182	0.405487	0.306014	0.473798	0.0556462	0.674374	2.47e-05	-0.533576	0.0975462
NM_024444	CYP4F18	0.146024	7.01e-06	0.120523	0.787939	0.476448	0.19942	0.152016	0.673072	0.734551	1.46e-06	-0.149379	0.723458
NM_009878	CDKN2D	0.145678	9.06e-05	0.376778	0.206776	0.676687	0.030194	0.205916	0.533572	0.396911	0.0362605	0.962731	3.31e-07
NM_033622	TNFSF13B	0.144476	8.41e-08	0.655072	0.00375605	0.5794	0.0880298	0.69817	0.000550344	0.104875	0.659708	-0.85072	0.000433084
NM_024191	ARL2BP	0.143678	4.4e-05	0.138885	0.745795	0.895935	0.000176082	0.128994	0.727763	0.319246	0.110137	0.0860614	0.848956
NM_019824	ARPC3	0.143653	0.00494298	0.285073	0.39414	0.360769	0.38369	0.182524	0.59447	0.432262	0.0196705	0.48019	0.150939
NM_138310	APOB48R	0.143268	0.000826962	0.45098	0.104507	0.470843	0.207374	0.112158	0.76903	0.332579	0.0932183	0.425388	0.221835
NM_011240	RANBP2	0.143212	0.0245368	0.364131	0.225948	0.380913	0.348251	0.112066	0.769279	0.129641	0.57635	0.957189	6.47e-07
NM_021607	NCSTN	0.14303	9.13e-06	0.228174	0.529301	0.204445	0.678394	0.454446	0.0711209	0.72496	2.4e-06	-0.213044	0.599147
NM_145122	PEX16	0.142947	0.0277796	0.311386	0.333854	0.394455	0.32467	0.143968	0.689949	0.142815	0.535651	0.309918	0.410849
NM_010657	HIVEP3	0.142687	0.0150546	0.146889	0.72778	0.322577	0.453984	0.207231	0.529889	0.419976	0.0245267	0.767392	0.00386105
NM_138744	SSX2IP	0.141597	1.23e-10	0.452271	0.103642	0.972629	4.9e-07	0.157315	0.657338	0.526791	0.00261639	0.0176233	0.970447
NM_025932	SYAP1	0.141006	0.00817904	0.175156	0.655294	0.366017	0.374986	0.146071	0.685347	0.416501	0.0260572	0.467114	0.166871
NM_010766	MARCO	0.140659	0.0245803	0.201798	0.591496	0.1212	0.826862	0.32823	0.253514	0.340004	0.0843264	-0.00284913	0.995937
NM_007987	FAS	0.14014	0.00126445	0.174035	0.658771	0.646329	0.0440457	0.0749611	0.852563	0.454278	0.0129673	0.913564	2.57e-05
NM_009790	CALM1	0.140099	4.53e-05	0.178778	0.64579	0.711251	0.0185922	0.113686	0.765616	0.562884	0.00103159	0.114412	0.79452
NM_145478	PIM3	0.139526	7.68e-06	0.17212	0.663822	0.899758	0.000147876	0.144806	0.688104	0.350283	0.0728588	0.885182	0.00011174
NM_009546	TRIM25	0.138616	1.47e-11	0.52902	0.038868	0.869162	0.00051581	0.792351	1.19e-05	0.157024	0.493474	0.696235	0.0139646
NM_025559	1810046J19RIK	0.137024	7.71e-08	0.46839	0.0870063	0.835399	0.00147962	0.150748	0.675699	0.567665	0.00090554	0.173466	0.67395
NM_019415	SLC12A3	0.13632	0.0998703	0.26928	0.429002	0.251683	0.588902	0.0860782	0.828751	0.167274	0.461294	0.565159	0.0714969
NM_009344	PHLDA1	0.135967	4.71e-11	0.155149	0.707313	0.960552	2.25e-06	0.181379	0.596383	0.626213	0.000148566	0.492328	0.137631
NM_031254	TREM2	0.135771	2.9e-05	0.175843	0.653788	0.854822	0.000826422	0.281234	0.350984	0.359756	0.0634154	-0.933609	6.39e-06
NM_144541	BRE	0.135119	0.0182424	0.481381	0.0740853	0.308514	0.479988	0.147928	0.681753	0.117151	0.615214	-0.162622	0.696526
NM_134052	ADI1	0.134839	5.67e-05	0.264832	0.440494	0.563046	0.102254	0.178077	0.606226	0.621597	0.000173943	-0.806041	0.00160866
NM_201610	NEIL2	0.134516	3.71e-08	0.250575	0.474512	0.971955	5.17e-07	0.12548	0.736286	0.442879	0.0161491	-0.421166	0.22772
NM_010386	H2-DMA	0.133843	2.74e-06	0.607723	0.00996053	0.0603237	0.91677	0.617648	0.00447536	0.353978	0.0689644	0.105975	0.809843
NM_027839	CEACAM20	0.132869	0.109561	0.112563	0.804831	0.211019	0.666452	0.252276	0.420644	0.180293	0.422256	0.783057	0.0027644
NM_009828	CCNA2	0.130984	0.000394091	0.233267	0.516291	0.0582898	0.918874	0.313015	0.282997	0.618349	0.000194044	-0.179975	0.662727
NM_177325	TSR1	0.130701	0.0162619	0.0981385	0.834637	0.444448	0.245266	0.192318	0.567037	0.339409	0.0849811	0.731793	0.00774522
NM_025975	DYNLT3	0.130445	1.96e-09	0.0744773	0.884016	0.715435	0.0174145	0.614291	0.00482023	0.70003	8.04e-06	-0.229778	0.566686
NM_025589	RPL36AL	0.130171	7.17e-10	0.0886711	0.853782	0.762726	0.00787122	0.688281	0.000754564	0.727195	2.13e-06	0.259827	0.50691
NM_019817	COPZ1	0.129946	1.94e-05	0.15027	0.721415	0.1328	0.806399	0.656998	0.00173603	0.573202	0.000777953	-0.0996602	0.8227
NM_021539	WSB2	0.129575	0.00075863	0.0846966	0.861083	0.0839887	0.882439	0.278546	0.356444	0.66853	3.12e-05	0.511473	0.118257
NM_023516	2310016C08RIK	0.128753	2.24e-07	0.356764	0.239925	0.940983	1.35e-05	0.148014	0.681482	0.198771	0.368943	-0.0283974	0.951944
NM_018871	YWHAG	0.128578	7e-08	0.119348	0.790096	0.698324	0.0223648	0.323825	0.260926	0.789756	5.21e-08	0.791316	0.00230129
NM_024188	OXCT1	0.128428	3.13e-06	0.0845788	0.861349	0.605365	0.0684813	0.336688	0.238532	0.720381	3e-06	-0.784914	0.00265142
NM_016763	HSD17B10	0.128399	8.99e-05	0.127771	0.772449	0.241281	0.608837	0.543785	0.0198927	0.550668	0.00143293	0.0586466	0.899088
NM_008650	MUT	0.128391	0.0328987	0.132146	0.760051	0.340915	0.420945	0.103201	0.789406	0.389767	0.0406138	-0.564988	0.0715483
NM_010773	MBD2	0.128296	6.34e-08	0.190327	0.619067	0.86077	0.000684868	0.117213	0.756836	0.660198	4.34e-05	0.782785	0.00277951
NM_009113	S100A13	0.128155	0.000175302	0.237444	0.507011	0.403287	0.309636	0.139753	0.701257	0.645756	7.45e-05	0.398884	0.261758
NM_026853	ASB11	0.128006	0.000157731	0.197799	0.599282	0.945642	9.04e-06	0.153282	0.669393	0.123085	0.597452	-0.19332	0.637336
NM_019568	CXCL14	0.127779	1.73e-30	0.906028	1.32e-08	0.937592	1.73e-05	0.0796171	0.841573	0.902849	3.93e-13	0.012752	0.976635
NM_053177	MCOLN1	0.127597	0.000141737	0.110903	0.808701	0.860106	0.000699906	0.224317	0.48414	0.321819	0.106852	-0.160935	0.699774
NM_130884	IDH3B	0.127484	0.241342	0.153473	0.71315	0.0740554	0.896412	0.182289	0.595083	0.161232	0.479538	0.776741	0.00316773
NM_008209	MR1	0.124755	9.61e-08	0.111768	0.806727	0.869887	0.000502896	0.341683	0.228504	0.649551	6.51e-05	-0.440847	0.199705
NM_144559	FCGR4	0.124017	3.09e-37	0.879098	1.52e-07	0.145766	0.783011	0.965739	5.99e-14	0.850958	2.83e-10	0.978322	2.19e-08
NM_174857	MAMDC2	0.122965	3.53e-13	0.165182	0.681051	0.988455	2.01e-08	0.0943633	0.809047	0.710575	4.93e-06	-0.201333	0.621365
NM_013867	BCAR3	0.122954	3.09e-23	0.156507	0.702175	0.992811	7.37e-09	0.456967	0.0684958	0.900241	5.73e-13	-0.232267	0.561619
NM_009983	CTSD	0.122615	7.85e-13	0.121431	0.786247	0.630959	0.0524106	0.63913	0.00270196	0.863547	7.09e-11	-0.902731	4.71e-05
NM_183034	PLEKHM1	0.122252	0.000301893	0.153341	0.71349	0.520956	0.144451	0.0916918	0.816158	0.613049	0.000229896	0.770247	0.00364731
NM_009699	AQP2	0.121732	0.118936	0.105724	0.821132	0.171933	0.740829	0.158982	0.654493	0.289643	0.156639	-0.100428	0.821016
NM_146206	TPCN2	0.120531	3.81e-09	0.643016	0.00484384	0.15614	0.767647	0.571217	0.0120417	0.683352	1.67e-05	0.723602	0.00895293
NM_001098476	GRSF1	0.119388	0.000230083	0.260501	0.450622	0.739365	0.011896	0.123382	0.742414	0.476223	0.00830826	-0.83137	0.000808606
NM_010228	FLT1	0.119064	5.56e-33	0.701448	0.00110663	0.976385	2.67e-07	0.111692	0.770534	0.95387	3.64e-18	-0.302657	0.424221
NM_026528	2700060E02RIK	0.118952	1.08e-07	0.126984	0.773882	0.924451	4e-05	0.667781	0.0013181	0.254883	0.225479	-0.542844	0.0892919
NM_009403	TNFSF8	0.118742	1.25e-10	0.130645	0.763784	0.962608	1.72e-06	0.707558	0.000402189	0.354902	0.0681682	-0.602272	0.0480466
NM_020494	DDX24	0.118305	0.000860928	0.532369	0.0371049	0.448384	0.239367	0.426263	0.10024	0.133121	0.56488	0.724486	0.00882601
NM_001081275	1700009P17RIK	0.117474	0.179789	0.173882	0.659053	0.115711	0.835577	0.0937991	0.810677	0.193023	0.385134	0.0234884	0.961162
NM_011090	PIRA3	0.117366	2.11e-05	0.622022	0.00733783	0.77409	0.0063306	0.120855	0.748102	0.121422	0.601905	-0.0698339	0.878209
NM_016661	AHCY	0.116845	4.43e-06	0.278504	0.407653	0.78582	0.0050025	0.0994856	0.797158	0.60863	0.000266213	-0.121117	0.781768
NM_027135	SEC24D	0.115444	0.000413078	0.0812077	0.86749	0.626344	0.0553237	0.496851	0.0408189	0.335945	0.0890513	0.930322	8.3e-06
NM_028355	TMEM48	0.114859	0.0576839	0.107886	0.816058	0.226818	0.634636	0.283076	0.346191	0.274279	0.185773	-0.217803	0.589468
NM_133218	ZFP704	0.114666	3.21e-09	0.255598	0.461669	0.839219	0.0013245	0.0903414	0.818965	0.819339	5.4e-09	0.109988	0.801963
NM_172664	TLK1	0.114572	0.000211198	0.369383	0.219619	0.516353	0.149605	0.0933645	0.812043	0.548889	0.00150119	-0.735413	0.00724603
NM_007838	DDOST	0.114106	5.22e-10	0.119885	0.78883	0.620241	0.0588857	0.619075	0.00433839	0.739022	1.16e-06	-0.201189	0.621463
NM_029862	5930434B04RIK	0.113839	3.51e-07	0.0981404	0.834637	0.849736	0.00096334	0.404624	0.127286	0.528656	0.00249683	-0.301167	0.42676
NM_001039160	GVIN1	0.113618	1.87e-05	0.388398	0.185112	0.574605	0.0921141	0.665195	0.00140866	0.0831604	0.72941	0.575401	0.0643159
NM_011669	USP12	0.113321	4.7e-13	0.108935	0.813433	0.943504	1.08e-05	0.315308	0.278837	0.777553	1.18e-07	-0.711498	0.0108969
NM_026585	D6WSU116E	0.113217	0.0330642	0.134561	0.754919	0.265456	0.561824	0.474986	0.0549753	0.132939	0.56534	0.660868	0.0234535
NM_021424	PVRL1	0.112561	0.00101928	0.245012	0.488988	0.788264	0.00475876	0.279188	0.355693	0.101622	0.669997	0.237325	0.550682
NM_001024714	CMA2	0.112464	0.171458	0.115244	0.799287	0.0680001	0.905121	0.136466	0.707956	0.274371	0.185696	0.127621	0.768772
NM_153599	CDK8	0.112346	0.00427665	0.189144	0.621904	0.43729	0.255411	0.320383	0.268096	0.351613	0.0714015	-0.0300603	0.949849
NM_009195	SLC12A4	0.11213	0.000365353	0.200404	0.593513	0.440892	0.249719	0.132515	0.718444	0.616039	0.000208757	-0.0749393	0.868611
NM_031373	OGFR	0.112074	4.11e-05	0.211859	0.570143	0.661227	0.0367092	0.701805	0.000488656	0.11768	0.614005	0.757838	0.00468113
NM_028211	2210016L21RIK	0.111125	0.0151902	0.361031	0.231914	0.46133	0.220467	0.308549	0.291324	0.121605	0.601537	-0.271675	0.482995
NM_021502	TRAPPC2L	0.110579	4.59e-05	0.70236	0.00107625	0.551471	0.112783	0.120282	0.749167	0.312073	0.120513	-0.721312	0.00930162
NM_028760	CEP55	0.110556	8.39e-05	0.407572	0.155366	0.0640038	0.912311	0.747115	9.81e-05	0.204951	0.350968	-0.0723009	0.873968
NM_007611	CASP7	0.110508	2.6e-05	0.133327	0.757553	0.540756	0.12318	0.64735	0.00222095	0.432519	0.0195701	0.111594	0.799291
NM_027106	AVPI1	0.110127	0.000168801	0.107935	0.816058	0.832823	0.00158396	0.325037	0.259231	0.268217	0.197718	0.354498	0.334283
NM_010745	LY86	0.110017	2.2e-06	0.523947	0.042204	0.116046	0.834823	0.603217	0.00617582	0.496157	0.00539941	-0.794663	0.00212521
NM_009273	SRP14	0.109694	5.62e-08	0.104615	0.823967	0.576801	0.0900446	0.528663	0.0252669	0.744204	8.68e-07	0.444078	0.195459
NM_198006	6330578E17RIK	0.10964	5e-10	0.0612231	0.911695	0.695466	0.0233127	0.717529	0.000281853	0.683502	1.66e-05	-0.478549	0.152918
NM_018860	RPL41	0.109103	2.54e-15	0.767585	0.000111599	0.569811	0.0959524	0.923233	2.33e-10	0.139375	0.546579	0.51453	0.115293
NM_029293	PHPT1	0.108857	0.000149387	0.0832503	0.86339	0.540158	0.123774	0.533368	0.023528	0.428976	0.0209147	-0.519541	0.11055
NM_007681	CENPA	0.108535	0.00016948	0.164443	0.682267	0.0457298	0.935976	0.743441	0.000111362	0.343289	0.080536	-0.0437078	0.927421
NM_026470	SPATA6	0.108397	0.0063179	0.293842	0.375274	0.662571	0.0361347	0.324128	0.260522	0.114164	0.6259	-0.680227	0.0177635
NM_010209	FH1	0.107435	0.0883694	0.365145	0.224801	0.302919	0.489931	0.0662709	0.868833	0.112123	0.63321	0.212618	0.599893
NM_025424	NENF	0.107171	7.34e-10	0.142931	0.736109	0.935394	2e-05	0.509945	0.0335334	0.549425	0.00147872	-0.802048	0.00177383
NM_028636	MAN2C1	0.10635	0.192804	0.146283	0.729229	0.33854	0.424885	0.0836256	0.834369	0.143331	0.534137	-0.392279	0.271843
NM_007832	DCK	0.106111	2.97e-06	0.466401	0.0886616	0.145977	0.782732	0.67831	0.000999577	0.429537	0.0207282	-0.564031	0.0722325
NM_008998	RAB17	0.105986	0.304162	0.0800544	0.869689	0.0567812	0.920306	0.2541	0.416155	0.136362	0.555335	-0.448683	0.189386
NM_011577	TGFB1	0.105894	0.0241361	0.258481	0.455751	0.52749	0.136676	0.126758	0.733328	0.147688	0.520507	-0.218188	0.58898
NM_027862	ATP5H	0.105202	0.00267553	0.380396	0.200079	0.0746623	0.895718	0.392125	0.144407	0.312512	0.120042	-0.107717	0.806278
NM_019482	PANX1	0.104843	7e-05	0.0630418	0.90822	0.818737	0.00232277	0.0781587	0.845405	0.522773	0.00288394	0.704966	0.0121382
NM_007915	EI24	0.104427	0.00303688	0.0575951	0.920433	0.170752	0.742129	0.562512	0.0141316	0.39043	0.0402363	-0.841285	0.000594907
NM_029422	TM7SF4	0.104252	4.18e-14	0.120213	0.78817	0.983011	7.42e-08	0.412954	0.115878	0.636093	0.000105233	-0.461659	0.172927
NM_019985	CLEC1B	0.10415	0.0265625	0.0896182	0.852088	0.32963	0.441063	0.456458	0.0690422	0.105619	0.656965	-0.542484	0.089627
NM_027231	POLR2F	0.103664	0.00274741	0.160675	0.692738	0.518925	0.146823	0.132794	0.718123	0.473924	0.00872236	0.590132	0.0550396
NM_013853	ABCF2	0.103363	0.0077916	0.128418	0.770485	0.50335	0.164988	0.127734	0.731094	0.384847	0.0439645	0.547682	0.0851634
NM_011337	CCL3	0.103151	3.53e-21	0.911197	7.69e-09	0.146568	0.782011	0.903921	2.76e-09	0.411408	0.0283314	0.82525	0.000957382
NM_007609	CASP4	0.102817	5.04e-07	0.431586	0.124165	0.433813	0.260504	0.83497	1.01e-06	0.0693292	0.775874	0.977842	2.44e-08
NM_144907	SESN2	0.102538	0.0341517	0.0700993	0.894603	0.326858	0.44521	0.376002	0.167719	0.17529	0.437406	0.673593	0.0195579
NM_001033166	2700094K13RIK	0.102198	3.34e-07	0.0883058	0.853782	0.23708	0.616572	0.887906	1.45e-08	0.390834	0.0400235	-0.823728	0.000997235
NM_008842	PIM1	0.101861	0.00827386	0.0934512	0.843375	0.648999	0.0426474	0.180719	0.597813	0.253163	0.229614	-0.121425	0.781467
NM_177470	ACAA2	0.10155	0.000308461	0.364069	0.226011	0.260577	0.571533	0.107063	0.780622	0.611773	0.000239826	-0.0210518	0.965769
NM_026614	NDUFA5	0.101497	0.00786454	0.0623622	0.909139	0.312248	0.473402	0.190869	0.57109	0.536684	0.00204798	-0.349013	0.343905
NM_023044	SLC15A3	0.10143	1.2e-14	0.710735	0.000833534	0.948795	7.03e-06	0.667055	0.00134458	0.100922	0.672087	0.979562	1.7e-08
NM_145839	RASGEF1B	0.101412	0.000100591	0.374899	0.209968	0.0758884	0.893994	0.362175	0.190451	0.537077	0.00203344	0.125881	0.772622
NM_026091	1700037H04RIK	0.099988	5.48e-06	0.419274	0.139972	0.53291	0.130966	0.110583	0.771928	0.632078	0.00012075	-0.168726	0.684726
NM_178592	BAT5	0.0999843	0.202788	0.186822	0.626103	0.035973	0.949872	0.196742	0.555185	0.1447	0.529739	-0.328177	0.379114
NM_008198	CFB	0.0992241	1.99e-10	0.119755	0.789312	0.906079	0.000109718	0.851951	3.14e-07	0.174338	0.440182	0.165033	0.692583
NM_011774	SLC30A4	0.099039	0.208117	0.0855917	0.859034	0.327064	0.444935	0.17126	0.622487	0.100251	0.674304	0.900567	5.29e-05
NM_198095	BST2	0.0989086	1.25e-11	0.0822572	0.865161	0.936851	1.82e-05	0.669494	0.00125822	0.519625	0.00309938	-0.051168	0.913442
NM_010885	NDUFA2	0.0988952	5.04e-07	0.0767283	0.877965	0.419897	0.28221	0.61071	0.00522863	0.707408	5.73e-06	0.339475	0.360136
NM_011622	TOM1	0.0986425	0.00358078	0.11677	0.796504	0.781408	0.00548541	0.112436	0.76903	0.241467	0.256309	0.0161879	0.972112
NM_018821	SOCS6	0.0984479	2.24e-07	0.394993	0.17325	0.71898	0.0165003	0.0633842	0.876455	0.693472	1.08e-05	0.240948	0.543892
NM_198645	CCDC58	0.0982106	0.0133844	0.157505	0.699724	0.688828	0.025692	0.208441	0.526021	0.216566	0.318306	0.29944	0.429746
NM_144808	SLC39A14	0.0981866	8.77e-05	0.0897112	0.851938	0.798899	0.00377242	0.108493	0.775837	0.546568	0.00159746	0.640681	0.0304944
NM_001081654	TEX264	0.0974061	0.000292627	0.0947531	0.841377	0.709868	0.0189828	0.138725	0.702935	0.590725	0.000462191	-0.522084	0.108115
NM_026425	NAT5	0.0972787	2.33e-08	0.501876	0.0570161	0.89049	0.000224001	0.594025	0.00749792	0.106025	0.655526	0.00103777	0.999066
NM_011052	PDCD6IP	0.0968283	3.03e-05	0.556994	0.0250653	0.731378	0.0135776	0.125932	0.735103	0.380615	0.0470754	0.528688	0.101739
NM_001039723	TMEM120B	0.0966976	2.2e-07	0.460739	0.0950044	0.870585	0.000491071	0.097672	0.802585	0.493252	0.00575604	0.424498	0.223008
NM_001038587	ADAR	0.0962998	1.75e-06	0.678945	0.00209116	0.558161	0.106551	0.53039	0.0245574	0.0675268	0.780268	0.489288	0.140636
NM_028047	1500002O20RIK	0.0962547	0.17621	0.120205	0.78817	0.428979	0.268018	0.146489	0.685065	0.0988125	0.678839	-0.189926	0.643832
NM_175401	FBXW17	0.0957909	0.000142354	0.630696	0.00624297	0.530938	0.13332	0.354666	0.204418	0.112487	0.631897	0.125796	0.772759
NM_133774	STARD4	0.0956047	1.67e-08	0.659372	0.00342378	0.967978	8.73e-07	0.0663699	0.868833	0.146689	0.523167	0.160231	0.700873
NM_145588	KIF22	0.094901	0.000372002	0.325876	0.301886	0.141448	0.791641	0.717	0.000287131	0.0769543	0.751392	-0.269518	0.486707
NM_153584	BC031353	0.0948501	0.00104885	0.247691	0.481716	0.86356	0.000619745	0.0575285	0.887678	0.184659	0.409016	-0.922083	1.48e-05
NM_011369	SHCBP1	0.0947924	0.0461824	0.11931	0.790132	0.0280835	0.959104	0.119194	0.751753	0.422078	0.0236626	0.094181	0.833681
NM_172856	LASS6	0.0946105	1.13e-10	0.100229	0.831659	0.635447	0.0499671	0.621312	0.00413218	0.801832	2.17e-08	-0.473306	0.15943
NM_025503	1700029P11RIK	0.0944967	0.00166684	0.0781961	0.87322	0.278546	0.538181	0.428871	0.096736	0.495693	0.00545605	0.218579	0.588444
NM_011695	VDAC2	0.094188	0.0104591	0.329276	0.293859	0.128097	0.815897	0.351006	0.211279	0.348531	0.0747451	0.439632	0.201477
NM_177353	SLC9A7	0.0929277	0.0162138	0.0864869	0.857563	0.266278	0.560022	0.264406	0.390888	0.472908	0.00891375	-0.225785	0.573728
NM_001078649	TMEM134	0.0922716	0.0704439	0.307326	0.343675	0.0319436	0.954991	0.249564	0.42791	0.195991	0.376953	-0.758139	0.0046553
NM_009856	CD83	0.0916437	9.46e-21	0.652787	0.00395546	0.0803792	0.887524	0.873499	5.58e-08	0.81515	7.59e-09	0.995343	6.35e-11
NM_153152	2410015M20RIK	0.0912862	3.05e-07	0.0655931	0.902866	0.51193	0.154713	0.400509	0.133302	0.764103	2.79e-07	-0.125151	0.773756
NM_013929	SIVA1	0.0906706	0.015749	0.141546	0.740027	0.727459	0.0144598	0.180334	0.598686	0.121891	0.600885	-0.215038	0.594867
NM_007682	CENPB	0.0906599	0.00103061	0.319863	0.315886	0.543583	0.120392	0.069855	0.863102	0.488354	0.00644273	0.57315	0.0657755
NM_145353	YIPF3	0.0904888	0.168555	0.344519	0.261575	0.0928572	0.86892	0.121953	0.745362	0.142375	0.53731	-0.506294	0.123038
NM_153571	HSCB	0.0899925	4.65e-10	0.132289	0.7595	0.92596	3.65e-05	0.47066	0.0578507	0.638771	9.62e-05	-0.746219	0.00591037
NM_145542	AHCYL1	0.0898808	1.06e-07	0.242034	0.495832	0.894771	0.000185658	0.13861	0.703249	0.619304	0.000187952	-0.0589031	0.898452
NM_016717	SCLY	0.0894815	4.53e-05	0.331689	0.288983	0.936487	1.86e-05	0.121633	0.746113	0.0871775	0.71632	-0.31482	0.402039
NM_183256	2310016M24RIK	0.0889427	0.0246383	0.0728142	0.888315	0.434224	0.259735	0.309702	0.288893	0.270649	0.192931	-0.342535	0.354677
NM_026260	TCTN3	0.0886585	0.000127032	0.323481	0.30749	0.880583	0.000336128	0.0297758	0.947513	0.247655	0.242116	-0.328318	0.378849
NM_138597	ATP5O	0.0885746	0.000477206	0.120041	0.788606	0.164092	0.752364	0.109491	0.773253	0.737607	1.24e-06	0.069707	0.878334
NM_139305	CAR9	0.0881958	2.43e-05	0.216307	0.559743	0.778298	0.00582595	0.0930694	0.812886	0.621192	0.000176364	-0.246286	0.533864
NM_030749	SIL1	0.087897	1.39e-08	0.100546	0.831537	0.945587	9.07e-06	0.302323	0.305032	0.573837	0.000764657	0.236011	0.553629
NM_016863	FKBP1B	0.0876067	1.11e-08	0.0885574	0.853782	0.947633	7.65e-06	0.148014	0.681482	0.632684	0.00011855	0.331071	0.374069
NM_020582	ATP5J2	0.0875656	4e-05	0.480034	0.0750592	0.157692	0.764931	0.586135	0.00885089	0.48313	0.00719315	-0.744204	0.00614063
NM_008566	MCM5	0.0874062	3.26e-09	0.110093	0.809737	0.0843064	0.882255	0.795434	1.02e-05	0.732634	1.62e-06	-0.52442	0.105868
NM_146519	OLFR530	0.0865363	0.212786	0.0957693	0.838901	0.0586395	0.918705	0.303738	0.301618	0.095954	0.687593	-0.339219	0.360545
NM_001042652	NUSAP1	0.0858753	0.0405979	0.374169	0.211411	0.164148	0.752364	0.102783	0.790228	0.235714	0.270209	-0.686974	0.0160978
NM_020255	SCAND1	0.0856725	0.241452	0.074476	0.884016	0.148164	0.780024	0.198467	0.550568	0.128344	0.579827	-0.219315	0.587065
NM_153417	TRPM6	0.0856031	3.54e-07	0.0563252	0.921788	0.884419	0.000288321	0.283137	0.346191	0.60852	0.000267064	-0.0451988	0.924227
NM_175277	BOLA3	0.0852781	0.0290053	0.094698	0.841377	0.587675	0.0815692	0.0854946	0.829241	0.257321	0.21994	0.151412	0.71882
NM_001077529	NME2	0.082571	0.00114474	0.0673798	0.900446	0.264968	0.562653	0.588395	0.00844803	0.474483	0.00862162	0.970462	1.05e-07
NM_030084	GPR108	0.0824172	0.0171303	0.393338	0.17624	0.382879	0.344543	0.217182	0.501699	0.0895861	0.708598	-0.404393	0.253529
NM_019419	ARL6IP1	0.0822793	0.0317328	0.070789	0.893222	0.246044	0.599504	0.11061	0.771928	0.494886	0.00554748	-0.862511	0.000281501
NM_017475	RRAGC	0.0816507	1.33e-07	0.46887	0.0867079	0.0570946	0.919814	0.302274	0.305086	0.785904	6.78e-08	-0.953835	9.64e-07
NM_010220	FKBP5	0.0814408	0.000663965	0.452505	0.103481	0.586977	0.0820248	0.341346	0.229043	0.0765771	0.752624	0.97606	3.66e-08
NM_030024	PRR15	0.0813358	4.48e-09	0.463836	0.0916782	0.98205	8.73e-08	0.392623	0.143764	0.0658476	0.786073	-0.121006	0.781768
NM_007748	COX6A1	0.0807924	9.06e-14	0.0477444	0.934984	0.767171	0.00724256	0.673035	0.00113571	0.857044	1.47e-10	0.323931	0.38596
NM_026506	SNRPG	0.0800643	0.000153766	0.359172	0.235119	0.0581232	0.918874	0.401113	0.132569	0.556544	0.00122608	0.0843356	0.852072
NM_026269	1110007L15RIK	0.0799896	0.01848	0.316938	0.321922	0.187239	0.711036	0.531789	0.0241095	0.0672015	0.781091	0.819713	0.00112032
NM_053157	TM2D1	0.0799302	0.149812	0.140728	0.742441	0.509737	0.157359	0.140579	0.699807	0.085279	0.72284	0.13904	0.74403
NM_011627	TPBG	0.0797111	2.39e-05	0.552964	0.0266567	0.836718	0.00142856	0.209281	0.523653	0.0863655	0.718824	0.604593	0.0469742
NM_133740	PRMT3	0.079671	0.182798	0.15219	0.717176	0.111296	0.842458	0.116677	0.75852	0.297783	0.143121	-0.235129	0.55534
NM_026063	2900010M23RIK	0.0794985	0.0813324	0.365312	0.224556	0.26116	0.570389	0.205631	0.533807	0.0996102	0.676401	-0.614325	0.0419792
NM_133772	SSBP4	0.07939	0.0270728	0.175242	0.655294	0.0471192	0.934072	0.261175	0.398678	0.389179	0.0410232	0.715014	0.0102898
NM_007423	AFP	0.0793673	2.42e-06	0.600473	0.0116765	0.660947	0.0368481	0.624739	0.00380271	0.068788	0.777639	-0.361089	0.323843
NM_013721	RPL7A	0.0793412	0.00010904	0.164433	0.682267	0.15278	0.773387	0.610357	0.00526631	0.499989	0.00496761	0.285821	0.455258
NM_019405	CETN2	0.0792943	0.07462	0.0792019	0.871	0.449598	0.237491	0.195965	0.557515	0.269227	0.195719	0.00682364	0.988907
NM_026384	DGAT2	0.0792475	0.25969	0.136178	0.750723	0.131752	0.808285	0.212734	0.514003	0.0795765	0.741695	0.685908	0.0163274
NM_026582	GPR177	0.0787417	0.00130955	0.100962	0.830871	0.561426	0.103606	0.464982	0.0623393	0.366133	0.0578885	-0.211997	0.600478
NM_009863	CDC7	0.0787308	0.0676872	0.411851	0.149604	0.0385474	0.947525	0.182786	0.593661	0.134791	0.559894	-0.318438	0.395386
NM_016915	PLA2G6	0.0785201	4.07e-06	0.300149	0.361367	0.899584	0.000149039	0.0928671	0.813211	0.38218	0.0459253	0.0753443	0.868029
NM_026865	1700113I22RIK	0.077868	1.69e-05	0.0802284	0.869689	0.85032	0.000946413	0.176684	0.609401	0.574562	0.000751026	0.201399	0.621277
NM_009382	THY1	0.0770468	0.000509092	0.382136	0.196804	0.512918	0.153462	0.03737	0.931452	0.484031	0.00705531	-0.304649	0.420653
NM_199221	CD300LB	0.0770217	2.86e-12	0.24245	0.494568	0.621366	0.0583269	0.102858	0.790147	0.941925	1.66e-16	0.228403	0.569147
NM_010658	MAFB	0.0768337	0.0852568	0.0522524	0.928914	0.218416	0.65162	0.187539	0.580084	0.305471	0.131043	-0.904968	4.22e-05
NM_025530	CUTC	0.0767554	0.0558759	0.172187	0.66377	0.440534	0.250183	0.341285	0.229043	0.0803358	0.738654	-0.900244	5.37e-05
NM_007762	CRHR1	0.0763384	0.189182	0.0877378	0.854758	0.428281	0.269095	0.175257	0.613419	0.0977958	0.681705	-0.116753	0.789351
NM_007670	CDKN2B	0.0761998	7.62e-07	0.0879169	0.854758	0.960866	2.16e-06	0.425668	0.100871	0.274086	0.186054	0.198626	0.626545
NM_029601	1700019E19RIK	0.075381	0.000108251	0.20429	0.586	0.929433	2.95e-05	0.0459044	0.912668	0.314225	0.117568	0.474961	0.157199
NM_012006	ACOT1	0.0752896	6.44e-05	0.0599304	0.916282	0.798702	0.00378984	0.394722	0.141001	0.385655	0.0434171	-0.439186	0.202087
NM_011401	SLC2A3	0.0750075	1.27e-08	0.53309	0.0366153	0.922544	4.47e-05	0.0520831	0.8989	0.468818	0.00969796	0.97343	6.2e-08
NM_013872	PMM1	0.0747463	1.65e-05	0.345596	0.260678	0.916478	6.37e-05	0.31164	0.285788	0.0865486	0.71844	-0.123561	0.777878
NM_021511	RRS1	0.074698	0.000787418	0.0734238	0.887063	0.817014	0.0024181	0.331731	0.246471	0.178149	0.428573	0.979105	1.9e-08
NM_172685	SLC25A24	0.0739521	0.0144884	0.285119	0.39414	0.0185961	0.973933	0.0937313	0.81086	0.545266	0.00165194	0.159054	0.703723
NM_177618	WSCD1	0.0735828	0.00148482	0.438829	0.115988	0.0593514	0.917795	0.379236	0.162857	0.357621	0.0655157	-0.728726	0.00818147
NM_027460	SLC25A33	0.0733546	0.00712276	0.57024	0.0201792	0.241822	0.607572	0.0521106	0.8989	0.26529	0.203422	0.694673	0.0142961
NM_007633	CCNE1	0.0731629	0.00310294	0.0983927	0.834307	0.364013	0.378295	0.264838	0.39017	0.504435	0.00448957	-0.433238	0.210164
NM_028680	IFT57	0.0730348	0.000580693	0.145036	0.73235	0.897691	0.000163016	0.0493413	0.905045	0.265923	0.202326	-0.186233	0.651522
NM_172695	PLAA	0.0718167	0.130452	0.0873887	0.855307	0.303299	0.489478	0.281213	0.350984	0.17545	0.437123	0.708033	0.0115526
NM_026329	POLR2G	0.0715593	0.000287615	0.019144	0.97502	0.398179	0.31797	0.421317	0.106081	0.525296	0.00270564	-0.896323	6.53e-05
NM_025348	NDUFA3	0.0707072	0.008837	0.133348	0.757553	0.123963	0.822415	0.538442	0.0216479	0.380086	0.0475144	-0.44661	0.191861
NM_019722	ARL2	0.0704257	0.000289299	0.133116	0.758191	0.594097	0.0767495	0.123284	0.742695	0.61203	0.000238038	-0.0128168	0.976635
NM_001033550	LRRC8B	0.0703966	0.00934366	0.0820774	0.86572	0.799935	0.0036935	0.135855	0.709493	0.233967	0.274256	0.0788308	0.862445
NM_013847	GCAT	0.0703303	0.00015308	0.106164	0.820771	0.835568	0.00147462	0.108936	0.774647	0.452061	0.0135269	-0.180113	0.662727
NM_025446	AIG1	0.069509	2.5e-07	0.447003	0.10806	0.884829	0.000283093	0.067809	0.867206	0.568175	0.000891946	0.463508	0.170806
NM_001045489	MFGE8	0.0691993	2.17e-08	0.357464	0.238057	0.918146	5.77e-05	0.0454779	0.912718	0.637831	9.92e-05	0.017276	0.971053
NM_011170	PRNP	0.0688642	6.95e-12	0.398992	0.167034	0.972566	4.9e-07	0.0447596	0.914712	0.616079	0.000208734	-0.0322791	0.946501
NM_173753	FNIP1	0.0682326	0.000688218	0.450172	0.105242	0.0586013	0.918705	0.343674	0.224939	0.426491	0.0218261	-0.907362	3.66e-05
NM_001039189	FARS2	0.0680774	7.81e-05	0.333252	0.285459	0.918142	5.77e-05	0.219749	0.495899	0.0369085	0.886371	-0.331408	0.37384
NM_025970	ZBTB8OS	0.0679607	0.032023	0.0925881	0.844984	0.152149	0.774889	0.561644	0.0143883	0.190669	0.39155	-0.850752	0.000433084
NM_026018	PDZK1IP1	0.0678571	3.65e-05	0.0678709	0.899027	0.959294	2.64e-06	0.250523	0.425267	0.140252	0.544374	-0.285442	0.455508
NM_025449	NICN1	0.0677503	0.0261645	0.214257	0.564704	0.668073	0.033837	0.0592692	0.883423	0.0863017	0.719033	0.0955047	0.831195
NM_013686	TCP1	0.0674977	2.09e-06	0.0309663	0.958234	0.733918	0.0130317	0.546815	0.0187789	0.512786	0.003675	0.903086	4.63e-05
NM_194269	MORN2	0.0673774	0.0260057	0.201715	0.591496	0.41303	0.293125	0.0608894	0.880706	0.36281	0.0607875	-0.369255	0.309989
NM_021337	SKIV2L	0.067017	0.218837	0.222529	0.546314	0.214956	0.658663	0.130868	0.722697	0.0907511	0.704444	0.274071	0.478431
NM_020024	TAF10	0.0670098	0.000606047	0.422579	0.135219	0.0380667	0.947573	0.129967	0.725045	0.628441	0.000137074	0.804184	0.00168431
NM_134020	TMED4	0.0665555	0.134741	0.145033	0.73235	0.350526	0.402356	0.0388867	0.928122	0.281431	0.171704	-0.717654	0.00985826
NM_011574	CIRH1A	0.0660276	0.0285401	0.188474	0.623797	0.356476	0.391299	0.0608689	0.880706	0.368083	0.0563108	0.963381	3.06e-07
NM_025796	MRPL33	0.0657405	2.85e-05	0.371949	0.215144	0.664274	0.0354315	0.0376305	0.930841	0.577978	0.000678262	0.696518	0.0139171
NM_010908	NFKBIB	0.0649252	0.124731	0.210942	0.572429	0.422387	0.278285	0.0734084	0.855832	0.0629082	0.796247	0.742466	0.00636265
NM_015774	ERO1L	0.06474	2.85e-09	0.0575822	0.920433	0.976964	2.37e-07	0.254403	0.415543	0.525344	0.00270393	0.674422	0.0193321
NM_013837	TPST1	0.0646064	0.0304618	0.534891	0.0357085	0.0713504	0.899432	0.332278	0.245555	0.0442963	0.86018	-0.00606309	0.990406
NM_001033158	RASL12	0.0644673	0.00954872	0.228882	0.526952	0.611836	0.0641067	0.331473	0.247038	0.0734792	0.762281	0.0821588	0.856621
NM_008021	FOXM1	0.0643103	0.274284	0.0844317	0.86157	0.067599	0.905682	0.345973	0.220554	0.0363606	0.888131	0.365931	0.3152
NM_026887	AP1S2	0.0639541	0.00373006	0.0965774	0.837392	0.354853	0.39434	0.0869938	0.826645	0.618738	0.000191722	0.705933	0.0119534
NM_078478	GHITM	0.0638124	0.0400783	0.0557245	0.922748	0.26649	0.559632	0.100231	0.79556	0.472242	0.00904095	-0.0577227	0.900286
NM_172450	4930539E08RIK	0.0632937	0.179856	0.187756	0.624224	0.0546967	0.923157	0.138723	0.702935	0.290787	0.154872	-0.611402	0.0434037
NM_144802	HNRPLL	0.0631439	5.12e-06	0.0509296	0.93017	0.314965	0.468042	0.372473	0.174012	0.771209	1.76e-07	0.93353	6.43e-06
NM_130454	RECQL5	0.0625456	0.147781	0.244434	0.490212	0.315951	0.465982	0.0783875	0.844749	0.108403	0.647316	0.0788875	0.862445
NM_144520	SEC14L2	0.0625123	2.87e-09	0.0914581	0.847723	0.924299	4.03e-05	0.663699	0.00146756	0.386712	0.0427233	0.0669857	0.882911
NM_025397	MED11	0.0623578	1.21e-06	0.463999	0.0915099	0.582043	0.0858847	0.110719	0.771838	0.682363	1.74e-05	0.226502	0.572359
NM_016722	GALNS	0.0618995	5.22e-11	0.114149	0.802284	0.407957	0.301647	0.768673	3.89e-05	0.79356	4e-08	-0.229295	0.567608
NM_080635	EIF3H	0.0607095	1.3e-06	0.0237425	0.967035	0.719379	0.0164378	0.745692	0.000102872	0.403483	0.0325493	0.574968	0.0646414
NM_015743	NR4A3	0.0606573	0.000491648	0.252162	0.47037	0.880041	0.000343051	0.0579906	0.886377	0.175156	0.437763	-0.267509	0.491265
NM_001045523	BAHD1	0.0594853	0.0699097	0.10475	0.823766	0.510523	0.156598	0.0236256	0.959155	0.256148	0.222623	0.7391	0.0067526
NM_007642	CD28	0.0593048	0.000759717	0.0658457	0.902418	0.885737	0.000273089	0.105702	0.783128	0.196208	0.376258	-0.0983261	0.825002
NM_019749	GABARAP	0.0592742	7.93e-07	0.0597118	0.91672	0.705326	0.0202533	0.114136	0.765037	0.801861	2.17e-08	0.45241	0.184761
NM_145558	HADHB	0.0592538	0.263473	0.21896	0.553835	0.155357	0.768723	0.163258	0.642615	0.060862	0.803275	-0.336	0.365896
NM_008281	HPN	0.0588966	0.00715771	0.535613	0.0353707	0.460356	0.221974	0.159238	0.653943	0.0714217	0.768389	0.754254	0.00504259
NM_011589	TIMELESS	0.0580537	4.56e-08	0.112334	0.805499	0.693517	0.0239971	0.822434	2.24e-06	0.368893	0.0558137	0.565121	0.0715056
NM_175696	C530028O21RIK	0.057679	9.31e-09	0.152025	0.717531	0.965833	1.15e-06	0.0745828	0.853135	0.495459	0.00547746	-0.00935588	0.983817
NM_022980	RCAN3	0.0568561	0.562351	0.0539436	0.926723	0.127539	0.816332	0.106941	0.780692	0.162565	0.475513	-0.712415	0.0107478
NM_011053	PDCD11	0.0564264	0.107149	0.047539	0.934984	0.0888356	0.874263	0.317405	0.273534	0.260116	0.214397	-0.229758	0.566686
NM_001005847	AGA	0.0563598	4.39e-06	0.0412441	0.944312	0.764275	0.00766039	0.48596	0.0479853	0.478026	0.00798823	-0.616545	0.0408705
NM_008448	KIF5B	0.0561506	0.30335	0.0933846	0.843375	0.10742	0.847652	0.153584	0.668429	0.190486	0.392081	0.659944	0.0237304
NM_013533	GPR162	0.0558714	9.28e-08	0.195103	0.607676	0.923504	4.23e-05	0.0391874	0.927105	0.638884	9.6e-05	-0.283501	0.459249
NM_177370	RHBDD3	0.055859	0.00948528	0.325387	0.302675	0.394847	0.324279	0.0718927	0.858467	0.372212	0.0533979	0.31935	0.39428
NM_053109	CLEC2D	0.0556867	0.000232635	0.459844	0.0953918	0.775435	0.00619017	0.328825	0.252244	0.0598687	0.806811	0.946706	2.06e-06
NM_015827	COPB2	0.0555011	0.0224644	0.283999	0.395539	0.285133	0.524344	0.0819543	0.837416	0.436607	0.0181958	0.425909	0.221053
NM_012056	FKBP9	0.0552771	0.0104889	0.126859	0.774037	0.573495	0.0930233	0.0550681	0.892404	0.433308	0.0193244	-0.597357	0.0506933
NM_009895	CISH	0.054795	4.04e-06	0.322584	0.309446	0.949028	6.95e-06	0.0798979	0.841573	0.252943	0.230074	0.962971	3.22e-07
NM_016890	DCTN3	0.0547291	0.0334808	0.251321	0.472825	0.535959	0.127926	0.232869	0.463647	0.0619118	0.799398	0.182323	0.660097
NM_001039710	COQ10B	0.0543302	0.00335942	0.0619467	0.910053	0.77127	0.00670959	0.155695	0.661532	0.312604	0.119952	0.971147	9.37e-08
NM_025983	ATP5E	0.0542806	5.44e-08	0.508375	0.0522751	0.0546704	0.923157	0.530246	0.0245802	0.735089	1.42e-06	-0.111675	0.799291
NM_008212	HADH	0.0541857	0.0945238	0.0299944	0.958394	0.512195	0.154369	0.302838	0.304059	0.0761584	0.753816	-0.768441	0.00377969
NM_009775	TSPO	0.0541435	3.14e-09	0.443219	0.111592	0.85526	0.000814195	0.048976	0.906118	0.653671	5.59e-05	0.24122	0.543423
NM_015829	SLC25A13	0.053126	0.000507571	0.0402688	0.944601	0.939527	1.51e-05	0.290406	0.329943	0.0619884	0.799248	0.0470441	0.920984
NM_134147	MACROD1	0.0527526	0.0118857	0.101531	0.829464	0.857285	0.000763667	0.0749298	0.852563	0.0685007	0.777969	0.342012	0.35545
NM_133706	TMEM97	0.0527246	0.000287587	0.281954	0.400416	0.843267	0.00117322	0.245827	0.43518	0.0786208	0.745853	-0.462229	0.172178
NM_026729	ICT1	0.052637	0.0156711	0.35536	0.242051	0.424001	0.276418	0.0472279	0.909748	0.248172	0.241091	0.19302	0.637817
NM_009818	CTNNA1	0.052293	0.00595626	0.042402	0.94296	0.535845	0.128002	0.162199	0.645975	0.505411	0.00438869	0.190909	0.64197
NM_026345	MANSC1	0.0522083	3.63e-07	0.373479	0.212744	0.91602	6.51e-05	0.581545	0.00967012	0.0247967	0.925749	-0.00848656	0.985764
NM_144829	AARSD1	0.0518672	0.264738	0.0309536	0.958234	0.270999	0.552011	0.109904	0.772527	0.147824	0.520267	-0.563527	0.0725101
NM_026011	ARL8B	0.0517869	0.0541668	0.216382	0.559542	0.277994	0.539004	0.0439338	0.916472	0.381696	0.0462271	-0.970827	9.86e-08
NM_009441	TTC3	0.051555	0.17258	0.0758088	0.880524	0.455798	0.22847	-0.0274504	0.951836	0.187423	0.400733	-0.0645824	0.887538
NM_008925	PRKCSH	0.0511839	7.64e-05	0.0559959	0.922748	0.496651	0.172865	0.377031	0.166261	0.615843	0.000210037	0.17607	0.669397
NM_025623	NIPSNAP3A	0.0509126	0.322744	0.0406711	0.944601	0.100332	0.859034	0.289117	0.332502	0.0881401	0.713702	0.681949	0.0173092
NM_009773	BUB1B	0.0508567	0.0217909	0.044806	0.939737	0.0249089	0.963951	0.247646	0.431499	0.522706	0.00288563	0.121926	0.780547
NM_029696	MDH1B	0.0505519	0.707198	0.0688967	0.896131	0.0731082	0.897706	0.0457543	0.912668	0.0749073	0.757514	-0.000126937	0.999775
NM_146514	OLFR96	0.0503195	0.081945	0.151829	0.717567	0.547337	0.11653	0.143946	0.689949	0.0571744	0.817361	0.341161	0.356927
NM_026849	MTMR14	0.0499463	0.0112967	0.424997	0.132135	0.430932	0.265041	0.335322	0.240918	0.0485401	0.846609	0.554656	0.0794044
NM_011623	TOP2A	0.0497295	0.000160983	0.0530278	0.928167	0.143024	0.788638	0.476416	0.0539722	0.636822	0.000102883	0.111606	0.799291
NM_027435	ATAD2	0.0496171	1.52e-08	0.424826	0.132192	0.0948769	0.866787	0.735973	0.000146014	0.6078	0.000272831	-0.87203	0.000194907
NM_001081319	C030046E11RIK	0.0492111	0.282353	0.0217506	0.970119	0.376272	0.35602	0.037164	0.932032	0.201573	0.361446	0.912363	2.77e-05
NM_009091	RPS15	0.0485539	1.39e-11	0.764568	0.000123385	-0.0350207	0.950756	0.89573	6.82e-09	0.357761	0.0654018	0.174905	0.671016
NM_175190	2900010J23RIK	0.0483089	2.48e-06	-0.00392575	0.993468	0.6669	0.0342729	0.31104	0.287104	0.706573	5.97e-06	-0.54481	0.0875921
NM_013733	CHAF1A	0.0482772	0.000994877	0.34144	0.267988	0.00173438	0.997429	0.50634	0.035316	0.357065	0.0660351	0.176101	0.669397
NM_019748	SAE1	0.0474763	0.000294623	0.00725693	0.988529	0.38833	0.334976	0.460378	0.0657688	0.485212	0.00689557	-0.60614	0.0461733
NM_021463	PRPS1	0.0462325	0.000172214	0.0397659	0.944719	0.793773	0.00424103	0.472387	0.0565668	0.220229	0.308492	0.891066	8.5e-05
NM_197982	DDX39	0.046103	0.000287615	0.192018	0.615297	0.0731669	0.897706	0.535052	0.0229568	0.492484	0.00585854	0.78009	0.00295333
NM_031173	CACNB1	0.0459234	0.19145	0.0281054	0.961192	0.420823	0.280539	0.270003	0.376722	0.0771717	0.751206	-0.656027	0.0250246
NM_010247	XRCC6	0.0455429	0.619787	0.083087	0.863526	0.244755	0.601434	0.102061	0.791159	0.037618	0.883665	0.720759	0.0093793
NM_025396	PGLS	0.0451312	2.19e-05	0.409311	0.153095	0.544475	0.119477	0.0667485	0.868833	0.623503	0.000162881	-0.665222	0.0220092
NM_028779	AMPD2	0.0451292	4.91e-05	0.0585453	0.918794	0.881449	0.000324184	0.0949144	0.808865	0.507552	0.00416694	0.253221	0.519776
NM_020022	RFC2	0.0451253	0.00120339	0.403235	0.160951	-0.033441	0.952899	0.449034	0.0761267	0.40207	0.0333775	-0.83061	0.000823753
NM_007531	PHB2	0.0445457	7.46e-09	0.0665214	0.90148	0.934315	2.13e-05	0.395898	0.139436	0.562462	0.00104342	0.260011	0.506496
NM_019769	1500003O03RIK	0.0442699	0.00429081	0.0403881	0.944601	0.620358	0.058854	0.261652	0.397595	0.394734	0.037557	-0.347006	0.347148
NM_177003	9630033F20RIK	0.0441714	2.09e-11	0.0187878	0.975162	0.93475	2.09e-05	0.271896	0.372495	0.808942	1.23e-08	-0.108177	0.805249
NM_007590	CALM3	0.0438866	1.87e-06	-0.00441431	0.992386	0.630024	0.0530166	0.377918	0.165002	0.693451	1.08e-05	-0.276744	0.473166
NM_025336	CHCHD3	0.0434676	0.545915	0.0401505	0.944601	0.268219	0.556311	0.0800509	0.841573	0.036872	0.886411	-0.532568	0.098401
NM_010493	ICAM1	0.0432556	4.49e-05	0.412455	0.148874	0.47954	0.194842	0.734929	0.000150767	-0.0148138	0.956042	0.980594	1.36e-08
NM_009443	TGOLN1	0.0431047	0.0127767	0.120863	0.787516	0.622871	0.0574206	0.0799128	0.841573	0.293971	0.149368	0.252206	0.521562
NM_008565	MCM4	0.0430789	5.25e-05	0.413266	0.147603	0.0360821	0.949872	0.691734	0.000679547	0.312144	0.12042	0.841098	0.000598241
NM_145067	GUCY2C	0.0430387	0.273655	0.0790697	0.871	0.277513	0.53965	0.117825	0.755358	0.124967	0.591288	-0.343776	0.352358
NM_008551	MAPKAPK2	0.0427605	6.76e-08	0.198118	0.598436	0.836256	0.00144598	0.0306153	0.945233	0.682081	1.76e-05	0.649363	0.0272443
NM_054097	PIP4K2C	0.0423871	0.000690725	0.336149	0.279791	0.542302	0.12175	0.0953809	0.808016	0.429782	0.020629	0.55101	0.0824142
NM_009090	POLR2C	0.0423809	0.575285	0.0695626	0.895066	0.216418	0.655548	0.0574176	0.887784	0.0632838	0.794935	0.625647	0.0366958
NM_001081221	ERCC6	0.0417646	3.72e-06	0.216491	0.559542	0.423185	0.277065	0.00992076	0.980942	0.833433	1.56e-09	-0.0982863	0.825002
NM_016871	TOMM40	0.0416763	0.00773444	0.0159332	0.978048	0.681684	0.0282283	0.25806	0.406475	0.289104	0.15748	0.0512797	0.913316
NM_015797	FBXO6	0.0407082	0.350073	0.216065	0.560414	0.238216	0.614898	0.0375573	0.930969	0.0318826	0.903628	-0.479841	0.151354
NM_133930	CRELD1	0.0406442	0.000153766	0.250667	0.474407	0.863278	0.000625557	0.033107	0.940359	0.305091	0.131704	0.0717477	0.875201
NM_011900	MPDU1	0.0405291	0.0385639	0.0276206	0.961763	0.329399	0.441582	0.146634	0.684878	0.452089	0.0135269	0.0177811	0.970125
NM_008321	ID3	0.0400652	0.000374877	0.0849144	0.860637	0.920134	5.11e-05	0.0451101	0.913958	0.126529	0.58605	-0.553716	0.0800964
NM_025443	PNO1	0.039528	0.00588536	0.022586	0.968632	0.47825	0.196769	0.0324355	0.940741	0.572357	0.000795789	0.867932	0.000229141
NM_027406	ALDH1L1	0.0393792	0.173355	0.0409066	0.944601	0.405285	0.30622	0.114499	0.764493	0.219115	0.311366	-0.430583	0.214064
NM_001039080	RBMS2	0.039338	0.0418388	0.0421037	0.943108	0.683183	0.0276833	0.0196885	0.964855	0.264671	0.204696	0.53557	0.0957859
NM_026280	MXRA7	0.039092	0.00895426	0.144792	0.732912	0.872993	0.000453066	0.022026	0.962237	0.096223	0.686579	0.154112	0.714144
NM_028807	1200009I06RIK	0.0389344	0.000438002	0.0337038	0.954095	0.918128	5.77e-05	0.146585	0.684975	0.294807	0.148026	-0.40923	0.245518
NM_025894	PSMD12	0.0382155	0.00318338	0.0595697	0.916876	0.644804	0.0448377	0.0279183	0.95088	0.519614	0.00309938	0.644918	0.0288551
NM_145516	PLEKHB2	0.0375877	5.51e-12	0.536592	0.0349781	0.742357	0.0113655	0.0484503	0.907806	0.864528	6.42e-11	0.0487342	0.918321
NM_153569	GAK	0.0371125	0.119462	0.0177153	0.97629	0.317307	0.463309	0.079725	0.841573	0.341846	0.082238	-0.824394	0.000979515
NM_199322	DOT1L	0.0369099	1.6e-07	0.0135337	0.980251	0.900002	0.000146227	0.268933	0.379723	0.632248	0.000120168	0.0303195	0.949663
NM_053250	CRIP3	0.0368384	0.642484	0.102966	0.826036	0.0586843	0.918705	0.016472	0.970527	0.0820243	0.733413	-0.327841	0.379529
NM_018740	RAI12	0.036785	8.12e-05	0.0282281	0.961192	0.926451	3.53e-05	0.109984	0.772286	0.369251	0.0555608	0.948014	1.8e-06
NM_011273	XPR1	0.0362263	0.321689	-0.0222324	0.969216	0.203562	0.680305	0.166231	0.634729	0.16224	0.476355	-0.674162	0.0194018
NM_010749	M6PR	0.0361305	1.78e-06	0.0345394	0.953165	0.529772	0.134628	0.480892	0.0512287	0.689759	1.27e-05	0.0301213	0.949849
NM_009047	REM1	0.0358322	0.0465002	0.144078	0.734187	0.217952	0.652411	0.0480685	0.90857	0.443949	0.0158335	-0.192396	0.638817
NM_008577	SLC3A2	0.035682	0.00125089	0.178545	0.64587	0.0503817	0.929559	0.381469	0.159895	0.521496	0.00297474	0.889427	9.16e-05
NM_175149	2310022B05RIK	0.0354378	1.22e-05	0.343643	0.263493	0.96945	7.37e-07	0.0433285	0.91752	0.135146	0.558917	0.708847	0.0114089
NM_008486	ANPEP	0.0354161	8.95e-06	0.21588	0.560605	0.581513	0.0862533	0.0277407	0.951118	0.789796	5.21e-08	0.687164	0.0160724
NM_133672	VPS26A	0.0352925	0.0198272	0.0260073	0.964015	0.31648	0.464941	0.0357027	0.933936	0.578285	0.000672842	0.873534	0.00018392
NM_019553	DDX21	0.0349192	0.274284	0.00400659	0.993378	0.473676	0.203153	0.103472	0.788727	0.0618818	0.79943	0.977406	2.69e-08
NM_026305	TCEB2	0.0341667	0.000619336	0.00780293	0.988253	0.545976	0.117803	0.258442	0.405569	0.543591	0.00172392	0.216781	0.591077
NM_022432	SIRT2	0.0340949	0.0483099	0.239993	0.50108	0.570769	0.0952728	0.145294	0.686839	0.0281836	0.915976	-0.151135	0.719425
NM_018743	AGPAT6	0.0339824	0.625824	0.0176787	0.97629	0.178718	0.729091	0.00610864	0.988306	0.108116	0.64852	0.718231	0.0097578
NM_012052	RPS3	0.0339762	2.57e-09	0.565882	0.0217244	0.0507857	0.929028	0.698049	0.000551303	0.657139	4.9e-05	-0.231748	0.562493
NM_009321	TBCA	0.033794	7.64e-05	0.00664559	0.988843	0.857637	0.000757008	0.587893	0.00854551	0.195294	0.378566	-0.444336	0.195127
NM_031159	APOBEC1	0.0333494	3.58e-05	0.469174	0.0863964	0.659137	0.0377098	0.593054	0.00765057	0.0515358	0.836915	-0.168805	0.684646
NM_001005846	MCOLN2	0.0331376	1.26e-10	0.122757	0.782916	0.954055	4.51e-06	0.0556399	0.89136	0.788115	5.83e-08	0.400728	0.259257
NM_207634	RPS24	0.0324667	3.18e-15	0.781716	6.17e-05	0.0194339	0.972408	0.848549	4.01e-07	0.674026	2.5e-05	-0.0585333	0.899222
NM_183390	KLHL6	0.0323898	6.34e-05	0.314026	0.327446	0.825461	0.00193266	0.0599664	0.882694	0.395794	0.0369679	-0.975056	4.52e-08
NM_019926	MTM1	0.0322355	0.0100294	0.512881	0.0491811	0.0719133	0.898763	0.294439	0.321384	0.15175	0.508874	-0.0704934	0.877313
NM_008197	H1F0	0.0319427	0.0539537	0.0431531	0.942447	0.336046	0.429632	0.0325832	0.940741	0.429103	0.0208671	-0.952286	1.16e-06
NM_008455	CYP4V3	0.031902	4.45e-08	0.000330254	0.999546	0.874521	0.000427285	0.401554	0.132084	0.658068	4.73e-05	-0.879057	0.000146692
NM_009128	SCD2	0.03156	1.18e-07	0.0974572	0.835848	0.932688	2.33e-05	0.0859841	0.828751	0.621122	0.000176671	-0.472036	0.161078
NM_001037801	CD6	0.031457	0.159119	0.0263305	0.963406	0.587205	0.0818994	0.0628776	0.877811	0.0728976	0.763709	0.0690359	0.879835
NM_025302	MRPL2	0.0313458	0.800739	0.123608	0.781955	0.0314554	0.955568	0.0868469	0.82677	0.0287352	0.914489	-0.421796	0.226783
NM_019403	RNF5	0.0309141	0.0787383	0.0439098	0.941457	0.122398	0.825332	0.172075	0.620718	0.473103	0.00888061	-0.840386	0.000611296
NM_029635	COMMD9	0.0306846	0.0704439	0.0467185	0.936702	0.231847	0.625931	0.0573195	0.887871	0.446885	0.0149615	0.352795	0.336649
NM_011198	PTGS2	0.0302661	3.81e-08	0.536083	0.0351328	0.966513	1.06e-06	0.0287227	0.949211	0.13777	0.551395	0.980361	1.38e-08
NM_011121	PLK1	0.0300039	1.1e-05	0.446736	0.108157	-0.0246582	0.964023	0.69073	0.00069915	0.397808	0.0357342	-0.534513	0.0967586
NM_019835	B4GALT5	0.0299803	1.71e-05	0.042025	0.943223	0.743699	0.0111028	-0.00643329	0.987735	0.714779	3.98e-06	0.880551	0.000138037
NM_144899	ADAMTSL4	0.0292432	0.240326	0.0255785	0.964421	0.191637	0.703885	0.266234	0.386444	0.0924401	0.699872	0.795502	0.00208124
NM_011486	STAT3	0.0291882	0.196646	0.0265146	0.963094	0.194009	0.698503	0.218479	0.49888	0.265786	0.20253	0.98617	2.8e-09
NM_013718	TRAPPC3	0.0291099	0.000927667	-0.00283597	0.995132	0.795704	0.00407236	0.14612	0.685347	0.465937	0.0102927	-0.0496463	0.916787
NM_175168	PTK7	0.0290912	0.732082	0.0312557	0.958234	0.0165065	0.977324	0.177642	0.607046	0.044996	0.857794	-0.635515	0.0325633
NM_134002	CSNK1G2	0.0281453	0.135583	0.0508914	0.93017	0.407541	0.302245	0.273852	0.368432	0.0915816	0.702615	-0.248523	0.529135
NM_027193	DPH5	0.0278596	0.142726	0.100867	0.831182	0.511378	0.155435	0.18785	0.578787	0.00995349	0.970263	0.565456	0.0713344
NM_011409	SLFN3	0.0276604	0.0471256	0.0508664	0.93017	-0.0455474	0.936067	0.114299	0.764982	0.533819	0.0022066	0.0411052	0.932391
NM_009187	COX7A2L	0.0275655	0.010433	-0.00768328	0.988253	0.146978	0.781234	0.398501	0.1357	0.551961	0.00138342	0.543969	0.0883603
NM_027927	INTS12	0.027509	0.00161926	0.122259	0.784059	0.525229	0.139336	0.0361656	0.932974	0.593767	0.000421053	0.507604	0.121645
NM_011811	FARSB	0.0274927	7.55e-05	0.0406687	0.944601	0.646013	0.0441646	0.140323	0.699914	0.657366	4.88e-05	0.878076	0.000152682
NM_001033573	ZDHHC6	0.0274246	0.0119669	0.016805	0.977767	0.795372	0.00410236	0.1975	0.553352	0.120882	0.603267	-0.100674	0.820718
NM_008617	MDH2	0.0273929	0.00118616	0.471321	0.0843499	0.103759	0.853208	0.111107	0.771537	0.551219	0.00141136	0.460695	0.174108
NM_001033548	6030429G01RIK	0.0270603	0.000170743	0.297721	0.367238	0.783307	0.00526872	0.504565	0.0361538	0.0566854	0.819123	0.0711499	0.876069
NM_025939	PAICS	0.0268053	0.0718838	0.0845809	0.861349	0.099815	0.859789	0.419538	0.10813	0.271096	0.192045	-0.207996	0.60733
NM_027455	QPCT	0.0264345	6.07e-05	0.0169437	0.97775	0.935804	1.95e-05	0.402768	0.130087	0.139016	0.547783	-0.19043	0.642883
NM_015742	MYO9B	0.0261456	5.69e-08	0.714481	0.000735066	0.658113	0.0381682	0.671369	0.00119413	0.0661758	0.784642	-0.212444	0.600053
NM_181075	2610524H06RIK	0.0258264	2.22e-07	0.269291	0.429002	0.929342	2.95e-05	0.0437336	0.916855	0.566739	0.000929074	-0.117947	0.787426
NM_007523	BAK1	0.0255834	0.000538006	0.0135223	0.980251	0.670061	0.032914	0.122512	0.744584	0.569778	0.000851461	-0.120001	0.783368
NM_011434	SOD1	0.0254287	9.19e-09	-0.037555	0.949219	0.450315	0.236307	0.639144	0.00270196	0.800238	2.45e-08	-0.8883	9.69e-05
NM_026760	2310036O22RIK	0.0253891	0.0940743	0.100527	0.831537	0.085228	0.881543	0.198887	0.549867	0.446316	0.0151333	-0.040996	0.932451
NM_183190	MS4A5	0.0252133	0.176363	0.102219	0.828229	-0.0359715	0.949872	0.274422	0.367112	0.259154	0.21645	-0.41879	0.23134
NM_133941	DHX32	0.0251538	2.79e-05	0.120376	0.787939	0.937444	1.75e-05	0.00958951	0.980944	0.395329	0.0372129	0.0480928	0.919181
NM_023386	RTP4	0.0244096	4.65e-14	0.0627002	0.909099	0.808045	0.0030527	0.927463	1.28e-10	0.386401	0.0429087	0.570674	0.0675984
NM_181821	HCFC1R1	0.0243859	0.0116093	0.357477	0.238057	0.46819	0.210661	0.0219565	0.962237	0.30952	0.124481	0.0159701	0.972271
NM_144731	GALNT7	0.0240327	1.77e-07	0.480929	0.0742483	0.0161399	0.977942	0.513497	0.0317712	0.693764	1.07e-05	0.944834	2.47e-06
NM_053092	KARS	0.0240222	0.00436919	-0.0255596	0.964421	0.500424	0.168479	0.4606	0.0656581	0.343365	0.0804881	0.81687	0.00120959
NM_028835	ATG7	0.0232717	6e-08	0.136865	0.749546	0.917298	6.07e-05	0.0396935	0.925891	0.682016	1.77e-05	0.488951	0.141018
NM_001081280	NLRC3	0.0231751	0.0337336	0.193315	0.612517	0.320056	0.458629	0.0183566	0.967143	0.406133	0.0311025	-0.201628	0.621145
NM_001013411	NKAIN2	0.0229091	0.435038	0.122395	0.783954	0.0379223	0.947573	0.0410196	0.92327	0.208052	0.342313	-0.394046	0.269392
NM_019826	IVD	0.0227294	0.0809072	0.497031	0.0601716	-0.0324418	0.95412	0.169332	0.627124	0.101498	0.670507	-0.576351	0.063668
NM_030721	ACOX3	0.0226581	0.147093	0.1381	0.74691	0.588599	0.0808946	0.00682601	0.987339	0.108067	0.648547	-0.942523	3.04e-06
NM_026111	QPCTL	0.0221561	0.00101928	0.0379776	0.948564	0.94531	9.31e-06	0.213709	0.5117	0.0502883	0.840307	-0.308573	0.413047
NM_010167	EYA4	0.0216227	3.43e-05	0.0359353	0.951916	0.400749	0.313523	0.220005	0.495176	0.782885	8.31e-08	-0.722221	0.0091425
NM_009011	RAD23B	0.0215886	0.0998644	-0.0332126	0.954994	0.13399	0.804523	0.23891	0.450842	0.364916	0.0589427	0.295867	0.43578
NM_001039392	TMSB10	0.0212369	7.74e-06	-0.0135457	0.980251	0.592583	0.0777248	0.419096	0.10835	0.621954	0.000172036	-0.485645	0.144902
NM_172297	CCDC9	0.0211713	0.474319	0.0205296	0.972569	0.11441	0.8374	0.234615	0.460225	0.043898	0.861373	0.371251	0.306848
NM_028838	LRRC2	0.0210596	0.350073	0.187695	0.624224	-0.0213301	0.969801	0.252737	0.419644	0.0421661	0.867034	0.381768	0.288852
NM_001011805	OLFR1385	0.020444	0.00123978	0.64806	0.00439103	0.536542	0.127248	0.0259164	0.953361	0.150877	0.511474	0.11821	0.78687
NM_172265	EIF2B5	0.0204323	0.0483793	0.294567	0.373422	0.285269	0.524264	0.0216415	0.962258	0.335639	0.0893813	0.628743	0.0354117
NM_024208	ECHDC3	0.0201935	0.0112967	0.105293	0.822033	0.704861	0.0203889	0.0234473	0.959318	0.350919	0.0721266	-0.404114	0.253852
NM_008527	KLRB1C	0.0201225	1.55e-05	0.0239426	0.966946	0.945042	9.54e-06	0.136615	0.707956	0.340091	0.0842334	-0.270635	0.484413
NM_009481	USP9X	0.0201041	0.273655	0.0153294	0.978268	0.0684966	0.904521	0.252825	0.419644	0.159009	0.486849	0.729085	0.00814488
NM_172284	DDX19B	0.0195444	0.0895243	0.0517845	0.929724	0.361994	0.381368	0.415263	0.112938	0.0431299	0.864148	0.829795	0.000839313
NM_133349	ZFAND2A	0.0193144	1.99e-07	0.0294013	0.95898	0.971754	5.24e-07	0.264269	0.391075	0.432562	0.0195607	0.633139	0.0334782
NM_007746	MAP3K8	0.01915	0.0380645	0.234299	0.514474	0.028789	0.958401	0.52888	0.0252222	0.0810931	0.736038	0.990247	7.21e-10
NM_026772	CDC42EP2	0.0189204	0.0255772	0.364303	0.225872	0.329651	0.441063	0.256415	0.41031	0.0302761	0.908782	0.880223	0.000140033
NM_026937	ASCC1	0.0188243	0.109961	0.0642155	0.905431	0.62384	0.0567967	0.236033	0.456546	0.0241146	0.926862	0.20829	0.606774
NM_008199	H2-BL	0.0180282	7.36e-05	0.0188758	0.975162	0.896563	0.000171137	0.0710797	0.860258	0.333097	0.092636	-0.235411	0.554837
NM_133800	NOL12	0.0177795	0.329151	0.138383	0.746432	0.415019	0.289982	0.0263872	0.952665	0.0360224	0.889207	0.715239	0.0102483
NM_007578	CACNA1A	0.0173088	2.08e-10	0.0428349	0.942527	0.984069	5.91e-08	0.0880128	0.824388	0.693805	1.07e-05	0.222971	0.579876
NM_054087	SLC19A2	0.0167495	7.4e-05	0.00379674	0.993613	0.895534	0.0001786	0.563287	0.0139445	0.0733315	0.762915	0.280831	0.465395
NM_013534	LEPREL2	0.0164558	8.06e-11	0.00712998	0.988571	0.952612	4.97e-06	0.385891	0.153185	0.629136	0.000133859	-0.318536	0.395386
NM_153150	SLC25A1	0.0164094	0.00969428	0.194621	0.608455	0.544791	0.119122	-0.00485393	0.990613	0.352389	0.0705834	0.471158	0.161786
NM_133807	LRRC59	0.016213	0.00141758	-0.0138263	0.980251	0.561227	0.103796	0.209578	0.522924	0.552903	0.00134826	0.707817	0.011596
NM_212446	PSMF1	0.0161185	0.204982	0.418452	0.140862	0.171396	0.741314	-0.00652654	0.987735	0.0623385	0.797947	-0.223555	0.578611
NM_008798	PDCD1	0.0160998	1.59e-14	0.0167738	0.977767	0.95917	2.66e-06	0.420524	0.107006	0.820082	5.12e-09	-0.223874	0.577999
NM_001042541	AKAP1	0.0159702	0.00012811	0.28223	0.399872	0.915876	6.52e-05	0.313005	0.282997	0.00088207	0.998044	-0.0509156	0.913931
NM_025605	2400001E08RIK	0.0158769	2.41e-05	0.510937	0.0504019	-0.00158358	0.997572	0.630481	0.00333994	0.456172	0.012484	-0.728968	0.00815665
NM_177635	H2-M11	0.0152646	0.0455519	0.0336374	0.954095	0.646017	0.0441646	0.329979	0.250239	0.0122664	0.963863	0.0284792	0.951944
NM_011197	PTGFRN	0.0152101	2.01e-06	-0.0122541	0.981772	0.634481	0.0504834	0.111325	0.771173	0.834588	1.43e-09	0.318438	0.395386
NM_144839	UBE2E2	0.0152045	6.76e-08	0.892553	5.05e-08	0.768036	0.00712729	0.0111483	0.97907	0.148193	0.519542	-0.0615887	0.893273
NM_173762	CENPE	0.0150316	0.000126946	0.0212963	0.971044	0.597941	0.0739223	0.203375	0.539248	0.601505	0.000331645	-0.0631077	0.890705
NM_001013832	GPR31C	0.0148796	0.0129249	0.00355971	0.99386	0.627413	0.0546723	0.100889	0.793868	0.363568	0.0601292	0.781284	0.00286832
NM_024184	ASF1B	0.0148486	0.0280694	-0.025882	0.964277	0.237657	0.615609	0.0349307	0.935715	0.531173	0.00235654	-0.47045	0.16267
NM_001033484	IQGAP3	0.014741	1.64e-07	0.136947	0.749461	0.928025	3.24e-05	-0.00984306	0.980944	0.593049	0.000430089	-0.335926	0.365913
NM_019720	CYB561D2	0.0143492	0.00337406	0.393291	0.17624	0.762918	0.00784853	0.160415	0.651123	0.00402323	0.988157	-0.144693	0.732615
NM_015786	HIST1H1C	0.0143244	8.42e-06	0.000386893	0.999546	0.752612	0.0095155	0.382146	0.159211	0.55062	0.00143408	-0.799452	0.001883
NM_013477	ATP6V0D1	0.0140595	0.00295905	0.0810895	0.86773	-0.0698886	0.902174	0.0361528	0.932974	0.743288	9.16e-07	-0.292073	0.443049
NM_138754	CDIPT	0.0138374	0.644475	0.024465	0.966401	0.11018	0.843832	0.0799648	0.841573	0.0530509	0.831777	-0.339449	0.360136
NM_009642	AGTRAP	0.0134748	0.00101928	0.102132	0.828352	0.525039	0.139554	0.0098856	0.980944	0.613561	0.00022665	-0.781845	0.00283663
NM_001029855	PSME2	0.013417	0.320217	-0.0315734	0.957676	0.211396	0.666178	0.350188	0.212635	0.029862	0.910349	0.306997	0.416012
NM_028390	ANLN	0.0133155	0.157439	0.182559	0.636322	0.240451	0.610482	0.257446	0.408023	-0.00269523	0.992159	-0.187625	0.648379
NM_153570	NOC4L	0.0129487	0.00149738	0.0225038	0.968632	0.792405	0.00438102	0.193203	0.564337	0.341865	0.082238	0.984159	5.23e-09
NM_012010	EIF2S3X	0.0126392	4.98e-09	0.511081	0.0503607	0.0738437	0.896538	0.625052	0.00378661	0.700624	7.84e-06	0.448119	0.190097
NM_012021	PRDX5	0.0122119	9.55e-09	0.707272	0.000928919	-0.0693435	0.903105	0.687123	0.000777873	0.595915	0.000394691	-0.357721	0.328831
NM_008098	MTPN	0.0119462	0.000593306	0.279634	0.405002	0.0845758	0.882255	0.212809	0.513951	0.682752	1.72e-05	-0.201411	0.621277
NM_001081635	CCND3	0.0115909	0.19594	0.257565	0.457221	-0.0652618	0.910385	0.1548	0.664241	0.184394	0.40968	0.836302	0.000697277
NM_026412	D2ERTD750E	0.0114289	0.00419244	0.0386025	0.947169	-0.0305392	0.956417	0.20109	0.545518	0.696286	9.49e-06	-0.308145	0.413851
NM_020257	CLEC2I	0.0110684	0.0157593	0.0660115	0.902418	-0.0467888	0.934112	0.607528	0.00560317	0.215787	0.320369	0.935469	5.56e-06
NM_026678	BLVRA	0.01083	0.00201353	0.106123	0.820771	0.499099	0.1703	0.0384501	0.929109	0.617497	0.000199573	-0.865373	0.000252577
NM_001013026	TTF2	0.0108238	0.0699068	-0.0111752	0.98334	0.13242	0.807034	0.39223	0.144266	0.315018	0.116263	-0.196897	0.630032
NM_173450	RPUSD2	0.0107538	0.233955	0.158437	0.697546	0.360136	0.385	0.0199605	0.964594	0.123755	0.595121	0.364279	0.318253
NM_008143	GNB2L1	0.0106894	5.67e-19	0.433976	0.121739	0.0137018	0.98134	0.904096	2.75e-09	0.856912	1.49e-10	0.83002	0.000834066
NM_008403	ITGB1BP1	0.0103256	0.0272727	-0.032289	0.955948	0.609028	0.0659628	0.125757	0.735479	0.346527	0.0769389	-0.146123	0.729679
NM_001080127	RNPS1	0.0102944	0.273655	0.206797	0.58006	-0.0142819	0.980737	0.0788567	0.843399	0.243046	0.252796	0.787154	0.0025338
NM_021528	CHST12	0.0101887	0.0469783	0.0864272	0.857563	0.439794	0.251379	0.0153368	0.972535	0.406408	0.0309944	0.408164	0.247289
NM_172281	RNF40	0.00973522	0.00343381	0.495637	0.0611456	0.566406	0.0989198	0.356461	0.201378	0.0044868	0.987311	0.782255	0.0028125
NM_029420	GIYD2	0.00970938	0.610611	0.0212164	0.971158	0.0640491	0.912311	0.216726	0.503116	0.0174011	0.948852	-0.271304	0.48325
NM_016750	H2AFZ	0.00951534	0.0379802	0.0214559	0.970923	-0.0780088	0.891478	0.399752	0.134112	0.396598	0.0364528	0.00325887	0.995175
NM_030037	MOSPD3	0.00933972	0.808586	0.171759	0.664512	-0.0119444	0.983222	0.0172011	0.96938	0.0183415	0.945748	-0.106773	0.808159
NM_011925	CD97	0.00872986	0.0175883	0.352764	0.247191	-0.0271505	0.960608	-0.0116706	0.97907	0.534871	0.00214332	0.234539	0.556727
NM_133240	ACOT8	0.00845515	0.124947	0.1664	0.677913	0.342361	0.418754	-0.00199713	0.996039	0.296063	0.146039	-0.0842468	0.852088
NM_001001983	PI4KA	0.00814062	0.0469837	0.00983295	0.985379	0.125842	0.819292	0.205634	0.533807	0.48279	0.00723651	0.42073	0.228298
NM_024166	CHCHD2	0.00802073	0.125191	0.118492	0.792475	0.0967757	0.863841	0.0204378	0.96348	0.468544	0.00975236	-0.0870478	0.84753
NM_031252	IL23A	0.00801313	0.000202568	-0.0127656	0.980764	0.966834	1.02e-06	0.150616	0.675699	0.139605	0.546167	-0.30647	0.417017
NM_025607	RNF181	0.00792732	0.000800386	-0.0115166	0.982928	0.563274	0.102032	0.176936	0.608693	0.546568	0.00159746	-0.802461	0.00175742
NM_013765	RPS26	0.00769638	1.32e-17	0.76791	0.000111578	-0.000917309	0.99858	0.902641	3.14e-09	0.691765	1.15e-05	0.65322	0.0259281
NM_033541	OAS1C	0.00716758	0.0600937	0.044889	0.939737	0.700502	0.0217242	0.297195	0.31538	0.0242252	0.926772	-0.652795	0.0260722
NM_008386	INS1	0.00715447	0.518979	0.0652697	0.903554	-0.038011	0.947573	0.067202	0.86854	0.181944	0.417089	-0.129686	0.764501
NM_015784	POSTN	0.00710447	2.69e-07	-0.0233292	0.967368	0.693784	0.0239204	0.146428	0.685167	0.862994	7.55e-11	-0.243979	0.537715
NM_001077264	AP2A1	0.00704864	0.180669	-0.0232931	0.967385	0.359433	0.386152	0.121988	0.745349	0.211433	0.333056	0.322206	0.389328
NM_134150	OTUB1	0.00687604	0.135302	0.118352	0.792776	0.170978	0.741866	0.0659975	0.869254	0.360387	0.0628952	-0.0195754	0.967527
NM_024454	RAB21	0.0064386	0.000170743	0.61844	0.00791605	0.456059	0.228111	0.00756175	0.986512	0.493002	0.00578703	0.346423	0.347898
NM_017405	LSR	0.00633431	0.249205	0.372698	0.213984	0.0494183	0.93068	0.00388834	0.992234	0.128527	0.579565	-0.953195	1.05e-06
NM_020491	SSSCA1	0.00612499	0.0603942	0.443473	0.11158	0.27043	0.553209	-0.0279975	0.950752	0.12975	0.57635	-0.476486	0.155398
NM_144881	HHAT	0.00606028	0.084128	0.284423	0.394637	-0.0343838	0.951547	0.394387	0.141222	0.119448	0.608134	-0.144836	0.732533
NM_010549	IL11RA1	0.0051515	0.0619643	0.0158416	0.978048	0.530096	0.134326	0.299218	0.311419	0.155719	0.496803	-0.607966	0.0451305
NM_178633	KLHL2	0.00511956	0.441903	0.219656	0.551925	0.134634	0.803498	0.139827	0.701101	-0.0136879	0.959243	0.955616	7.69e-07
NM_025899	UQCRC2	0.00510679	0.103418	-0.00324295	0.994346	0.0765278	0.893175	0.0366848	0.932719	0.502706	0.00466533	-0.285359	0.455574
NM_145590	BC017158	0.00418269	0.000705523	0.201191	0.592489	0.877835	0.000372958	0.0262635	0.952665	0.346934	0.0765727	-0.55736	0.0772505
NM_016773	NUCB2	0.00396502	1.63e-05	0.29989	0.361655	0.866711	0.000558552	0.532351	0.0238959	0.0409779	0.871688	0.0579315	0.900058
NM_001004365	ACTR3B	0.00375072	7.91e-16	0.11808	0.793433	0.978994	1.65e-07	0.0153834	0.972535	0.843922	5.76e-10	0.0935735	0.834424
NM_019755	PLP2	0.00361355	0.000599084	0.652491	0.00396896	0.604998	0.0686627	0.0107885	0.97913	0.138207	0.550081	-0.164347	0.693572
NM_025327	KRTCAP2	0.00359765	0.0466819	0.011178	0.98334	0.164903	0.751181	0.477347	0.0535007	0.266081	0.201965	0.715894	0.0101495
NM_031999	GPR137B	0.00342367	1.06e-06	0.190739	0.617778	0.0474911	0.933829	0.290459	0.329868	0.877889	1.3e-11	-0.65556	0.0251716
NM_145476	TBC1D22A	0.00322147	0.0643403	0.0347233	0.953165	0.0770637	0.893148	0.358851	0.196858	0.368525	0.0561269	0.819571	0.00112475
NM_146833	OLFR103	0.00310182	0.927021	-0.00727997	0.988529	0.105331	0.850628	0.03507	0.935485	-0.0176451	0.948032	0.199552	0.624786
NM_133826	ATP6V1H	0.00282028	0.541784	0.146319	0.729229	0.174805	0.735073	0.0238174	0.959155	0.0654895	0.787204	0.544987	0.0874859
NM_146698	OLFR1443	0.00262764	0.713064	0.125332	0.776669	0.0135209	0.981496	0.120331	0.749167	-0.00352783	0.989316	-0.388756	0.277156
NM_010948	NUDC	0.00250267	0.019284	-0.0162597	0.977767	0.464818	0.215533	0.372244	0.174382	0.28457	0.165831	-0.247482	0.531279
NM_181400	WDR47	0.0021939	0.585744	-0.00637549	0.988964	0.19399	0.698503	0.154409	0.665604	0.0298378	0.910349	-0.264328	0.497824
NM_173751	ILVBL	0.00215828	0.00940769	0.0428824	0.942527	0.680488	0.028711	0.33418	0.242557	0.175154	0.437763	-0.812395	0.00137156
NM_010515	IGF2R	0.00211458	1e-09	0.778547	7.05e-05	-0.0592364	0.917795	0.323741	0.261073	0.714869	3.98e-06	0.747279	0.00579728
NM_181394	ANAPC13	0.00126076	0.00377352	0.00641461	0.988964	0.39143	0.329368	0.391738	0.144858	0.534856	0.00214332	-0.7835	0.00273831
NM_080419	IGSF8	0.00123621	5.02e-05	0.126456	0.774452	0.79511	0.0041281	0.0153517	0.972535	0.650113	6.37e-05	-0.344659	0.350814
NM_025394	TOMM7	0.000965251	1.41e-05	-0.0403725	0.944601	0.368484	0.370635	0.452487	0.0727398	0.710544	4.93e-06	0.98346	6.44e-09
NM_172385	ZFP536	0.000698375	0.0775762	-0.0143828	0.979922	0.709585	0.0190703	0.0811284	0.838742	0.137463	0.552096	-0.0263659	0.956142
NM_001033499	SH2D1B2	0.000319053	0.703467	-0.00286451	0.995132	0.263896	0.564802	0.013001	0.977472	0.062066	0.798973	-0.22474	0.57653
NM_018883	CAMKK1	0	1	0.270706	0.425828	-0.887459	0.00025547	-0.0664641	0.868833	-0.601436	0.000332189	0.592057	0.0538843
NM_023695	CRYBB1	0	1	-0.137474	0.747951	-0.923477	4.23e-05	0.0891063	0.821529	-0.719178	3.19e-06	-0.331091	0.374069
NM_011711	FMNL3	0	1	0.143987	0.734187	-0.836177	0.00144849	-0.594407	0.00744961	-0.694181	1.05e-05	-0.791725	0.00227693
NM_008323	IDH3G	0	1	0.000868349	0.998761	-0.862214	0.000649903	-0.483822	0.0494458	-0.536751	0.00204523	-0.7851	0.00264137
NM_008535	LYL1	0	1	0.184657	0.631867	-0.926485	3.53e-05	-0.470584	0.0578836	-0.448392	0.014542	-0.741918	0.0064275
NM_011624	TOP3B	0	1	0.0527585	0.928494	-0.833643	0.00155892	-0.381727	0.159549	-0.36537	0.0585736	0.0254173	0.956889
NM_001015507	VPRBP	0	1	0.00410081	0.993261	-0.754271	0.00926983	-0.69041	0.000703559	-0.803888	1.86e-08	0.487359	0.142887
NM_027855	0610007C21RIK	0	1	0.201924	0.591496	-0.269253	0.55468	-0.179904	0.600111	-0.371506	0.0538548	-0.810989	0.00141353
NM_023507	0610007P08RIK	0	1	-0.345211	0.261123	0.0788483	0.890143	-0.0218347	0.962237	-0.230026	0.28402	-0.63647	0.0322007
NM_026676	0610007P22RIK	0	1	-0.396675	0.17025	0.217885	0.652491	-0.21778	0.499937	-0.103492	0.664302	0.103224	0.815354
NM_025319	0610009B22RIK	0	1	-0.284984	0.394352	-0.587324	0.0818801	-0.299542	0.310847	0.117421	0.614638	-0.935357	5.58e-06
NM_025323	0610009D07RIK	0	1	-0.464434	0.0910913	-0.351911	0.400046	-0.0662876	0.868833	0.0679963	0.779067	-0.0688731	0.880068
NM_024179	0610009O20RIK	0	1	0.0306131	0.958234	-0.788902	0.00470088	-0.396929	0.137988	-0.178374	0.428061	-0.601584	0.0483712
NM_001081108	0910001L09RIK	0	0.117664	0.150996	0.719953	0.550782	0.113416	0.0314328	0.943507	0.227388	0.290547	-0.61379	0.0422322
NM_134054	1110002B05RIK	0	0.438563	-0.135455	0.751995	-0.167418	0.746683	0.189094	0.576306	0.433171	0.019373	-0.879929	0.00014177
NM_183275	1110002N22RIK	0	1	-0.0541724	0.926146	-0.210113	0.668078	0.141139	0.697816	-0.243373	0.252036	0.184205	0.656027
NM_028865	1110005A03RIK	0	1	0.279749	0.405002	0.120992	0.827091	-0.098754	0.799944	-0.602328	0.000323816	-0.105046	0.812049
NM_198001	1110008P14RIK	0	0.0442355	0.290913	0.380972	0.626742	0.0550754	-0.096221	0.805879	0.208513	0.340969	0.0404864	0.932776
NM_178066	1110012D08RIK	0	1	-0.49742	0.0598006	-0.103549	0.853208	-0.251049	0.424001	0.098466	0.679684	0.900632	5.28e-05
NM_026787	1110012L19RIK	0	1	-0.305428	0.348077	0.186621	0.711887	-0.200323	0.546559	0.23917	0.261543	-0.568596	0.0689942
NM_001048005	1110017D15RIK	0	0.143691	0.308704	0.341205	0.391537	0.329292	0.0771336	0.847912	-0.0142957	0.957766	0.543612	0.0886042
NM_178065	1110018G07RIK	0	1	-0.391431	0.179552	-0.39492	0.324204	0.0945298	0.809047	-0.289752	0.156533	-0.549458	0.0836589
NM_001040395	1110020G09RIK	0	1	-0.20995	0.573983	0.572169	0.0940757	-0.243145	0.441121	0.0219028	0.934128	-0.793266	0.00220049
NM_199197	1110032A13RIK	0	1	0.239478	0.501895	-0.582514	0.0855328	-0.225308	0.48292	-0.280875	0.172833	-0.90712	3.71e-05
NM_176830	1110036O03RIK	0	0.0810602	-0.0883535	0.853782	0.97047	6.37e-07	-0.34261	0.226762	-0.170123	0.452966	0.11937	0.784557
NM_175133	1110038D17RIK	0	1	0.229566	0.525178	-0.8522	0.000892642	-0.246546	0.432975	-0.256956	0.220625	0.462985	0.171424
NM_025411	1110049F12RIK	0	1	-0.023736	0.967035	0.25575	0.580722	-0.277651	0.358127	0.183963	0.410692	-0.776883	0.00316192
NM_001013577	1110054O05RIK	0	1	-0.519582	0.044722	-0.717206	0.0169638	0.199945	0.547218	-0.432629	0.0195582	-0.687739	0.0159255
NM_026503	1110058L19RIK	0	1	-0.181818	0.638186	-0.126708	0.817618	-0.18561	0.586697	0.199556	0.366555	-0.583895	0.0587934
NM_197988	1190005I06RIK	0	0.0179942	-0.0256182	0.964421	0.948948	6.96e-06	-0.138445	0.703903	0.0614998	0.800846	-0.0968021	0.82788
NM_024262	1200011M11RIK	0	0.434736	-0.237295	0.507011	0.254661	0.582783	0.320594	0.267643	0.105823	0.6562	0.183114	0.658335
NM_025831	1300014I06RIK	0	4.18e-05	0.29656	0.369579	0.0043788	0.993969	0.419164	0.10835	0.654397	5.46e-05	-0.12912	0.765412
NM_027905	1300018J18RIK	0	1	0.0681582	0.898119	-0.648526	0.042862	-0.257138	0.408294	-0.115189	0.62226	0.0232584	0.961565
NM_001013256	1500010J02RIK	0	1	-0.596022	0.0128169	-0.864076	0.000608693	-0.242791	0.441401	0.0173025	0.949109	-0.932703	6.82e-06
NM_024283	1500015O10RIK	0	1	0.344537	0.261575	-0.209229	0.670043	0.0190905	0.966338	-0.265841	0.202491	0.23242	0.561281
NM_026914	1500032L24RIK	0	0.0478022	-0.431826	0.124061	0.245533	0.600191	0.272385	0.371386	0.623467	0.000162954	0.0609757	0.894331
NM_029639	1600029D21RIK	0	0.409276	-0.216632	0.559294	0.414305	0.29116	0.0328491	0.940617	0.20877	0.340217	0.702479	0.0126475
NM_029296	1700001C19RIK	0	1	-0.298965	0.363813	-0.565295	0.0999751	0.127994	0.730985	-0.1398	0.545495	-0.238641	0.547937
NM_198000	1700001O22RIK	0	1	0.0127279	0.980764	0.133975	0.804523	0.095462	0.808016	-0.333124	0.0926329	-0.232047	0.562056
NM_027037	1700007K09RIK	0	1	-0.231304	0.521011	0.615132	0.0620232	-0.0122935	0.978293	-0.282464	0.169699	-0.0299815	0.949925
NM_025490	1700010M22RIK	0	0.50027	-0.0113913	0.983043	0.0220078	0.968581	0.106611	0.781574	0.248274	0.240969	0.227417	0.571176
NM_024271	1700016D06RIK	0	1	-0.0319954	0.956812	0.188042	0.709073	-0.0642945	0.873663	-0.24093	0.257608	-0.410993	0.242712
NM_029801	1700021C14RIK	0	1	-0.230949	0.521877	-0.0142858	0.980737	-0.170135	0.625217	-0.323136	0.105105	-0.363444	0.319486
NM_026411	1700021F05RIK	0	1	-0.285624	0.393219	0.592996	0.0775295	-0.195131	0.559569	-0.0120904	0.964376	0.165366	0.691819
NM_029602	1700022C21RIK	0	0.992508	-0.0157327	0.978048	0.00473872	0.993603	0.0946103	0.809047	-0.0274512	0.917826	-0.499683	0.129757
NM_029335	1700026D08RIK	0	2.12e-05	-0.0346825	0.953165	0.95688	3.38e-06	0.149671	0.678156	0.326381	0.101161	-0.369213	0.309989
NM_025856	1700029G01RIK	0	0.647958	0.204825	0.584375	0.529622	0.134692	-0.142142	0.694465	-0.173205	0.443663	0.144988	0.732403
NM_027285	1700029I01RIK	0	0.259137	-0.291905	0.378874	-0.0013733	0.997743	0.701667	0.000489833	0.0329978	0.900035	-0.0201004	0.966749
NM_001081671	1700042B14RIK	0	1	-0.0658072	0.902418	0.0894569	0.873343	0.256475	0.41031	-0.12293	0.597627	-0.0426249	0.929503
NM_024261	1700052N19RIK	0	0.643762	0.273846	0.417111	-0.218139	0.652092	0.109135	0.774252	0.118595	0.611321	-0.667411	0.0213541
NM_028554	1700072E05RIK	0	1	-0.0770276	0.87727	0.116599	0.833843	-0.218131	0.499317	0.0914047	0.703167	0.229825	0.566686
NM_029693	1700123K08RIK	0	1	0.0657959	0.902418	0.227992	0.63285	0.135202	0.710813	-0.345473	0.0780498	0.00204412	0.996885
NM_133998	1810008A18RIK	0	0.0666359	0.122737	0.782916	0.637243	0.0490829	0.314085	0.280851	-0.0408937	0.871856	0.485201	0.145355
NM_025463	1810009A15RIK	0	0.339786	0.305233	0.348253	-0.0924596	0.869442	0.00330469	0.993502	0.220588	0.307551	0.151582	0.718424
NM_026931	1810011O10RIK	0	1.84e-09	0.334709	0.282389	0.951728	5.35e-06	0.775854	2.75e-05	-0.209025	0.339758	-0.8769	0.000159944
NM_133707	1810019J16RIK	0	0.0169923	-0.2129	0.56717	0.929424	2.95e-05	0.115773	0.760602	0.140145	0.544374	0.422143	0.226473
NM_183251	1810020D17RIK	0	0.731709	-0.388222	0.18534	0.239245	0.612752	0.280051	0.353986	0.141872	0.539069	-0.795536	0.00208063
NM_025465	1810029B16RIK	0	0.312403	-0.0796041	0.870675	0.649952	0.0422158	0.182024	0.595583	-0.0361246	0.889071	-0.106962	0.807833
NM_026431	1810043G02RIK	0	0.96344	-0.110362	0.809685	0.551918	0.112405	-0.0332692	0.939783	-0.145683	0.526186	-0.307111	0.415893
NM_026194	1810074P20RIK	0	1	0.0639968	0.905679	-0.470336	0.207997	0.223184	0.487071	-0.648105	6.84e-05	-0.182595	0.659562
NM_027242	2010007H12RIK	0	1	-0.00951877	0.985943	0.155328	0.768723	-0.205376	0.534347	-0.288972	0.157727	0.781266	0.00286832
NM_025912	2010011I20RIK	0	0.525066	0.0584942	0.918794	0.630103	0.0529833	-0.327719	0.25407	0.148508	0.518283	-0.25719	0.512208
NM_025563	2010012O05RIK	0	0.0221765	-0.227287	0.530959	0.926534	3.53e-05	0.0972809	0.803736	0.171432	0.448833	-0.453682	0.183086
NM_177674	2010015L04RIK	0	1	-0.220607	0.549896	0.369499	0.368588	-0.327852	0.254044	-0.833582	1.56e-09	-0.7582	0.00465114
NM_023220	2010106G01RIK	0	1	0.0883375	0.853782	-0.198249	0.691411	0.292559	0.326188	-0.145135	0.528305	0.106578	0.808504
NM_001025573	2010107G12RIK	0	1	-0.136225	0.750644	0.303284	0.489478	-0.249687	0.427673	0.150941	0.511275	-0.348698	0.344191
NM_027251	2010107G23RIK	0	1	0.104855	0.823554	-0.595005	0.0759924	0.20541	0.534328	-0.409841	0.0291655	-0.22861	0.568861
NM_001038641	2210009G21RIK	0	1	-0.285983	0.392202	-0.208353	0.671536	0.0130868	0.977378	-0.288042	0.159401	-0.416876	0.234059
NM_197998	2210021J22RIK	0	1	-0.376833	0.206742	0.453953	0.230962	-0.185307	0.587556	-0.156793	0.493763	-0.100999	0.819879
NM_026318	2310003F16RIK	0	0.000173463	-0.0589144	0.918448	0.764229	0.0076631	0.17102	0.623042	0.65395	5.54e-05	-0.801201	0.00180504
NM_027980	2310003H01RIK	0	0.352022	0.36494	0.22496	0.353411	0.397383	-0.0104561	0.97963	-0.0967135	0.685594	-0.22908	0.568015
NM_023197	2310008H09RIK	0	0.18853	0.315691	0.323933	-0.425001	0.275152	0.453228	0.072211	0.121125	0.602533	-0.348738	0.344191
NM_025521	2310011J03RIK	0	1	-0.511189	0.0503607	0.0707408	0.900721	-0.0713822	0.860012	-0.0682165	0.778422	0.199476	0.6249
NM_024460	2310016E02RIK	0	0.0244734	0.510008	0.050949	0.378009	0.35292	0.42244	0.10475	-0.164133	0.470792	-0.119565	0.78414
NM_025990	2310021H06RIK	0	0.894911	-0.05432	0.926061	0.144643	0.785207	-0.104259	0.786531	0.179341	0.425275	-0.20402	0.615334
NM_175107	2310022A10RIK	0	1	-0.0965428	0.837409	-0.337365	0.426983	-0.0368955	0.932653	0.297713	0.143141	-0.0818705	0.856951
NM_024210	2310033P09RIK	0	0.78925	0.0709639	0.892605	0.7137	0.0179136	-0.225432	0.482693	-0.211589	0.332558	0.866912	0.000239161
NM_173187	2310035C23RIK	0	1	0.0107124	0.984099	-0.201269	0.684595	0.0278324	0.951118	-0.561022	0.00108544	0.519708	0.110434
NM_027129	2310035K24RIK	0	0.474027	0.213852	0.565475	-0.0417651	0.942472	0.191627	0.568858	0.100373	0.673806	-0.359972	0.325622
NM_172417	2310042D19RIK	0	1	-0.626996	0.00664211	0.398851	0.316772	-0.102109	0.791156	-0.273219	0.187878	0.103683	0.814511
NM_173735	2310044G17RIK	0	0.872138	-0.070151	0.894603	-0.0654684	0.909914	-0.00252641	0.99532	0.244435	0.249645	-0.0637753	0.889694
NM_197991	2310044H10RIK	0	0.018474	-0.140308	0.743223	0.291018	0.512764	0.011268	0.97907	0.644891	7.68e-05	-0.0172293	0.971053
NM_028005	2310047M10RIK	0	1	0.0426605	0.942527	-3.56e-05	0.999904	-0.279327	0.355611	0.0448499	0.858287	0.117722	0.787867
NM_026655	2310057M21RIK	0	1	0.276182	0.412038	-0.288789	0.51711	-0.0445551	0.91549	-0.0324229	0.901567	0.447145	0.191211
NM_026844	2310061C15RIK	0	0.0851442	-0.268025	0.431798	0.662417	0.0361713	-0.0694969	0.864139	0.429298	0.0208074	-0.583177	0.0592933
NM_030208	2310079F23RIK	0	1	0.0522396	0.928914	-0.338587	0.424865	-0.313907	0.281105	-0.198833	0.368795	0.142675	0.73673
NM_025636	2310079N02RIK	0	1	-0.204329	0.58597	-0.980622	1.2e-07	0.518619	0.0294463	-0.339591	0.0848156	0.200273	0.623193
NM_028018	2400003C14RIK	0	0.55734	0.0995402	0.832501	0.2715	0.551358	0.094348	0.809047	-0.0422983	0.86674	0.786896	0.00255039
NM_025542	2410001C21RIK	0	0.659434	0.0303264	0.958277	-0.248045	0.595199	0.10411	0.786825	0.24438	0.249718	-0.779512	0.00298782
NM_183137	2410002I01RIK	0	1	0.010277	0.984522	-0.736082	0.012589	-0.127346	0.732043	-0.0463676	0.853257	-0.256908	0.512703
NM_025556	2410022L05RIK	0	1	0.00343538	0.99386	-0.337053	0.427403	-0.311304	0.286454	0.301179	0.137477	-0.485957	0.144548
NM_024254	2410042D21RIK	0	1	0.0438904	0.941457	-0.255061	0.581951	-0.35613	0.201711	-0.487199	0.00660637	0.542315	0.0897398
NM_028611	2410091C18RIK	0	1	0.0299041	0.958533	-0.588025	0.0812611	-0.432184	0.0931861	-0.544639	0.0016802	-0.949908	1.47e-06
NM_175245	2410129H14RIK	0	0.304044	-0.0137588	0.980251	-0.145077	0.784312	0.106993	0.780666	0.457101	0.0122699	-0.22718	0.571272
NM_028197	2510003E04RIK	0	1	-0.45205	0.103711	-0.0367428	0.948977	-0.182275	0.595083	0.14645	0.523955	-0.237496	0.550499
NM_029748	2510006D16RIK	0	1	-0.370481	0.217618	0.104554	0.851641	-0.252392	0.420464	0.312581	0.119952	-0.802449	0.00175742
NM_001001881	2510009E07RIK	0	0.613391	0.260395	0.450781	-0.60684	0.0674243	0.0467028	0.910352	0.413215	0.0275274	-0.669247	0.0207647
NM_029841	2510039O18RIK	0	0.171781	0.281965	0.400416	-0.175349	0.734383	0.133651	0.716018	0.412154	0.0279905	0.774857	0.00331009
NM_001033134	2610002J02RIK	0	1	-0.129733	0.766139	-0.654674	0.0398405	-0.112012	0.769279	0.0770554	0.751244	-0.0857112	0.848956
NM_025921	2610002M06RIK	0	1	0.0185868	0.975187	-0.273747	0.548486	0.0667085	0.868833	-0.449393	0.0142556	-0.0656138	0.885479
NM_001004187	2610020H08RIK	0	1	-0.278237	0.408205	0.390923	0.330292	0.188368	0.577347	-0.462844	0.0109418	-0.627353	0.0360013
NM_027420	2610034B18RIK	0	0.27187	-0.189177	0.621904	0.570815	0.0952728	0.226156	0.480607	0.0710518	0.769562	0.387638	0.278954
NM_029282	2610036D13RIK	0	1	-0.206934	0.579574	-0.872659	0.000458123	0.0777715	0.846608	-0.0141997	0.957766	-0.194661	0.6347
NM_025642	2610039C10RIK	0	1	-0.170502	0.667586	-0.422684	0.277896	0.0844105	0.832406	0.142104	0.538281	-0.945706	2.27e-06
NM_026476	2610101N10RIK	0	1	-0.474951	0.0804065	0.118027	0.831862	-0.30844	0.29135	-0.324416	0.10357	0.31926	0.394297
NM_027426	2610109H07RIK	0	0.961429	-0.330673	0.291191	0.0286514	0.958401	0.0472496	0.909748	0.358765	0.0644287	-0.589045	0.0557243
NM_026005	2610301B20RIK	0	1	0.103733	0.82459	0.236451	0.617413	-0.0288681	0.949039	-0.237031	0.267233	-0.356443	0.331061
NM_001002004	2610507B11RIK	0	0.0368146	-0.087786	0.854758	-0.130734	0.810705	0.563741	0.013832	0.399752	0.0346159	0.248536	0.529135
NM_025599	2610528E23RIK	0	0.000101037	-0.00774354	0.988253	0.884081	0.000292783	0.236405	0.455874	0.455869	0.0125476	-0.0812875	0.858014
NM_001025102	2700007P21RIK	0	0.91609	0.197781	0.599282	-0.208103	0.671856	-0.0141256	0.974991	0.179484	0.42482	-0.0748635	0.868712
NM_028310	2810006K23RIK	0	0.856231	-0.0853991	0.859362	0.517308	0.148619	0.0400698	0.925497	-0.0806011	0.737656	-0.704175	0.0123011
NM_175250	2810007J24RIK	0	0.912255	0.323045	0.308489	0.273715	0.548486	-0.131603	0.720842	-0.178096	0.428708	0.649729	0.0271466
NM_001048250	2810008M24RIK	0	1	0.043883	0.941457	-0.372634	0.362719	-0.282078	0.348224	0.475034	0.00851922	0.404092	0.253852
NM_025582	2810405K02RIK	0	1	-0.0879026	0.854758	-0.833116	0.00157761	0.165757	0.635489	0.40453	0.0319827	-0.63896	0.0311681
NM_027419	2810408A11RIK	0	0.000704325	0.249422	0.477657	0.93882	1.59e-05	0.223411	0.486372	-0.130848	0.572694	-0.507634	0.121645
NM_027279	2810422O20RIK	0	1	-0.277336	0.410283	-0.75376	0.00932533	0.0286697	0.949211	-0.275345	0.183619	-0.732614	0.00764343
NM_027278	2810432D09RIK	0	1	0.360803	0.231984	-0.663122	0.0359055	0.013029	0.977472	-0.00636387	0.98148	-0.245265	0.535451
NM_026050	2810453I06RIK	0	1	0.102859	0.826169	-0.315092	0.467905	-0.710074	0.000367286	-0.233251	0.275929	-0.476261	0.155641
NM_026064	2900073G15RIK	0	0.0216232	-0.00201286	0.995942	-0.438705	0.253134	0.0368071	0.932719	0.793533	4e-08	0.0539321	0.907695
NM_025849	3110001D03RIK	0	1	-0.662424	0.0032287	0.0128976	0.982067	-0.191093	0.570633	0.452076	0.0135269	-0.296981	0.433669
NM_178399	3110035E14RIK	0	1	-0.00935977	0.986095	-0.648555	0.042862	-0.104465	0.785963	-0.273312	0.187746	-0.604414	0.0470478
NM_175195	3110056O03RIK	0	0.967001	0.248278	0.480923	-0.410711	0.297013	0.0172249	0.96938	0.0837556	0.72719	-0.431883	0.212185
NM_199145	3110062M04RIK	0	1	-0.0102204	0.984522	-0.837146	0.00141075	-0.019271	0.965969	-0.0251067	0.925197	-0.961437	3.93e-07
NM_028469	3110082I17RIK	0	0.000451004	-0.0443247	0.940887	0.754761	0.00918872	0.293963	0.322488	0.447061	0.0149298	0.965918	2.12e-07
NM_027510	3830403N18RIK	0	0.54368	-0.239372	0.502071	0.119118	0.830003	0.14815	0.681108	0.360506	0.0628079	-0.122216	0.78003
NM_146051	3830406C13RIK	0	0.438937	-0.260431	0.450774	0.435284	0.258163	0.299629	0.310792	0.185623	0.406581	-0.877001	0.000159512
NM_172652	4632411B12RIK	0	0.891147	0.117926	0.793884	-0.151257	0.776251	0.0455726	0.912668	0.10214	0.668291	0.694027	0.014448
NM_172698	4732418C07RIK	0	1	-0.0483168	0.933778	0.646886	0.0437732	-0.313208	0.282945	-0.113703	0.627707	-0.697246	0.0137544
NM_176987	4732471D19RIK	0	1	-0.665875	0.00299315	0.559448	0.105387	0.176479	0.610008	-0.00927677	0.972389	0.0924908	0.836077
NM_133797	4833439L19RIK	0	0.0691853	-0.424636	0.132192	0.596423	0.0749833	0.104194	0.786581	0.593722	0.000421382	0.0590489	0.898146
NM_177101	4833442J19RIK	0	1	0.0324358	0.955889	-0.261835	0.568997	-0.0301896	0.946515	0.0342029	0.895922	-0.599804	0.0493466
NM_026338	4921517D21RIK	0	1	-0.385211	0.190528	0.176496	0.732262	-0.0908223	0.818288	-0.273775	0.186735	0.109149	0.803037
NM_026150	4921536K21RIK	0	1	-0.167519	0.675402	-0.602611	0.070462	0.059549	0.883299	-0.111018	0.637578	-0.022214	0.963665
NM_198308	4930402E16RIK	0	1	-0.23347	0.515819	-0.149454	0.778797	0.149249	0.679158	-0.370467	0.054635	-0.761709	0.00432467
NM_029432	4930402H24RIK	0	1	0.0242623	0.966678	0.180978	0.724148	-0.16975	0.626432	-0.0697652	0.774265	0.251804	0.522474
NM_001014836	4930404N11RIK	0	2.07e-05	-0.204647	0.584741	0.844336	0.00113759	0.352474	0.208371	0.655003	5.35e-05	0.166356	0.689787
NM_001034856	4930430D24RIK	0	0.995439	-0.249188	0.478395	0.568205	0.097187	-0.129825	0.725374	0.0491707	0.844886	0.266945	0.49253
NM_026273	4930453N24RIK	0	1	-0.111274	0.807501	-0.423741	0.276591	-0.303689	0.301618	0.0892083	0.710165	0.36016	0.325362
NM_024273	4930455C21RIK	0	1	-0.380023	0.200528	-0.248906	0.593757	-0.0095701	0.980944	0.153456	0.503545	-0.516164	0.113581
NM_029115	4930455F23RIK	0	1	0.0716988	0.890621	0.214956	0.658663	-0.0120447	0.978293	-0.0691414	0.776279	-0.904208	4.38e-05
NM_172967	4930503L19RIK	0	0.764018	0.171883	0.664366	-0.164755	0.751279	0.12402	0.740331	0.083916	0.727017	-0.515489	0.114247
NM_175172	4930506M07RIK	0	0.0110219	0.577111	0.0181208	0.700375	0.0217524	0.033797	0.938924	-0.134679	0.560121	-0.429862	0.214965
NM_001081661	4930524E20RIK	0	1	-0.0881618	0.854163	0.105528	0.850546	-0.220075	0.49513	-0.161408	0.479415	0.0339427	0.944392
NM_175228	4930578C19RIK	0	0.631763	0.239291	0.50223	0.205461	0.677051	0.0797868	0.841573	-0.101769	0.669591	-0.247822	0.530533
NM_026359	4930578I06RIK	0	1	-0.310366	0.33625	0.0948119	0.866787	-0.476469	0.0539722	-0.319368	0.109963	0.397865	0.263427
NM_027089	4930579C15RIK	0	0.944363	-0.109812	0.810412	0.0535832	0.924733	-0.119274	0.751728	0.24658	0.244537	-0.415154	0.236488
NM_133732	4931406C07RIK	0	1	-0.251152	0.473014	-0.723931	0.0153221	0.0949151	0.808865	-0.0655352	0.787185	-0.850463	0.000436297
NM_172741	4931406P16RIK	0	1.5e-05	-0.08365	0.862814	0.947674	7.65e-06	0.0272775	0.951887	0.494041	0.00565505	0.550075	0.0831744
NM_027633	4931417G12RIK	0	0.0168421	0.105941	0.820796	-0.00598687	0.991962	0.620898	0.00416025	0.260624	0.213274	-0.483854	0.146914
NM_001081262	4932431H17RIK	0	0.148063	-0.00662481	0.988843	0.504267	0.163943	0.0891267	0.821529	0.18786	0.399623	0.317694	0.396408
NM_178935	4932441K18RIK	0	1	0.110806	0.808701	0.0314978	0.955568	0.0917164	0.816158	-0.674926	2.42e-05	-0.138803	0.744223
NM_175368	4933402P03RIK	0	0.0872136	0.335213	0.282135	0.342908	0.417921	-0.0299167	0.947219	0.197678	0.372022	0.174479	0.671546
NM_153794	4933403F05RIK	0	1	-0.429433	0.126668	-0.145154	0.784294	0.0663564	0.868833	-0.673257	2.58e-05	0.246015	0.534333
NM_028908	4933403G14RIK	0	1	0.0281696	0.961192	-0.592564	0.0777248	-0.0652459	0.870929	-0.270107	0.194016	0.196483	0.630736
NM_001039478	4933421E11RIK	0	1	0.270059	0.427337	-0.0418212	0.942472	-0.119513	0.751342	-0.294254	0.148891	0.0494453	0.917058
NM_138757	4933424B01RIK	0	1	-0.219804	0.551891	0.367217	0.373031	-0.532671	0.0238342	-0.416329	0.0261063	0.828696	0.000866734
NM_028963	4933427D14RIK	0	1	-0.0695811	0.895066	0.0631984	0.912804	-0.150683	0.675699	-0.518927	0.00315207	-0.644942	0.0288551
NM_177607	4933430I17RIK	0	0.0283086	-0.137693	0.747808	0.172326	0.740139	0.252095	0.420876	0.541923	0.00179602	0.393159	0.270491
NM_025762	4933434E20RIK	0	1	-0.444204	0.110959	-0.385986	0.339281	-0.3808	0.16098	0.200253	0.364794	-0.3791	0.293118
NM_026362	5033414D02RIK	0	1	-0.184636	0.631867	0.634322	0.0505121	-0.090975	0.818221	-0.0986532	0.679303	-0.812009	0.0013832
NM_001013755	5730409E04RIK	0	1	-0.576522	0.0183224	0.0901335	0.872792	-0.227	0.478145	0.346644	0.0768437	0.153138	0.715811
NM_001032727	5730410E15RIK	0	1	-0.309165	0.340458	0.596541	0.0749057	-0.636256	0.00290982	-0.19584	0.377328	0.164338	0.693572
NM_001109688	5730419I09RIK	0	1	-0.00136082	0.997189	0.273362	0.548936	-0.158401	0.655518	-0.303881	0.133484	-0.72821	0.00825425
NM_176976	5830418K08RIK	0	1	0.178628	0.64587	-0.272631	0.550145	0.162941	0.643839	-0.578167	0.000675017	-0.438913	0.202452
NM_134022	6330403K07RIK	0	1	0.192069	0.615297	-0.903895	0.000121103	0.0917448	0.816158	-0.443641	0.0159279	0.461157	0.173573
NM_144905	6330416G13RIK	0	1	0.0791234	0.871	-0.633181	0.0511943	0.582906	0.00942899	-0.130266	0.574668	0.603931	0.047219
NM_176962	6330416L07RIK	0	1	0.118986	0.791133	-0.129845	0.812004	0.0611954	0.880356	-0.0277202	0.917017	-0.537566	0.0939243
NM_182995	6330503K22RIK	0	1	0.105907	0.820796	0.140786	0.79294	-0.1	0.79587	-0.256868	0.220816	-0.653721	0.0257854
NM_026377	6330577E15RIK	0	1	-0.275579	0.414099	0.459439	0.223356	-0.691879	0.000679547	-0.253471	0.22884	-0.460517	0.174243
NM_145836	6430527G18RIK	0	1	0.32033	0.314486	-0.658155	0.0381624	-0.417629	0.109925	0.00148544	0.996021	0.918829	1.83e-05
NM_175398	6530418L21RIK	0	1	-0.205654	0.582275	0.280809	0.533494	0.032884	0.940617	-0.119677	0.607235	-0.162721	0.696341
NM_133937	6720456B07RIK	0	0.0821718	0.161717	0.689768	-0.20264	0.681781	0.273528	0.369304	0.474895	0.00853957	-0.502298	0.127115
NM_028982	8430419L09RIK	0	1	-0.0151605	0.978454	-0.386389	0.338592	0.295291	0.319759	-0.268908	0.196227	0.00468916	0.992448
NM_001081289	9030418K01RIK	0	1	0.356089	0.240864	-0.651967	0.0411492	0.168838	0.628112	-0.149688	0.514895	0.942971	2.93e-06
NM_027815	9030624J02RIK	0	1	-0.242066	0.495832	-0.12576	0.819292	0.0210009	0.962866	0.235715	0.270209	-0.138629	0.744514
NM_198296	9130011E15RIK	0	1	-0.0195224	0.974526	-0.353233	0.397645	-0.0663494	0.868833	-0.257634	0.219513	0.474781	0.157421
NM_172396	9130011J15RIK	0	0.808772	0.263981	0.442206	0.355852	0.392599	0.0549126	0.892404	-0.267246	0.199788	0.803507	0.00171059
NM_030218	9130017N09RIK	0	1	-0.186569	0.626866	-0.0619345	0.914207	0.143112	0.691762	-0.303246	0.134379	-0.416616	0.234311
NM_030226	9130019O22RIK	0	1	0.33671	0.278185	0.187436	0.710555	-0.499996	0.0389154	-0.476422	0.008272	-0.318856	0.394749
NM_153117	9530068E07RIK	0	0.0370944	0.220541	0.549896	-0.0286022	0.958401	0.2993	0.311251	0.421462	0.0239087	0.162435	0.696629
NM_001076791	9630025I21RIK	0	1	-0.221045	0.549896	-0.309841	0.477472	0.231051	0.467779	-0.375158	0.0510841	-0.452945	0.184037
NM_177573	9930104L06RIK	0	1	0.159171	0.695981	-0.352213	0.399581	-0.106151	0.782029	-0.113905	0.626957	0.116845	0.789317
NM_173434	9930111J21RIK	0	1	-0.0760932	0.879969	-0.715643	0.017367	0.24322	0.441121	-0.510247	0.00389134	-0.651054	0.0266714
NM_175687	A230050P20RIK	0	0.173722	-0.0928172	0.844914	0.735788	0.0126486	-0.0190072	0.966355	0.116462	0.617422	-0.326546	0.381982
NM_001033394	A230069A22RIK	0	1	-0.289149	0.384732	0.171301	0.741344	-0.315989	0.276964	-0.228478	0.288073	0.0143572	0.974574
NM_021477	A2BP1	0	1	0.183	0.634874	-0.663144	0.0359055	-0.481805	0.0505325	-0.447079	0.0149298	-0.47883	0.152554
NM_175287	A430005L14RIK	0	1	-0.387933	0.185634	-0.849917	0.000957842	-0.399093	0.134984	0.263267	0.207517	-0.127968	0.768109
NM_183025	A430033K04RIK	0	1	0.133304	0.757553	-0.701353	0.0214981	0.00158263	0.99695	-0.600665	0.000340449	0.247747	0.53063
NM_175648	A530023O14RIK	0	0.998916	-0.146537	0.72891	0.156268	0.767614	0.584695	0.00910454	-0.421501	0.0239087	0.991389	4.96e-10
NM_213615	A530032D15RIK	0	1	0.203845	0.586986	-0.278424	0.53823	-0.0656658	0.870092	-0.186549	0.403458	0.0802498	0.859853
NM_183146	A530054K11RIK	0	1	-0.0224638	0.968632	-0.155019	0.769235	-0.460476	0.0657053	-0.305029	0.131747	-0.134409	0.754816
NM_175688	A530099J19RIK	0	1	-0.113247	0.803858	-0.391705	0.329162	0.388408	0.149463	-0.0742096	0.75974	-0.365461	0.316109
NM_177358	A630033E08RIK	0	1	-0.12598	0.774855	-0.028925	0.958401	0.262266	0.395974	0.00874388	0.973676	0.0702853	0.877414
NM_175442	A630033H20RIK	0	1	-0.0240088	0.9668	-0.789941	0.00459794	-0.453934	0.0715448	0.0933573	0.696945	-0.689123	0.0156047
NM_177394	A730011L01RIK	0	1	-0.119137	0.790826	-0.792189	0.0043991	0.0738235	0.854865	-0.0559558	0.821867	-0.294025	0.439086
NM_173759	A730017C20RIK	0	1	0.421312	0.136855	-0.140212	0.794384	-0.0522363	0.89848	-0.235793	0.270209	0.0965699	0.828311
NM_146115	A830007P12RIK	0	1	-0.207139	0.578906	-0.928147	3.22e-05	0.488099	0.04656	-0.332184	0.0935911	-0.835475	0.000713566
NM_001004178	AA415398	0	1	0.0404369	0.944601	-0.214933	0.658663	0.0797919	0.841573	-0.246106	0.245665	-0.391575	0.272833
NM_001004174	AA467197	0	0.983137	0.308083	0.342846	-0.307885	0.481414	-0.0261672	0.952693	-0.032379	0.901567	0.723168	0.00901081
NM_172724	AA881470	0	1	0.283531	0.396573	-0.610891	0.0647562	-0.270688	0.375544	-0.189287	0.395504	-0.900122	5.39e-05
NM_133954	AA960436	0	0.0758447	0.0842308	0.861763	-0.165936	0.74917	0.375899	0.167874	0.346832	0.0766784	0.438143	0.203466
NM_001040106	AAK1	0	1	-0.0480243	0.934672	0.170159	0.742915	-0.10229	0.791156	-0.321856	0.106823	0.786021	0.00259741
NM_009591	AANAT	0	1	-0.553993	0.0263002	0.151778	0.775452	-0.203125	0.539671	0.0269981	0.919035	0.602021	0.0481743
NM_146217	AARS	0	0.988787	0.372867	0.213631	-0.806512	0.00315787	0.443875	0.0811195	0.0614853	0.800846	0.871804	0.000196366
NM_019816	AATF	0	1	0.0368114	0.950392	0.0605452	0.916363	0.166351	0.634531	-0.52293	0.00287956	0.69411	0.0144326
NM_007377	AATK	0	1	0.380315	0.20008	-0.120865	0.827186	-0.33809	0.235744	-0.126561	0.586019	-0.720933	0.00935529
NM_206536	AB124611	0	1.56e-05	0.16614	0.678408	-0.0832348	0.883059	0.469316	0.0587367	0.75021	6.17e-07	0.625539	0.0367396
NM_172961	ABAT	0	1	0.330738	0.291099	-0.344151	0.415406	-0.0985991	0.800197	-0.354354	0.068695	-0.585066	0.0581026
NM_013454	ABCA1	0	0.000616183	-0.374583	0.21073	-0.739582	0.0118653	0.564931	0.0135118	0.916317	3.74e-14	-0.634398	0.0329842
NM_177213	ABCA15	0	1	0.105792	0.820952	-0.208783	0.670662	0.00103573	0.998004	-0.111006	0.637578	-0.226901	0.571767
NM_001039581	ABCA3	0	1	0.19624	0.603908	-0.610812	0.0647807	0.241747	0.444342	0.042599	0.865711	-0.544794	0.0875921
NM_007378	ABCA4	0	1	-0.00484062	0.991852	-0.0388475	0.947177	-0.011421	0.97907	-0.121618	0.601537	-0.00697785	0.988733
NM_147219	ABCA5	0	0.00337406	-0.208022	0.577793	0.903081	0.000126277	-0.00388795	0.992234	0.427237	0.0215447	-0.326556	0.381982
NM_013850	ABCA7	0	1	0.423347	0.134229	-0.754855	0.00917868	-0.111024	0.771537	0.202414	0.359	-0.185349	0.653607
NM_013851	ABCA8B	0	1	0.231809	0.519841	-0.27852	0.538181	-0.679161	0.000975332	-0.26608	0.201965	-0.331343	0.373842
NM_011075	ABCB1B	0	0.00117484	-0.213327	0.566731	0.90628	0.000108899	0.288541	0.333771	0.303714	0.133772	0.249765	0.527126
NM_023732	ABCB6	0	0.642484	0.25729	0.457819	0.0769346	0.893148	0.0753579	0.852031	-0.0561498	0.821122	-0.181321	0.661529
NM_145140	ABCC10	0	1	0.26503	0.439948	-0.322913	0.453599	-0.000101995	0.999853	-0.201484	0.361637	-0.817544	0.00118775
NM_008991	ABCD3	0	1	0.0021456	0.995905	-0.352294	0.399501	-0.493609	0.0427914	-0.300236	0.13908	-0.830438	0.000825632
NM_015751	ABCE1	0	1	-0.439726	0.114982	-0.195533	0.696122	-0.157679	0.656642	0.120218	0.605549	0.945448	2.34e-06
NM_013852	ABCF3	0	1	0.0345134	0.953165	-0.188911	0.708064	-0.378619	0.163909	-0.319771	0.109449	0.558672	0.0762388
NM_009593	ABCG1	0	0.0011646	0.0694326	0.895382	-0.228562	0.63194	-0.00226784	0.995793	0.869505	3.59e-11	-0.449905	0.187871
NM_011920	ABCG2	0	1	-0.271419	0.424193	-0.304501	0.488036	0.346115	0.220258	0.101285	0.67124	0.109922	0.802039
NM_172511	ABHD10	0	1	0.136038	0.750955	-0.393961	0.325643	-0.35021	0.212635	-0.206032	0.348044	0.382201	0.288065
NM_145215	ABHD11	0	0.0731964	0.358921	0.235396	0.016717	0.977283	0.611447	0.00514247	-0.203561	0.355394	0.216123	0.592468
NM_029631	ABHD14B	0	0.0213601	0.25529	0.4625	0.828315	0.0017955	-0.090044	0.819427	0.124569	0.592459	-0.329013	0.377553
NM_134130	ABHD3	0	1	-0.123112	0.782813	-0.471506	0.206473	0.106071	0.782029	-0.137498	0.552096	-0.538887	0.0927573
NM_134076	ABHD4	0	1	0.0889563	0.853782	0.0623881	0.91343	-0.447643	0.0775802	0.322129	0.106554	-0.286392	0.45392
NM_001077190	ABI1	0	1	0.302964	0.354364	-0.0186225	0.973933	-0.119907	0.750289	-0.235753	0.270209	-0.347321	0.34681
NM_198127	ABI2	0	0.0745865	-0.371358	0.216338	0.8002	0.00367567	-0.426497	0.0999318	0.648452	6.77e-05	-0.162551	0.696561
NM_025659	ABI3	0	1	0.0515735	0.929724	-0.825123	0.00195011	-0.382455	0.158723	-0.0934909	0.69661	-0.93643	5.17e-06
NM_001014399	ABI3BP	0	0.939353	-0.140133	0.743381	0.754281	0.00926983	-0.081197	0.838742	-0.195192	0.378888	0.34744	0.346672
NM_029638	ABP1	0	0.75455	-0.0382818	0.947837	0.454382	0.230376	-0.132451	0.718457	0.024109	0.926862	-0.0988519	0.824523
NM_001100464	ABPB	0	1	-0.119403	0.790096	0.262057	0.568756	-0.0996637	0.796729	-0.0782069	0.747314	-0.070388	0.877313
NM_198018	ABR	0	0.1523	-0.10987	0.810412	0.277948	0.539004	0.420117	0.107469	0.168249	0.458496	-0.732036	0.00771475
NM_178890	ABTB2	0	1	0.116997	0.795704	0.188975	0.707996	-0.457956	0.0679071	0.0897554	0.708084	0.712131	0.0107981
NM_130864	ACAA1A	0	0.822238	0.161115	0.691496	-0.704229	0.0205975	0.228787	0.47406	0.340309	0.0840587	-0.909018	3.35e-05
NM_025862	ACAD8	0	1	0.390695	0.180954	-0.18927	0.707972	-0.0486498	0.907179	-0.271475	0.191385	0.357197	0.329733
NM_007381	ACADL	0	0.00267437	-0.185527	0.628997	0.743089	0.0112214	0.0107994	0.97913	0.603165	0.000315446	-0.247142	0.532041
NM_025826	ACADSB	0	0.841071	-0.319564	0.316523	0.152706	0.773421	0.0206059	0.96348	0.298926	0.141179	-0.61673	0.0407942
NM_133225	ACBD3	0	1	-0.0529599	0.928229	-0.00651641	0.991247	0.0187073	0.966767	-0.0744322	0.75896	0.618166	0.0400558
NM_001102436	ACBD5	0	0.0744468	0.500815	0.0575099	0.390702	0.330615	-0.125686	0.735682	0.123074	0.597452	-0.628184	0.0356484
NM_009598	ACE	0	0.764497	0.117436	0.794671	0.18898	0.707996	-0.194344	0.561388	0.0969005	0.685081	-0.174038	0.672559
NM_001085472	ACIN1	0	1	-0.34181	0.267375	-0.653606	0.0403908	0.117188	0.756836	-0.416982	0.0258431	-0.300553	0.427559
NM_134037	ACLY	0	1	-0.166312	0.677965	-0.566838	0.0985518	0.247709	0.431481	0.316665	0.113825	-0.738484	0.00683434
NM_001077713	ACN9	0	0.654972	0.0826475	0.864091	0.183686	0.717613	-0.0590642	0.884179	0.169083	0.456132	-0.508963	0.120632
NM_080633	ACO2	0	0.187339	0.279539	0.405002	-0.575055	0.091708	0.394517	0.141109	0.325943	0.101818	0.625736	0.0366626
NM_133348	ACOT7	0	0.0605039	0.633809	0.0058978	-0.400052	0.314293	0.127043	0.732799	0.240489	0.258606	-0.746059	0.00592423
NM_015729	ACOX1	0	1	0.145304	0.731873	-0.236012	0.618494	-0.145781	0.68599	-0.128219	0.580194	-0.58561	0.0577587
NM_053115	ACOX2	0	1	-0.000277803	0.999546	-0.00757365	0.990177	0.215767	0.505231	-0.368365	0.0561477	-0.295292	0.436748
NM_007387	ACP2	0	1	-0.378195	0.204258	-0.810339	0.0028759	0.366306	0.183298	-0.53589	0.00208843	-0.732581	0.00764481
NM_001102405	ACP5	0	0.0430872	0.066299	0.901975	-0.0950685	0.866569	0.169254	0.627124	0.55564	0.00125257	-0.277117	0.472344
NM_013455	ACR	0	1	-0.278389	0.407741	0.330042	0.440372	-0.173439	0.618857	-0.165499	0.466978	-0.182165	0.660406
NM_053178	ACSBG1	0	1	0.0326497	0.955634	-0.872701	0.00045786	-0.103714	0.788153	-0.0763078	0.753408	-0.436294	0.205798
NM_001001981	ACSL3	0	1	0.239171	0.502373	-0.151145	0.776315	-0.447332	0.0778258	-0.310294	0.123392	0.198081	0.627482
NM_001033600	ACSL4	0	1	0.398605	0.167324	-0.15846	0.763867	-0.321611	0.265609	-0.0057038	0.983772	-0.33099	0.374184
NM_001033597	ACSL6	0	1	0.0329102	0.955329	-0.597834	0.0739603	-0.172338	0.620125	-0.363513	0.0601456	-0.0165251	0.971552
NM_007392	ACTA2	0	1	-0.141376	0.74056	0.134453	0.80372	-0.348578	0.21588	-0.583232	0.000582436	0.195398	0.633058
NM_021895	ACTN4	0	0.155755	0.0618855	0.910066	0.678563	0.0294123	-0.520901	0.0284491	0.500351	0.00492592	-0.0192987	0.96778
NM_019785	ACTR10	0	1	0.0959804	0.838439	-0.340928	0.420945	-0.266609	0.385355	-0.199073	0.368018	0.268685	0.488514
NM_146107	ACTR1B	0	0.0173468	-0.0390463	0.946424	0.886946	0.000260686	-0.164454	0.638781	0.225954	0.294026	0.837329	0.000673514
NM_023735	ACTR3	0	3.69e-05	0.47404	0.0814582	-0.224178	0.640003	0.41354	0.11529	0.686952	1.44e-05	0.951478	1.27e-06
NM_025914	ACTR6	0	1	-0.0285812	0.960797	-0.634391	0.0505008	0.159103	0.654306	0.152763	0.50545	0.46597	0.16795
NM_027493	ACTR8	0	1	0.0148921	0.978766	0.265929	0.560825	-0.209999	0.522043	-0.222287	0.302986	-0.763242	0.00419626
NM_009612	ACVRL1	0	0.010301	0.516309	0.0468653	-0.0302162	0.956794	0.160645	0.650624	0.310107	0.123649	0.205464	0.612954
NM_025421	ACYP1	0	1	-0.0535835	0.927551	-0.502773	0.165521	0.116617	0.758562	0.0589119	0.810691	-0.0835992	0.85349
NM_007399	ADAM10	0	1	0.244101	0.490947	-0.642071	0.046392	0.103349	0.789062	-0.137241	0.552639	0.30048	0.427574
NM_009613	ADAM11	0	0.782543	-0.363386	0.227283	0.271524	0.551358	0.238585	0.451692	0.179156	0.425599	-0.240022	0.545569
NM_007400	ADAM12	0	1	-0.0660225	0.902418	0.0496376	0.93068	-0.517661	0.0297629	-0.336179	0.0888014	0.936937	4.93e-06
NM_001037722	ADAM15	0	1	0.216784	0.558889	-0.92412	4.06e-05	0.0719467	0.858354	0.313882	0.118038	-0.269547	0.486707
NM_009615	ADAM17	0	1	-0.660101	0.00336988	-0.162315	0.755638	0.331835	0.246263	0.335223	0.0898376	-0.0312462	0.948468
NM_172125	ADAM1B	0	0.800913	-0.289683	0.383711	0.453974	0.230962	0.0474251	0.909481	0.14117	0.541263	0.0662841	0.883986
NM_001007220	ADAM22	0	1	0.436466	0.118734	-0.18832	0.708442	-0.372775	0.17347	-0.173042	0.444049	0.230217	0.565774
NM_011780	ADAM23	0	1	0.403989	0.159524	-0.186864	0.711554	-0.298513	0.312617	-0.283617	0.167478	0.0812374	0.858014
NM_001048175	ADAM28	0	0.107846	0.0699735	0.894685	0.607897	0.0666996	0.239563	0.449738	-0.0116068	0.965294	-0.0901399	0.840687
NM_009619	ADAM3	0	1	-0.265037	0.439948	0.193809	0.698872	0.118256	0.754634	-0.325246	0.102616	-0.314576	0.402309
NM_007403	ADAM8	0	4.91e-05	0.24172	0.496487	0.450034	0.236783	-0.0872208	0.826516	0.767005	2.31e-07	0.314344	0.402711
NM_009621	ADAMTS1	0	0.123054	0.126721	0.774452	0.900825	0.000141066	0.42134	0.106081	-0.578553	0.000668375	0.0759499	0.867103
NM_172053	ADAMTS16	0	1	-0.422995	0.134556	0.0548433	0.923157	-0.401279	0.132395	-0.0656032	0.786959	-0.908672	3.4e-05
NM_172466	ADAMTS18	0	1	-0.0836041	0.862814	-0.146037	0.782679	0.167532	0.631655	-0.140168	0.544374	0.0664528	0.883947
NM_177431	ADAMTS20	0	1	0.0528009	0.928494	-0.340736	0.421214	0.140081	0.700799	-0.259676	0.215336	-0.4931	0.136629
NM_172845	ADAMTS4	0	0.4784	0.235316	0.511468	0.669429	0.0332091	0.0174314	0.968991	-0.269573	0.195136	0.926558	1.08e-05
NM_029981	ADAMTSL2	0	1	0.0163274	0.977767	-0.934028	2.16e-05	-0.197879	0.55233	-0.294883	0.148023	0.292591	0.442142
NM_001024837	ADARB1	0	0.0162109	0.152356	0.716791	0.94358	1.08e-05	-0.193227	0.564337	-0.00409333	0.988157	0.213563	0.598207
NM_013925	ADAT1	0	1	-0.106135	0.820771	-0.0208667	0.970139	0.132349	0.718574	-0.363954	0.0598047	-0.402379	0.256395
NM_133770	ADCK4	0	1	-0.00564066	0.990459	0.236844	0.616594	-0.0149327	0.973099	-0.221903	0.304092	0.199729	0.624509
NM_172960	ADCK5	0	1	0.37983	0.200793	-0.42434	0.276046	-0.129781	0.725374	-0.131185	0.572044	0.131817	0.759969
NM_009622	ADCY1	0	1	0.392492	0.177619	-0.855983	0.000793188	-0.283714	0.344844	-0.18849	0.397905	0.103837	0.814235
NM_080435	ADCY4	0	0.48767	-0.0353834	0.952608	0.921998	4.62e-05	-0.203518	0.538969	-0.248611	0.240203	0.183761	0.656907
NM_001037723	ADCY7	0	1	0.0304924	0.958277	-0.544219	0.119672	0.321337	0.266064	-0.040269	0.874647	-0.874724	0.00017511
NM_001024458	ADD1	0	1	0.220658	0.549896	-0.424869	0.275277	-0.0681711	0.866509	-0.113231	0.629306	-0.728306	0.0082417
NM_007410	ADH5	0	0.0376643	-0.0720273	0.889225	-0.0448858	0.93716	0.254765	0.414583	0.595369	0.00039943	-0.871475	0.000198819
NM_175236	ADHFE1	0	1	0.0690028	0.896075	-0.116392	0.834171	-0.132536	0.718444	0.119321	0.608623	-0.762062	0.00429229
NM_197985	ADIPOR2	0	0.139173	-0.214064	0.564913	0.0225423	0.967625	0.503064	0.036839	0.288838	0.157891	0.0306167	0.94964
NM_009627	ADM	0	0.0141335	-0.345174	0.261123	0.971955	5.17e-07	-0.0902626	0.818965	0.00970352	0.970824	-0.157672	0.706395
NM_001008533	ADORA1	0	2.84e-07	0.220712	0.549896	0.979369	1.6e-07	0.583122	0.0094093	-0.12463	0.592352	-0.232483	0.561203
NM_007413	ADORA2B	0	0.993752	0.0206717	0.972514	-0.0036059	0.99423	0.0553839	0.892109	-0.0428003	0.865089	0.0379541	0.93737
NM_028121	ADPGK	0	1	-0.0468895	0.936389	-0.335773	0.430011	-0.029693	0.94774	0.193038	0.385134	-0.271117	0.483588
NM_007414	ADPRH	0	1	0.0460976	0.938162	-0.511491	0.155319	-0.433447	0.0917781	0.143525	0.533528	0.173223	0.674438
NM_013461	ADRA1A	0	1	-0.147671	0.72659	0.153185	0.772788	-0.39799	0.136168	-0.271366	0.191525	-0.215549	0.59383
NM_007419	ADRB1	0	1	-0.344695	0.261575	-0.269546	0.55452	0.325949	0.257809	-0.607	0.000279048	-0.172687	0.675818
NM_019822	ADRM1	0	0.677971	0.256648	0.459246	0.204866	0.67812	-0.038825	0.928122	-0.0239485	0.927407	0.524984	0.105433
NM_007422	ADSS	0	0.79527	-0.0958077	0.838865	0.631231	0.0522936	0.0520088	0.8991	-0.161338	0.47942	0.384775	0.283831
NM_001005605	AEBP2	0	0.274284	-0.476878	0.0784384	0.75491	0.00917709	-0.0953571	0.808016	0.398074	0.0355878	0.891995	8.14e-05
NM_010347	AES	0	0.0208797	0.322593	0.309446	-0.549074	0.114678	0.237361	0.454532	0.653148	5.68e-05	-0.228335	0.569239
NM_153509	AF529169	0	5.01e-07	0.0367014	0.950596	0.971066	5.69e-07	-0.178574	0.604948	0.662047	4.06e-05	0.319905	0.393479
NM_178928	AFAP1L1	0	1	0.0397751	0.944719	-0.82827	0.00179647	-0.0152913	0.972581	-0.819576	5.31e-09	0.852823	0.000404055
NM_001080798	AFF1	0	1	0.112912	0.804186	-0.494826	0.175013	0.13024	0.724431	0.00398522	0.988157	0.908537	3.43e-05
NM_033565	AFF4	0	1	-0.31712	0.321673	0.286772	0.520749	-0.233245	0.463141	0.162694	0.47522	0.604679	0.0469475
NM_054070	AFG3L1	0	0.146247	-0.103131	0.825603	-0.0608603	0.915877	0.282741	0.34658	0.39386	0.0380528	0.517651	0.112373
NM_145146	AFM	0	1	0.251638	0.471924	-0.519084	0.146645	-0.357599	0.19915	-0.196085	0.376665	-0.370564	0.307833
NM_025630	AGGF1	0	0.0232446	0.241812	0.496375	-0.0046324	0.993603	0.107618	0.778298	0.55316	0.0013403	0.32346	0.386909
NM_023538	AGK	0	1	0.0122504	0.981772	-0.257725	0.577017	0.0174498	0.968991	-0.38279	0.0454824	-0.193	0.637817
NM_053014	AGPAT3	0	0.905198	-0.292694	0.377798	-0.102235	0.855796	0.0599373	0.882694	0.401434	0.0337218	-0.306377	0.417168
NM_021604	AGRN	0	1	-0.158327	0.697676	0.339709	0.423114	-0.106294	0.782029	0.0291783	0.913064	-0.262631	0.501235
NM_001048008	AGTPBP1	0	0.301509	-0.25764	0.457118	0.509734	0.157359	-0.0187934	0.966632	0.422143	0.0236505	0.216596	0.591509
NM_027907	AGXT2L1	0	1	0.0561987	0.922134	-0.501068	0.167936	0.217991	0.499536	-0.0134452	0.959522	-0.366703	0.313928
NM_028398	AGXT2L2	0	1	0.333321	0.285459	0.413693	0.292157	0.353275	0.206795	-0.783432	7.99e-08	0.452999	0.184037
NM_026375	AHCTF1	0	1	0.434315	0.121345	0.0469746	0.934072	0.190221	0.572609	-0.481365	0.00742532	0.60415	0.0471452
NM_146155	AHDC1	0	1	-0.116648	0.796504	-0.680427	0.028725	0.149782	0.677903	-0.186845	0.402673	-0.120137	0.783076
NM_001012310	AI132487	0	0.599531	-0.0349698	0.953165	-0.244564	0.601645	0.334546	0.242127	0.173379	0.443316	-0.110255	0.80163
NM_001012667	AI316807	0	1	0.0555655	0.922914	0.163773	0.752577	-0.101206	0.793363	-0.115638	0.6207	-0.447468	0.191
NM_001002895	AI413582	0	0.139286	0.342903	0.265113	-0.177562	0.73094	0.151723	0.673385	0.260181	0.214275	-0.599207	0.0497071
NM_153577	AI428936	0	1	0.00663657	0.988843	-0.00669509	0.991247	0.0131367	0.977301	-0.0800513	0.739982	0.261153	0.504189
NM_199146	AI451617	0	0.135254	0.407174	0.155958	0.408481	0.300728	0.367195	0.181738	-0.272306	0.189729	0.843888	0.000542901
NM_178901	AI467606	0	1	0.178637	0.64587	-0.568875	0.0967954	-0.0995001	0.797158	-0.137437	0.552116	-0.94873	1.66e-06
NM_133818	AI597479	0	1	-0.440707	0.113834	-0.130529	0.810705	-0.32619	0.257276	0.0979918	0.680946	-0.0559079	0.903096
NM_145489	AI661453	0	0.000730728	0.131665	0.761047	0.901835	0.000133867	0.516143	0.0303293	-0.140392	0.543989	-0.49191	0.137914
NM_019467	AIF1	0	1	0.216384	0.559542	-0.891648	0.0002133	0.0581089	0.885987	0.518338	0.00320046	-0.957809	6.02e-07
NM_012019	AIFM1	0	1	-0.0984274	0.834307	0.224041	0.640003	0.142652	0.692578	-0.134021	0.562228	-0.148431	0.725629
NM_001013779	AIM2	0	1	-0.156509	0.702175	0.0367893	0.948977	-0.24796	0.430719	-0.704149	6.66e-06	-0.545782	0.0868162
NM_016666	AIP	0	0.178698	0.144358	0.733898	-0.0113681	0.984168	0.0469544	0.910175	0.380037	0.0475284	-0.692253	0.0148737
NM_009646	AIRE	0	1	-0.210037	0.573983	-0.237054	0.616572	0.0410345	0.92327	-0.1998	0.365992	0.230618	0.564824
NM_021299	AK3	0	0.790605	-0.0330341	0.955075	0.533805	0.130014	-0.261674	0.397595	0.0768126	0.751659	-0.948448	1.71e-06
NM_009647	AK3L1	0	3.05e-07	0.248281	0.480923	0.958166	2.96e-06	-0.332443	0.245368	0.702237	7.31e-06	-0.511539	0.118213
NM_019921	AKAP10	0	0.501723	0.116604	0.796569	0.266614	0.559502	-0.0846444	0.832277	0.192476	0.386576	-0.665887	0.0218059
NM_031185	AKAP12	0	1	-0.0726208	0.888932	0.0443282	0.937827	0.24755	0.431757	-0.214116	0.325062	0.805234	0.00164061
NM_001035532	AKAP2	0	0.362435	0.0381365	0.948198	0.305303	0.486446	-0.0699995	0.862755	0.289405	0.156946	-0.286197	0.454347
NM_018747	AKAP7	0	1	-0.0534053	0.9277	0.514671	0.151571	-0.506937	0.0350287	-0.373829	0.0520899	-0.582659	0.0595611
NM_194462	AKAP9	0	1	0.00861687	0.987674	0.097843	0.863398	-0.259419	0.403418	-0.762206	3.1e-07	-0.500164	0.129247
NM_009658	AKR1B3	0	1	-0.253558	0.467449	0.315301	0.467544	-0.00579747	0.988959	-0.233505	0.275165	-0.66257	0.0228834
NM_018859	AKR1E1	0	0.259137	0.408133	0.154612	0.517021	0.148936	-0.0308806	0.94442	-0.0989687	0.678283	-0.691286	0.0151192
NM_025337	AKR7A5	0	0.288725	-0.0563701	0.921788	0.831977	0.00162476	-0.14575	0.68599	-0.0819626	0.733413	0.724082	0.00889159
NM_009652	AKT1	0	1	-0.281997	0.400416	-0.784614	0.00512369	-0.0834178	0.834693	0.156886	0.493634	-0.45216	0.185019
NM_007434	AKT2	0	1	-0.0797208	0.870563	-0.275393	0.544744	0.0759364	0.851231	0.245996	0.245863	0.236414	0.552677
NM_011785	AKT3	0	2.82e-06	0.294989	0.372649	0.956124	3.67e-06	-0.204974	0.535617	0.391736	0.0394476	-0.644786	0.0288861
NM_010241	AKTIP	0	1	-0.430446	0.125246	-0.713226	0.0180508	-0.259226	0.40406	0.244718	0.249029	-0.73751	0.00694928
NM_145954	ALDH16A1	0	0.778247	0.178293	0.646765	-0.753755	0.00932533	0.400541	0.133302	0.234621	0.272855	0.0693534	0.879052
NM_019698	ALDH18A1	0	1	-0.0575933	0.920433	0.394982	0.324204	-0.0231009	0.960443	-0.23447	0.27315	-0.321249	0.391128
NM_153543	ALDH1L2	0	1	-0.720502	0.000616235	0.811151	0.00281961	-0.233292	0.463136	-0.0234926	0.928293	-0.230877	0.564386
NM_007437	ALDH3A2	0	1	-0.0397544	0.944719	-0.2542	0.583796	-0.315175	0.27899	0.189436	0.395155	-0.761533	0.00434085
NM_026316	ALDH3B1	0	0.00493898	0.519453	0.0447801	0.548318	0.115525	-0.0748551	0.852563	0.206515	0.346614	-0.878991	0.000146866
NM_178713	ALDH8A1	0	1	0.0640408	0.90562	0.0946708	0.866787	-0.012253	0.978293	-0.153022	0.504548	-0.257536	0.511537
NM_019993	ALDH9A1	0	0.312403	0.21309	0.566976	-0.150936	0.776561	-0.0395721	0.925891	0.400647	0.0340948	-0.64001	0.0307346
NM_009657	ALDOC	0	1	0.357608	0.23799	-0.850936	0.000929587	-0.140472	0.699841	-0.205125	0.350445	-0.3009	0.42715
NM_145362	ALG1	0	0.492471	0.201766	0.591496	0.565017	0.100173	0.228664	0.47406	-0.337157	0.0875981	-0.0143478	0.974574
NM_001033441	ALG10B	0	0.0402275	0.164653	0.682108	-0.0904775	0.872235	0.239787	0.44921	0.496328	0.00538426	0.347822	0.345849
NM_019998	ALG2	0	0.315824	-0.0923667	0.845294	0.289111	0.516526	-0.381698	0.159549	0.55481	0.00128018	-0.546482	0.0862864
NM_145939	ALG3	0	0.578278	0.0939482	0.842879	-0.194147	0.698472	0.166429	0.63438	0.173198	0.443663	0.739542	0.00670839
NM_025442	ALG5	0	0.807427	0.211214	0.572242	0.183805	0.717376	0.0944034	0.809047	-0.151721	0.508874	-0.698095	0.013569
NM_001081264	ALG6	0	1	-0.0196236	0.974526	-0.126813	0.817618	-0.159498	0.653136	-0.0819945	0.733413	-0.0381486	0.937166
NM_199035	ALG8	0	1	-0.209948	0.573983	-0.270632	0.55297	0.436115	0.088924	-0.277456	0.179368	-0.645877	0.028474
NM_133981	ALG9	0	1	0.0470345	0.936389	0.371316	0.365312	-0.275287	0.364563	-0.173241	0.443663	-0.0468432	0.921318
NM_175016	ALKBH2	0	1.33e-08	-0.0126879	0.980764	0.949979	6.4e-06	0.213532	0.511722	0.650252	6.34e-05	0.114048	0.795014
NM_026944	ALKBH3	0	0.77285	0.450016	0.10535	-0.192989	0.700945	0.292496	0.326297	-0.257952	0.21896	-0.761505	0.00434131
NM_028070	ALKBH4	0	1	0.420457	0.138042	-0.850663	0.00093726	-0.0566911	0.888727	0.0745885	0.758518	-0.177947	0.665686
NM_009662	ALOX5	0	1	0.368916	0.220056	-0.317822	0.462305	0.0315172	0.943272	-0.324349	0.103647	0.347122	0.347031
NM_009663	ALOX5AP	0	1	0.132617	0.759108	-0.968384	8.36e-07	-0.346955	0.218728	-0.731277	1.73e-06	-0.503603	0.125772
NM_028717	ALS2	0	1	-0.171402	0.665182	-0.210441	0.667618	-0.587499	0.00859565	0.300251	0.13908	-0.367649	0.312455
NM_001033449	ALS2CR4	0	0.819755	0.465635	0.0895791	0.217184	0.654254	-0.197098	0.55424	-0.189218	0.395621	-0.184631	0.6552
NM_007442	ALX4	0	1	0.297268	0.36814	0.173025	0.738972	-0.482976	0.0499249	-0.0806121	0.737656	0.122486	0.779836
NM_019871	AMAC1	0	1	0.0487874	0.933451	0.22214	0.64352	-0.111542	0.770834	-0.114618	0.624102	0.0157015	0.972672
NM_011787	AMFR	0	1	-0.288825	0.385258	-0.445975	0.242891	-0.165032	0.637188	0.239878	0.260077	-0.63272	0.0336613
NM_019764	AMOTL2	0	1	0.0925351	0.844984	0.0637684	0.912311	0.0545827	0.893435	-0.24546	0.247321	0.227305	0.571181
NM_001013814	AMT	0	1	0.0314994	0.95772	-0.159753	0.761323	-0.0672912	0.86854	-0.334117	0.0913093	-0.471713	0.161133
NM_007446	AMY1	0	1	0.282534	0.399361	-0.0667958	0.907329	-0.423953	0.102862	-0.185443	0.406894	0.27902	0.468881
NM_001042491	ANAPC5	0	1	0.218197	0.555799	-0.340979	0.420945	-0.650518	0.00207583	-0.0822599	0.732715	-0.113757	0.795532
NM_019805	ANAPC7	0	0.37032	0.410978	0.15071	-0.147748	0.78033	0.189881	0.573903	0.0947448	0.692213	-0.639491	0.0309543
NM_007449	ANG2	0	0.786076	0.0468512	0.936389	0.278109	0.5388	-0.216607	0.503375	0.127394	0.58325	-0.596811	0.0510078
NM_177544	ANG4	0	1	-0.111369	0.807234	0.244788	0.601434	-0.413501	0.11529	0.0844411	0.725465	-0.707396	0.0116692
NM_028333	ANGPTL1	0	1	-0.364215	0.225914	-0.391108	0.330034	0.00366691	0.992555	-0.687946	1.37e-05	-0.780018	0.00295333
NM_020581	ANGPTL4	0	0.0283086	-0.213733	0.565864	0.937293	1.75e-05	-0.0834007	0.834693	0.0992927	0.677324	0.166036	0.690588
NM_001034168	ANK2	0	1	0.226869	0.532283	0.181666	0.722304	-0.339173	0.233356	-0.422187	0.0236391	0.240376	0.545118
NM_009670	ANK3	0	1	0.168532	0.672983	-0.0415054	0.942946	-0.516687	0.0301807	-0.156954	0.493634	-0.0382013	0.937143
NM_009671	ANKFY1	0	1	-0.081436	0.866849	-0.605289	0.0685189	0.051381	0.901123	-0.498557	0.0051269	0.106279	0.809162
NM_001003909	ANKIB1	0	1	-0.14826	0.725791	0.17011	0.742935	0.0818305	0.837416	0.0279228	0.916267	0.196402	0.630736
NM_172850	ANKMY1	0	1	0.0463136	0.93767	0.169097	0.744502	-0.230551	0.469391	-0.0208578	0.937717	-0.00632118	0.99007
NM_023472	ANKRA2	0	0.949431	-0.275932	0.412924	0.00027273	0.999539	0.124983	0.737937	0.236402	0.268876	-0.796707	0.00202195
NM_172945	ANKRD13B	0	0.0745865	0.111989	0.806484	0.498896	0.170568	0.453678	0.071758	-0.116237	0.618198	0.11393	0.795129
NM_026720	ANKRD13D	0	1	-0.543513	0.0314863	-0.724214	0.0152565	0.0473814	0.909481	-0.322424	0.106146	-0.38632	0.281182
NM_030886	ANKRD17	0	1	-0.215969	0.560563	0.3668	0.373789	0.121005	0.748032	-0.373604	0.0522462	0.558962	0.0760278
NM_153502	ANKRD23	0	1	-0.186355	0.627183	-0.470825	0.207374	0.403027	0.129677	-0.27432	0.185771	-0.311578	0.407519
NM_027480	ANKRD24	0	1	-0.0458158	0.938891	0.0826818	0.883434	0.180347	0.598686	-0.404095	0.0322082	0.34218	0.355242
NM_145633	ANKRD27	0	1	0.00185791	0.996326	-0.116601	0.833843	0.0284124	0.949809	-0.264609	0.204756	-0.292982	0.441366
NM_134071	ANKRD32	0	0.495137	0.180957	0.640569	0.128425	0.815291	0.247235	0.432413	-0.180666	0.421341	0.395518	0.267229
NM_144790	ANKRD33	0	1	-0.356367	0.240496	0.0987614	0.861758	0.236819	0.455494	-0.101186	0.671477	-0.163898	0.694515
NM_023816	ANKRD36	0	1	0.148632	0.725258	-0.334484	0.431781	-0.534393	0.0232123	-0.202034	0.359986	-0.424289	0.223334
NM_026241	ANKRD39	0	0.56204	-0.0170375	0.977509	0.219314	0.649618	0.297628	0.314592	-0.0380795	0.881834	-0.573425	0.0656425
NM_175134	ANKRD46	0	1	-0.0159749	0.978048	-0.359377	0.386152	-0.0611987	0.880356	0.117435	0.614638	-0.318826	0.394749
NM_144849	ANKRD54	0	1	-0.298263	0.365978	-0.102617	0.854952	0.255379	0.412499	-0.0503772	0.840249	-0.515639	0.114103
NM_175270	ANKRD56	0	1	0.191778	0.615843	-0.021058	0.970011	0.043016	0.918703	-0.12118	0.602533	-0.635301	0.0326291
NM_001012451	ANKRD6	0	0.561786	0.201624	0.591496	0.136383	0.800448	0.231947	0.464999	-0.122586	0.598979	0.486362	0.144107
NM_175207	ANKRD9	0	1	0.0627574	0.909099	0.158364	0.763867	-0.0569838	0.88834	-0.0246663	0.926023	-0.620088	0.0390972
NM_028301	ANKS3	0	1	-0.233938	0.514747	-0.497707	0.171871	0.00912507	0.982008	-0.528578	0.00249942	-0.509504	0.12017
NM_009672	ANP32A	0	1	-0.647493	0.0044538	0.266556	0.559555	-0.477987	0.053004	0.17043	0.451936	-0.943181	2.88e-06
NM_013470	ANXA3	0	5.4e-09	0.75022	0.000209929	-0.0838481	0.882439	0.664189	0.00145354	0.580726	0.000624912	-0.179122	0.663932
NM_013472	ANXA6	0	0.214541	0.140134	0.743381	-0.486903	0.184416	0.454638	0.0709377	0.224854	0.296669	0.517106	0.112879
NM_009674	ANXA7	0	0.847092	-0.201657	0.591496	0.767287	0.00723301	-0.0613825	0.879909	-0.141376	0.540495	0.912302	2.78e-05
NM_012054	AOAH	0	0.000632805	0.722407	0.000582927	-0.614009	0.0626695	0.0879634	0.824388	0.618524	0.000192941	0.0937007	0.834314
NM_178932	AOC2	0	1	-0.113227	0.803858	-0.491922	0.17865	0.233068	0.463452	-0.166738	0.463369	0.193493	0.637183
NM_007454	AP1B1	0	1	-0.256143	0.460425	-0.890287	0.000226049	0.248887	0.428662	-0.267412	0.199564	0.658173	0.0243333
NM_007455	AP1G2	0	1	0.127284	0.773326	-0.292859	0.509309	0.0299048	0.947219	-0.15437	0.500533	-0.301738	0.425545
NM_007456	AP1M1	0	1	0.0731103	0.887853	-0.586766	0.0821666	-0.440955	0.084005	0.0682227	0.778422	0.405729	0.251198
NM_183027	AP1S3	0	0.067625	-0.103591	0.824723	0.515253	0.150865	0.298078	0.313559	0.293597	0.150082	-0.452968	0.184037
NM_009679	AP2M1	0	1	-0.13417	0.755882	-0.740095	0.0117697	0.0373003	0.931625	0.346352	0.0771078	0.376999	0.296749
NM_198613	AP2S1	0	0.180989	-0.149014	0.724805	0.230778	0.627937	0.0902521	0.818965	0.372094	0.0534599	0.384194	0.284583
NM_009680	AP3B1	0	1	0.177175	0.649451	0.339581	0.42325	0.00303439	0.99402	-0.34988	0.0732589	0.431316	0.21303
NM_007460	AP3D1	0	0.642484	-0.0576625	0.920433	-0.434286	0.259735	0.395221	0.140139	0.170172	0.452845	-0.847412	0.000485989
NM_026193	AP4B1	0	1	0.209304	0.5751	-0.394771	0.324283	0.312005	0.28492	-0.0769593	0.751392	-0.338016	0.362799
NM_021392	AP4M1	0	1	0.0243896	0.966546	0.419832	0.282226	-0.287368	0.335996	-0.329774	0.0964324	-0.217973	0.589184
NM_001042558	APAF1	0	0.407871	0.208552	0.576946	0.141553	0.791583	0.313999	0.280913	-0.134289	0.561362	0.986096	2.83e-09
NM_007461	APBA2	0	0.764018	0.237635	0.506597	-0.225089	0.638523	0.0578368	0.886682	0.105883	0.65601	-0.032985	0.945357
NM_018758	APBA3	0	0.392544	0.210099	0.573983	0.330974	0.438965	-0.145897	0.685763	0.0973897	0.683072	0.595555	0.051809
NM_009685	APBB1	0	1	0.256142	0.460425	0.249659	0.592236	-0.45703	0.0684958	-0.241025	0.257374	-0.608833	0.044743
NM_019456	APBB1IP	0	1	0.0266373	0.963094	-0.0829579	0.883128	-0.14899	0.6796	-0.758419	3.88e-07	-0.719013	0.00964702
NM_146085	APBB3	0	1	0.183833	0.633464	-0.496816	0.172657	-0.330345	0.249506	-0.584735	0.000558521	-0.0928349	0.835535
NM_146226	APEH	0	1	0.054187	0.926146	-0.559689	0.105184	-0.0983834	0.800732	0.0592179	0.809496	-0.451065	0.186363
NM_029943	APEX2	0	1	-0.269719	0.428179	-0.516743	0.14924	0.0663682	0.868833	-0.0199725	0.940631	-0.329851	0.37599
NM_177583	APH1B	0	0.613957	0.200677	0.592949	-0.104564	0.851641	-0.471732	0.0570515	0.464815	0.0105448	0.0240234	0.960271
NM_019735	APIP	0	0.891147	-0.0486389	0.933451	0.44919	0.238145	-0.012773	0.977797	-0.0653141	0.787475	-0.456517	0.179295
NM_007467	APLP1	0	1	-0.0649282	0.904229	0.371767	0.364531	-0.318169	0.272132	-0.227861	0.289396	-0.216839	0.591013
NM_144897	APOA1BP	0	1	-0.351713	0.249084	-0.328514	0.44303	0.0292792	0.948736	0.38063	0.0470754	-0.627101	0.0361067
NM_013474	APOA2	0	1	-0.174341	0.657738	0.0402331	0.944852	0.0228944	0.960984	-0.440782	0.0168072	0.784985	0.00264795
NM_080434	APOA5	0	1	0.0810813	0.86773	0.164142	0.752364	-0.0583347	0.88582	-0.126963	0.584703	-0.262105	0.502235
NM_030255	APOBEC3	0	0.00018863	0.676771	0.00221605	0.0133405	0.981654	0.746924	9.83e-05	-0.210836	0.334571	0.954134	9.28e-07
NM_023114	APOC3	0	1	0.0790768	0.871	-0.178059	0.730219	-0.167576	0.631655	-0.255361	0.224344	-0.41224	0.241038
NM_007385	APOC4	0	0.00101654	-0.458532	0.0967214	0.861074	0.000679452	-0.0467373	0.910352	0.738805	1.17e-06	-0.169955	0.68221
NM_145221	APPL1	0	1	-0.418187	0.140961	0.358665	0.387283	-0.246938	0.432899	-0.336296	0.0886882	-0.10115	0.819772
NM_001025444	APTX	0	1	-0.561291	0.0234194	-0.327049	0.444935	0.136829	0.707458	-0.247153	0.243097	0.238098	0.548979
NM_175087	AQP6	0	1	-0.0799985	0.869689	0.250395	0.591307	0.181672	0.595827	-0.249825	0.237194	-0.639451	0.0309609
NM_007473	AQP7	0	1	-0.00711615	0.988571	0.0897919	0.873033	-0.27695	0.359743	-0.199347	0.367192	0.758235	0.00464989
NM_009703	ARAF	0	1	0.258597	0.455582	-0.578929	0.0884226	0.181175	0.596783	0.0453515	0.85672	-0.398876	0.261758
NM_145985	ARCN1	0	1	0.0207085	0.972495	0.271718	0.551185	-0.27238	0.371386	0.133249	0.564579	0.25417	0.518006
NM_009704	AREG	0	0.00631631	-0.0976058	0.835848	0.965535	1.17e-06	-0.053757	0.895135	0.02339	0.928387	-0.0436318	0.927421
NM_007478	ARF3	0	0.118217	0.262796	0.445655	0.460075	0.222365	0.00054716	0.999349	0.219553	0.310252	0.690352	0.0153087
NM_007479	ARF4	0	0.786429	0.0696905	0.895054	0.652551	0.0408879	0.0544416	0.893802	-0.425912	0.0220256	-0.105233	0.811603
NM_007480	ARF5	0	0.287817	-0.0943278	0.842415	0.070224	0.90159	0.173242	0.619321	0.307028	0.128508	0.122633	0.77961
NM_007481	ARF6	0	1	0.16068	0.692738	0.0990731	0.8612	-0.341708	0.228504	-0.107499	0.650713	0.904364	4.35e-05
NM_025445	ARFGAP3	0	0.00478478	0.215417	0.561311	0.44589	0.242986	-0.246588	0.432975	0.649754	6.46e-05	-0.0552894	0.904381
NM_030113	ARHGAP10	0	0.095687	0.0517667	0.929724	0.243534	0.603887	-0.241339	0.445152	0.601631	0.000330725	-0.313943	0.403415
NM_144529	ARHGAP17	0	1	0.0859116	0.859034	-0.474655	0.201698	-0.232107	0.464612	0.13639	0.555335	-0.925417	1.16e-05
NM_176837	ARHGAP18	0	1	-0.614432	0.00864748	-0.156755	0.766716	0.0583939	0.88578	0.285611	0.163993	-0.437236	0.204773
NM_027667	ARHGAP19	0	0.256753	-0.345711	0.260678	-0.497693	0.171871	0.177566	0.607046	0.732438	1.63e-06	0.235508	0.554661
NM_029270	ARHGAP24	0	1.84e-07	0.328699	0.295051	-0.430921	0.265041	0.81552	3.35e-06	0.669175	3.06e-05	-0.746509	0.00588104
NM_001037727	ARHGAP25	0	0.662825	-0.0522045	0.928929	-0.000858814	0.998606	0.103448	0.788727	0.20671	0.346034	-0.828802	0.000864988
NM_175164	ARHGAP26	0	0.00430136	0.486144	0.069664	0.171941	0.740829	-0.262462	0.39594	0.592452	0.000437996	-0.0166848	0.971552
NM_001005508	ARHGAP30	0	1	0.226427	0.533242	-0.784995	0.00509362	-0.171681	0.621611	-0.128393	0.579794	0.788938	0.00243487
NM_146061	ARHGAP8	0	1	-0.281549	0.401341	-0.00731364	0.99052	0.171617	0.621635	-0.565405	0.000964141	-0.507911	0.121456
NM_146011	ARHGAP9	0	1	0.334334	0.282736	-0.460228	0.222145	0.0873094	0.826237	-0.188799	0.396814	-0.929024	9.03e-06
NM_007486	ARHGDIB	0	1	0.0801542	0.869689	-0.822682	0.00207845	-0.155342	0.662767	0.117979	0.613079	-0.852806	0.000404055
NM_172415	ARHGEF10L	0	1	-0.0692056	0.895722	-0.905246	0.000114176	-0.270405	0.376043	0.197866	0.371364	-0.355703	0.332413
NM_133962	ARHGEF18	0	1	0.0984046	0.834307	-0.647539	0.0434214	-0.0816498	0.837761	-0.14177	0.539447	-0.703479	0.0124369
NM_017402	ARHGEF7	0	0.0365519	-0.0940201	0.842879	0.650176	0.042117	-0.358916	0.196858	0.604514	0.000302612	0.644582	0.0289589
NM_001080819	ARID1A	0	1	-0.330795	0.291038	-0.807894	0.00306076	0.0879848	0.824388	-0.787275	6.19e-08	-0.155337	0.711135
NM_019689	ARID3B	0	1	0.0868514	0.856574	-0.883565	0.000299055	-0.384238	0.156308	-0.73837	1.19e-06	0.0983596	0.825002
NM_194262	ARID4B	0	1	-0.176581	0.65142	0.113472	0.838647	-0.249168	0.428408	-0.656839	4.96e-05	-0.576136	0.0638175
NM_145996	ARID5A	0	0.594762	-0.267606	0.432684	0.645667	0.0443653	0.110734	0.771838	-0.0638568	0.792977	0.975403	4.17e-08
NM_019927	ARIH1	0	1	0.180144	0.641775	0.22876	0.631465	-0.311905	0.285137	-0.0718047	0.767134	0.727048	0.00842886
NM_011790	ARIH2	0	0.371869	-0.354736	0.242765	0.794595	0.00417053	0.0181148	0.967416	0.0755683	0.755881	0.824669	0.000972725
NM_025859	ARL1	0	1	-0.445102	0.110104	-0.409898	0.298347	-0.041615	0.921964	0.111153	0.637177	-0.822631	0.00103025
NM_019718	ARL3	0	0.0051742	0.252317	0.469835	0.768705	0.00705587	-0.210175	0.521526	0.382153	0.0459253	0.146665	0.728636
NM_007487	ARL4A	0	1	0.12714	0.773724	-0.330416	0.439884	0.24102	0.445973	-0.500561	0.00490543	-0.218038	0.589099
NM_177305	ARL4C	0	1	-0.0790745	0.871	-0.473654	0.203153	0.34269	0.226762	-0.0853426	0.722739	-0.806428	0.00159313
NM_025404	ARL4D	0	1	-0.00828455	0.987876	-0.517747	0.148131	0.208746	0.525253	-0.110424	0.639154	-0.218205	0.58898
NM_182994	ARL5A	0	0.760402	-0.0829756	0.863526	-0.213351	0.662332	0.0576354	0.887327	0.298159	0.14251	-0.87679	0.000160442
NM_029466	ARL5B	0	1	-0.267666	0.432684	0.522006	0.143248	-0.271976	0.372446	0.154328	0.500533	0.818161	0.00116936
NM_144509	ARL6IP4	0	0.16583	-0.347247	0.257939	0.17316	0.738729	0.474732	0.0551802	0.390505	0.0402091	-0.800086	0.00185702
NM_022992	ARL6IP5	0	0.240836	-0.20395	0.586986	0.270508	0.553098	0.369014	0.178853	0.168933	0.456672	0.37409	0.301889
NM_026823	ARL8A	0	0.0816613	-0.240028	0.50108	0.0637609	0.912311	0.243291	0.441121	0.518948	0.00315207	-0.747327	0.00579405
NM_206935	ARL9	0	1	0.181561	0.638709	0.000643317	0.999056	-0.0648773	0.872215	-0.33653	0.0883992	-0.00537976	0.991285
NM_026034	ARMC10	0	0.695486	0.0259286	0.964215	0.23022	0.628733	0.325195	0.25911	-0.122676	0.598648	-0.727235	0.0084001
NM_146205	ARMC5	0	0.825923	0.037583	0.949219	0.0620674	0.913964	-0.0207494	0.963165	0.195402	0.378222	0.0407461	0.932664
NM_028768	ARMC8	0	1	0.238129	0.505421	-0.257164	0.578086	-0.295856	0.318883	-0.465063	0.0104932	-0.649012	0.0273162
NM_026139	ARMCX2	0	1	-0.543694	0.0314276	-0.0303179	0.956794	-0.146073	0.685347	0.224092	0.298653	0.456989	0.178637
NM_001007578	ARMCX6	0	0.484744	0.0586994	0.918711	0.318889	0.460352	-0.0953848	0.808016	0.22671	0.292147	0.684199	0.0167236
NM_007488	ARNT2	0	0.00403514	-0.120018	0.788606	0.968621	8.13e-07	-0.196978	0.554518	0.287067	0.161187	0.346076	0.348325
NM_019767	ARPC1A	0	5.35e-05	-0.0891389	0.853345	0.696912	0.0228221	0.381742	0.159549	0.584322	0.000564687	-0.0396325	0.934694
NM_023142	ARPC1B	0	2.11e-05	-0.261694	0.448176	0.487033	0.184402	0.700912	0.000501348	0.572201	0.000798074	0.863002	0.000276422
NM_026552	ARPC4	0	0.0725618	0.252809	0.469176	-0.251262	0.589641	0.416532	0.111104	0.297046	0.14436	0.0621026	0.892509
NM_021548	ARPP19	0	1	-0.469351	0.0863964	0.133655	0.805239	-0.238987	0.450678	0.18931	0.395499	0.0728007	0.873328
NM_028755	ARPP21	0	1	0.412063	0.149431	-0.77466	0.00627101	-0.298576	0.312513	0.0907469	0.704444	-0.0490614	0.917612
NM_178408	ARRDC1	0	1	-0.131544	0.761047	-0.69765	0.0225678	0.181793	0.595726	0.017159	0.94951	0.21813	0.589043
NM_027560	ARRDC2	0	1	0.230186	0.523853	-0.541711	0.122216	0.123014	0.74362	-0.0993111	0.677324	0.211829	0.600786
NM_001042591	ARRDC3	0	1	-0.339847	0.271583	0.0706542	0.900727	-0.277851	0.357704	-0.601942	0.000327721	-0.938815	4.2e-06
NM_001042592	ARRDC4	0	2.1e-10	0.565767	0.0217448	0.865808	0.000572693	-0.164635	0.638306	0.752874	5.27e-07	0.295488	0.436413
NM_009713	ARSA	0	1	-0.213005	0.56704	-0.778226	0.00583081	0.148483	0.680631	0.0770323	0.751244	-0.920838	1.61e-05
NM_009712	ARSB	0	1	-0.669945	0.00265923	0.529633	0.134692	-0.284215	0.34348	-0.423652	0.0229921	-0.783376	0.00274398
NM_028710	ARSG	0	0.288725	0.694536	0.00135291	-0.02802	0.959104	0.156459	0.659606	-0.244174	0.250258	-0.453028	0.184037
NM_007491	ART5	0	0.938395	-0.221016	0.549896	-0.0437786	0.938859	0.181615	0.595827	0.154364	0.500533	0.153296	0.71579
NM_033474	ARVCF	0	1	-0.111946	0.806484	-0.848321	0.00100498	0.105193	0.784193	-0.541469	0.00181706	0.137797	0.7468
NM_007492	ARX	0	1	0.167086	0.676395	-0.680746	0.02862	-0.22713	0.477842	0.0654846	0.787204	-0.169159	0.683922
NM_020577	AS3MT	0	0.352022	-0.0642737	0.905414	0.363364	0.379162	0.187228	0.581111	0.20512	0.350445	-0.799416	0.00188363
NM_019734	ASAH1	0	0.237231	0.268689	0.430021	-0.107846	0.846992	0.354525	0.2047	0.0636838	0.793618	-0.777775	0.00309779
NM_018830	ASAH2	0	0.0490783	-0.16025	0.693753	0.599245	0.0728853	0.114121	0.765037	0.413276	0.0275049	-0.622819	0.0378917
NM_080444	ASB10	0	0.00141074	-0.092956	0.844395	0.969977	6.85e-07	-0.339793	0.232226	0.394197	0.0379043	-0.986819	2.46e-09
NM_080857	ASB13	0	0.505485	0.0327836	0.955634	0.320096	0.458629	0.343805	0.224767	-0.177745	0.429843	-0.76736	0.00386105
NM_133768	ASL	0	0.000252816	-0.00491474	0.991852	0.818645	0.00232724	0.133826	0.715541	0.446255	0.0151471	0.331897	0.37303
NM_019652	ASNA1	0	0.00246653	-0.0755117	0.881485	0.19397	0.698503	0.398125	0.13605	0.550585	0.00143465	-0.628507	0.0355088
NM_012055	ASNS	0	4.4e-05	0.616221	0.00831383	-0.146307	0.782114	0.133072	0.717434	0.669601	3.02e-05	0.880657	0.000137598
NM_133728	ASNSD1	0	0.257776	-0.131104	0.762436	0.0833959	0.882847	0.136836	0.707458	0.377389	0.0494458	0.280623	0.46577
NM_133723	ASPH	0	1	-0.410601	0.151341	0.606304	0.0677265	-0.098707	0.800029	-0.106566	0.654148	-0.964585	2.52e-07
NM_026877	ASPSCR1	0	0.736611	0.243809	0.491954	0.0713223	0.899432	0.24218	0.443034	-0.207763	0.343086	-0.161578	0.698295
NM_007494	ASS1	0	1.34e-05	0.326228	0.301682	0.464806	0.215533	-0.17196	0.620987	0.814027	8.27e-09	0.0616565	0.893198
NM_025651	ASTE1	0	1	-0.0486052	0.933451	-0.19041	0.706399	0.424227	0.102612	-0.482197	0.00731807	0.371917	0.305809
NM_019514	ASTN2	0	0.946702	-0.0484201	0.933669	0.00340542	0.99423	-0.155017	0.663621	0.221173	0.305937	-0.24579	0.534667
NM_172421	ASXL2	0	1	-0.231594	0.520135	0.0237596	0.965563	0.0116076	0.97907	-0.567367	0.00091299	0.0339621	0.944392
NM_023729	ASZ1	0	0.800739	-0.129989	0.76518	-0.0971922	0.863734	0.126292	0.734031	0.191237	0.390137	0.0746508	0.868826
NM_179203	ATAD3A	0	0.611865	0.287658	0.3885	-0.0122001	0.982959	0.203132	0.539671	-0.0991009	0.677951	0.773572	0.00341246
NM_001029895	ATE1	0	1	-0.466685	0.0883143	0.434257	0.259735	-0.461855	0.0646092	-0.389264	0.0409884	-0.835775	0.00070717
NM_007497	ATF1	0	1	0.126488	0.774452	0.0358739	0.950015	0.182875	0.593521	-0.435799	0.0184536	-0.564434	0.0719798
NM_007498	ATF3	0	0.00141616	0.803081	2.39e-05	-0.443785	0.246081	0.681795	0.000902039	-0.308783	0.125486	-0.180092	0.662727
NM_009716	ATF4	0	1	-0.202183	0.591284	-0.527936	0.136393	0.0215617	0.962373	-0.481556	0.00741304	0.968918	1.34e-07
NM_019426	ATF7IP	0	1	-0.280768	0.403138	-0.715111	0.0174999	0.33104	0.24785	-0.73001	1.84e-06	-0.604583	0.0469742
NM_025770	ATG10	0	1	-0.338945	0.273769	0.115201	0.836461	0.0784817	0.844446	-0.116609	0.617013	0.227414	0.571176
NM_026217	ATG12	0	1	-0.115742	0.798386	-0.0656983	0.909445	-0.244811	0.43787	0.165255	0.467659	-0.079932	0.860075
NM_029654	ATG2B	0	1	0.0800437	0.869689	0.264612	0.563163	-0.270314	0.376148	-0.508086	0.00410963	-0.830182	0.000830678
NM_026402	ATG3	0	1	0.0825915	0.864091	-0.110422	0.843767	-0.628225	0.00351265	-0.385522	0.0435092	0.262759	0.5012
NM_175029	ATG4C	0	1	-0.23591	0.510598	-0.10064	0.858372	-0.31984	0.268854	0.149943	0.514308	-0.860084	0.00031004
NM_153583	ATG4D	0	0.936844	-0.257348	0.457714	0.46472	0.215536	0.134766	0.712341	-0.0592539	0.809433	0.783976	0.00270996
NM_053069	ATG5	0	1	-0.565282	0.0219155	0.169349	0.743981	-0.089369	0.82109	0.511014	0.00381976	-0.623242	0.037722
NM_007499	ATM	0	1	-0.0775595	0.875493	0.134132	0.804353	0.171897	0.621144	-0.299434	0.140337	-0.437016	0.205104
NM_007881	ATN1	0	0.142352	-0.00505764	0.991769	0.60682	0.0674243	0.149996	0.677436	0.083835	0.72704	0.0210303	0.965769
NM_133224	ATP13A1	0	1	0.225401	0.536468	-0.764531	0.00762591	0.103089	0.789575	-0.0985834	0.679542	-0.247268	0.531784
NM_029097	ATP13A2	0	0.0686702	0.574773	0.0188932	-0.864792	0.000594953	0.530307	0.0245742	0.448315	0.0145538	-0.66602	0.021776
NM_144921	ATP1A3	0	7.36e-17	-0.0404725	0.944601	0.96756	9.22e-07	0.325012	0.259231	0.832849	1.65e-09	0.226028	0.573523
NM_009721	ATP1B1	0	1	0.409159	0.153095	-0.907516	0.000102323	-0.435346	0.0895578	-0.26406	0.205904	-0.162926	0.695953
NM_013415	ATP1B2	0	1	0.553628	0.0263487	-0.58382	0.0846312	-0.383456	0.157459	-0.365156	0.0587343	0.0585149	0.899222
NM_007502	ATP1B3	0	5.92e-07	-0.159025	0.696056	0.92759	3.33e-05	0.379862	0.162094	0.564173	0.000995506	-0.785373	0.00262677
NM_001110140	ATP2A2	0	1	0.00676829	0.988843	-0.380332	0.349215	-0.15058	0.675699	0.102836	0.666031	0.415598	0.235883
NM_016745	ATP2A3	0	0.180557	0.469134	0.0863964	-0.227221	0.634279	0.0395723	0.925891	0.196761	0.374893	-0.670696	0.0203536
NM_001036684	ATP2B2	0	1	0.415075	0.14543	-0.549518	0.114369	-0.361308	0.192282	-0.169276	0.455561	-0.0364385	0.940223
NM_177236	ATP2B3	0	1	-0.0213761	0.970923	0.0447119	0.937391	-0.248833	0.428662	-0.0866573	0.718293	-0.396175	0.266331
NM_175025	ATP2C1	0	1	-0.485022	0.0707224	0.197184	0.693211	-0.724309	0.000220043	-0.645612	7.48e-05	-0.938688	4.22e-06
NM_007505	ATP5A1	0	0.635121	-0.119348	0.790096	-0.239171	0.612752	0.321578	0.265609	0.2846	0.165807	0.560272	0.0750783
NM_016774	ATP5B	0	0.00206249	0.240236	0.50076	-0.367344	0.372905	0.54252	0.0202759	0.615481	0.000212756	0.579795	0.0613975
NM_026468	ATP5G2	0	0.00488099	0.035151	0.953069	-0.0632009	0.912804	0.353417	0.206511	0.665698	3.51e-05	-0.273926	0.478528
NM_175015	ATP5G3	0	7.22e-05	0.275849	0.413122	-0.0167138	0.977283	0.470825	0.0578122	0.631147	0.000124609	-0.0387416	0.936077
NM_016755	ATP5J	0	2.41e-06	-0.0934363	0.843375	0.688463	0.0258229	0.700615	0.000505623	0.462602	0.0109878	-0.476115	0.155811
NM_007507	ATP5K	0	1.26e-05	-0.233373	0.516032	0.450688	0.235795	0.746246	0.000100911	0.555546	0.00125369	-0.726372	0.00853656
NM_026536	ATP5S	0	1	-0.650738	0.0041216	0.158381	0.763867	-0.117496	0.756046	-0.319569	0.109723	-0.0996976	0.8227
NM_016920	ATP6V0A1	0	0.263473	0.000748331	0.998846	0.136946	0.799516	0.202741	0.540734	0.27019	0.193853	0.958343	5.67e-07
NM_033617	ATP6V0B	0	1	-0.197474	0.600445	-0.24004	0.611354	0.0426656	0.919315	0.0237543	0.927731	-0.256226	0.514019
NM_175406	ATP6V0D2	0	4.15e-08	-0.0184319	0.975333	0.954715	4.2e-06	-0.0776583	0.846778	0.747985	6.98e-07	-0.398235	0.262805
NM_133764	ATP6V0E2	0	0.0145125	-0.340366	0.2702	0.939841	1.48e-05	0.095463	0.808016	0.28707	0.161187	-0.0285897	0.951877
NM_134157	ATP6V1B1	0	1	-0.00167805	0.996723	-0.0156417	0.978649	0.143039	0.691785	-0.0285828	0.914535	-0.491275	0.138639
NM_023721	ATP6V1D	0	1.61e-05	0.333013	0.285873	-0.0692554	0.90323	0.474318	0.0552968	0.66021	4.34e-05	-0.817997	0.00117413
NM_024173	ATP6V1G1	0	5.23e-06	-0.150671	0.720049	0.248105	0.595199	0.542099	0.0204436	0.795444	3.47e-08	-0.327368	0.380446
NM_001109757	ATP7A	0	0.0422847	0.312927	0.329275	-0.0371179	0.948769	0.356084	0.201711	0.176628	0.433757	0.71569	0.0101813
NM_001038999	ATP8A1	0	0.114671	0.0358899	0.951916	-0.234907	0.62041	0.158245	0.655641	0.491465	0.0059851	0.778605	0.00304293
NM_026094	ATP8B3	0	0.958813	0.00944405	0.986095	0.0558196	0.921966	-0.0681709	0.866509	0.112552	0.631807	-0.0560033	0.90299
NM_001080944	ATP8B4	0	1	0.194769	0.608283	-0.26744	0.558013	-0.29555	0.319307	-0.0856119	0.72172	-0.0821182	0.856621
NM_015805	ATP9B	0	1	-0.0524247	0.928609	-0.50825	0.159057	0.130669	0.72293	-0.0963753	0.686293	0.491233	0.138639
NM_025675	ATPBD4	0	0.0985726	0.063095	0.908119	0.656571	0.0389132	7.31e-05	0.999853	0.193962	0.382544	-0.333966	0.369452
NM_007512	ATPIF1	0	0.0071407	0.199408	0.595944	-0.0473292	0.934072	0.377804	0.165135	0.529624	0.00244468	-0.905021	4.21e-05
NM_183020	ATXN2L	0	1	0.0664566	0.90148	0.135256	0.802451	0.12219	0.745062	-0.544319	0.0016943	-0.223019	0.579876
NM_029705	ATXN3	0	1	0.0544765	0.925633	-0.442885	0.247524	-0.46116	0.065161	-0.00598742	0.982786	-0.540718	0.0911484
NM_175183	ATXN7L2	0	1	-0.348735	0.255508	0.125197	0.820109	-0.294831	0.32056	-0.224767	0.29676	0.00866575	0.985386
NM_212449	AU019823	0	1	0.092493	0.844984	0.15693	0.766363	-0.0688074	0.865615	-0.134746	0.560006	0.408588	0.246583
NM_001099288	AU040829	0	1	0.542841	0.0317726	-0.730578	0.0137621	-0.262423	0.395971	-0.172844	0.444541	0.334751	0.36819
NM_007517	AUP1	0	1	-0.583484	0.0162651	0.510625	0.156515	-0.0536347	0.895417	0.142298	0.537473	-0.157937	0.706007
NM_025338	AURKAIP1	0	0.00711698	-0.069141	0.895722	0.444822	0.244741	0.335535	0.240699	0.456986	0.0122912	0.279233	0.468399
NM_145425	AV249152	0	1	0.143761	0.734462	0.418702	0.283492	-0.151779	0.673376	-0.290977	0.154585	0.113649	0.795739
NM_028844	AVEN	0	1	-0.20413	0.58661	0.129879	0.812004	-0.222377	0.489211	0.128873	0.578574	-0.541646	0.0903032
NM_019404	AVPR2	0	1	-0.0573572	0.920433	-0.376119	0.356228	-0.0366137	0.932722	-0.535578	0.00210612	-0.665202	0.0220092
NM_001033532	AW554918	0	1	0.0695637	0.895066	-0.0683436	0.904747	-0.264278	0.391075	-0.503919	0.00454161	-0.481253	0.149845
NM_001024602	AW555464	0	0.273655	0.592148	0.0138186	-0.510167	0.157049	-0.197443	0.553372	0.338313	0.0862554	-0.0102163	0.982157
NM_133359	AY026312	0	1	-0.220205	0.550851	-0.0899066	0.873033	0.223425	0.486372	0.0169399	0.949833	-0.178047	0.665609
NM_145229	AY074887	0	1	-0.0923801	0.845294	0.178647	0.729178	-0.0957646	0.807055	0.0781497	0.747314	0.119715	0.783873
NM_001012726	AYM1	0	1	-0.30715	0.343675	0.0893011	0.873476	0.0102032	0.980157	-0.165693	0.466677	-0.375549	0.29941
NM_001048146	AZI2	0	1	-0.397317	0.169233	0.116887	0.833611	-0.0824216	0.836214	-0.326618	0.100867	0.179507	0.663257
NM_001102458	AZIN1	0	1	-0.191953	0.61546	-0.774443	0.00629043	-0.0886479	0.822831	0.421476	0.0239087	0.779219	0.00300514
NM_001039518	B020018G12RIK	0	1	-0.154509	0.709572	0.286427	0.521398	-0.104426	0.786014	0.168423	0.458099	0.686842	0.0161213
NM_001033769	B020031M17RIK	0	0.284479	0.0331786	0.954994	-0.0637334	0.912311	0.385918	0.153185	0.113618	0.627939	-0.207036	0.609294
NM_026592	B230118H07RIK	0	0.884691	-0.0342443	0.953263	-0.390273	0.331203	0.183138	0.593259	0.250995	0.234699	-0.354057	0.334767
NM_001080935	B230217C12RIK	0	0.0586327	-0.283928	0.395581	0.901522	0.000135886	-0.00468075	0.991065	0.209201	0.339331	0.108247	0.805249
NM_172772	B230380D07RIK	0	1	0.102007	0.828808	0.0914456	0.871002	-0.647382	0.00222095	0.121142	0.602533	-0.709755	0.0112345
NM_178640	B3GALNT2	0	1	-0.101354	0.83002	0.0765602	0.893175	-0.184015	0.590957	0.241782	0.255708	-0.0425064	0.929574
NM_033149	B3GALT5	0	0.993752	0.0862789	0.858123	-0.0141459	0.980737	0.161851	0.647349	-0.0831396	0.72941	0.537827	0.0937718
NM_080445	B3GALT6	0	1	-0.0492266	0.9327	-0.340365	0.421932	-0.157742	0.656642	0.135158	0.558917	-0.542143	0.0898853
NM_024256	B3GAT3	0	1	-0.334926	0.282243	0.332129	0.436592	-0.621385	0.00413065	0.112196	0.633012	-0.152266	0.717286
NM_028189	B3GNT3	0	0.0810602	-0.18807	0.624105	0.310513	0.476319	0.37573	0.168179	0.293113	0.150691	0.81545	0.00126123
NM_001036740	B3GNT8	0	1	0.0332693	0.954994	-0.152681	0.773421	-0.146321	0.685265	-0.584401	0.000563607	-0.595091	0.0520905
NM_198884	B4GALNT3	0	0.946101	0.042795	0.942527	-0.370027	0.367561	0.244423	0.438905	0.0874791	0.715595	-0.387122	0.279787
NM_022305	B4GALT1	0	1	0.10222	0.828229	-0.775399	0.00619116	0.173117	0.619321	-0.503519	0.0045825	0.944991	2.44e-06
NM_020579	B4GALT3	0	1	-0.674904	0.00234167	-0.419622	0.282485	0.143292	0.691547	-0.603283	0.000314637	0.978651	2.06e-08
NM_175312	B630005N14RIK	0	1	-0.499824	0.0583314	0.298354	0.499395	-0.302637	0.304633	0.520658	0.00302976	-0.679214	0.0179964
NM_178699	B930041F14RIK	0	0.0745757	0.258944	0.454395	0.664824	0.0352013	-0.168662	0.628667	0.181958	0.417089	-0.544004	0.0883543
NM_013717	B9D1	0	0.815957	0.147599	0.72659	0.865767	0.000572999	-0.343127	0.22589	-0.28852	0.158467	-0.0726447	0.873344
NM_172148	B9D2	0	0.382986	0.0449082	0.939737	0.827515	0.0018256	-0.0262967	0.952665	-0.299469	0.140337	0.477923	0.153696
NM_007522	BAD	0	1	0.227366	0.530959	-0.626079	0.0554735	0.122688	0.744584	0.151874	0.508552	-0.266739	0.492807
NM_026121	BAG4	0	1	-0.0445978	0.939959	-0.298683	0.499128	-0.418695	0.108756	0.129605	0.57635	-0.651177	0.0266479
NM_027404	BAG5	0	1	-0.355443	0.241965	0.33135	0.438307	-0.302204	0.305214	-0.0329728	0.900035	0.815229	0.00126932
NM_198423	BAHCC1	0	1	-0.177266	0.649451	0.188463	0.708419	0.138998	0.702691	-0.283798	0.167216	0.319795	0.393587
NM_001037754	BAIAP2	0	1	-0.0324173	0.955889	0.279124	0.537464	0.0270128	0.951887	-0.166548	0.464114	-0.216971	0.590732
NM_177580	BAIAP2L2	0	1.14e-13	-0.246687	0.484025	0.980162	1.35e-07	0.119766	0.750547	0.817758	6.14e-09	-0.255384	0.515688
NM_027088	BAP1	0	1	0.0166397	0.977767	-0.101882	0.856233	-0.0588159	0.88481	0.0461277	0.853912	-0.254328	0.51776
NM_007525	BARD1	0	1	-0.357981	0.237323	0.0579433	0.918874	-0.194242	0.56161	0.165506	0.466978	-0.314995	0.401759
NM_019446	BARHL1	0	1	-0.377649	0.204971	0.358042	0.388381	-0.14406	0.689751	-0.067794	0.779796	-0.422478	0.226092
NM_019693	BAT1A	0	1	-0.0830664	0.863526	-0.740987	0.011598	0.105281	0.784193	-0.415538	0.0264724	0.504013	0.125287
NM_020027	BAT2	0	1	-0.457134	0.0984755	0.0221027	0.968562	0.0462623	0.911513	-0.37434	0.0516649	-0.160045	0.701226
NM_057171	BAT3	0	0.974659	0.524566	0.0417872	-0.0138064	0.981318	-0.190388	0.572609	-0.178223	0.428348	0.708215	0.0115228
NM_016767	BATF	0	0.68836	0.277918	0.408592	-0.359071	0.386543	-0.115747	0.760602	0.281852	0.170948	0.975408	4.17e-08
NM_028967	BATF2	0	0.00610305	0.293135	0.377062	0.442204	0.248002	0.597021	0.00703654	-0.100678	0.672789	0.582794	0.0595207
NM_007527	BAX	0	6.19e-05	-0.286732	0.390486	0.782365	0.00536705	0.554198	0.0164096	0.528987	0.00247778	0.206288	0.611174
NM_011714	BAZ1B	0	1	-0.099422	0.832539	-0.210121	0.668078	0.309079	0.290111	-0.347339	0.0761307	-0.228558	0.568909
NM_054078	BAZ2A	0	0.966983	0.215464	0.561244	0.15987	0.761163	-0.0719922	0.858322	-0.0792538	0.742869	0.212041	0.600478
NM_001007591	BB014433	0	1	0.00674492	0.988843	-0.0555643	0.922264	0.1988	0.549886	-0.192519	0.386487	-0.0779246	0.863856
NM_133234	BBC3	0	0.804402	-0.156728	0.701814	-0.609075	0.0659508	0.686522	0.000789434	-0.0237132	0.927807	-0.730222	0.00797482
NM_026116	BBS2	0	1	-0.139317	0.745046	0.757902	0.00865605	-0.180442	0.598686	-0.294499	0.148583	-0.49684	0.132591
NM_027810	BBS7	0	1	0.112916	0.804186	-0.00296316	0.995025	-0.134505	0.713316	-0.426383	0.0218634	-0.507934	0.121456
NM_027444	BBX	0	0.168555	0.157585	0.699634	0.570598	0.0953772	0.381212	0.160387	-0.252845	0.2303	0.698858	0.0134262
NM_001077237	BC003331	0	1	-0.24153	0.49708	0.0638639	0.912311	-0.161285	0.649134	-0.138005	0.550538	-0.151838	0.718044
NM_181681	BC005764	0	1	-0.41239	0.148915	-0.457251	0.226192	0.275195	0.364671	0.00177125	0.995038	-0.289822	0.446792
NM_145418	BC013529	0	1	-0.21272	0.567866	0.377745	0.353376	-0.184892	0.588523	0.0281467	0.916033	0.299317	0.429888
NM_001033308	BC013712	0	1	-0.0173729	0.976719	-0.720008	0.0162861	0.0325633	0.940741	-0.511463	0.00379285	-0.361995	0.322083
NM_146232	BC014805	0	1	-0.445109	0.110104	0.220581	0.646895	-0.0244362	0.957612	-0.0453054	0.85672	-0.317743	0.396369
NM_133214	BC017612	0	8.21e-06	-0.215468	0.561244	0.933741	2.19e-05	0.0536613	0.895417	0.668744	3.1e-05	-0.0925462	0.836034
NM_144935	BC018242	0	1	-0.341423	0.267988	0.0358207	0.950033	0.125461	0.736286	-0.0545089	0.827044	-0.846785	0.000496299
NM_144927	BC019943	0	1	-0.136127	0.750822	-0.505904	0.162061	-0.00486569	0.990613	0.0689003	0.777316	0.588819	0.055848
NM_146159	BC023882	0	1	-0.323728	0.306754	-0.0940724	0.867536	0.131429	0.721096	0.0140345	0.958319	-0.801546	0.00179157
NM_001081420	BC026590	0	0.936844	-0.00749753	0.988253	0.320023	0.458629	-0.0835869	0.834369	0.009245	0.972413	0.652351	0.0262464
NM_146082	BC027072	0	1	-0.284375	0.394637	-0.183503	0.717639	-0.0819035	0.837416	0.00363282	0.989205	0.179616	0.663156
NM_145972	BC027231	0	1	0.206431	0.580427	-0.0900124	0.872886	0.271082	0.374536	-0.288019	0.159407	0.938745	4.21e-06
NM_153513	BC028528	0	0.0021625	-0.262089	0.447055	0.949912	6.4e-06	-0.20493	0.535682	0.443196	0.01605	-0.891695	8.26e-05
NM_001003910	BC030307	0	1	-0.354055	0.24423	0.166967	0.747172	-0.0976818	0.802585	-0.252773	0.230393	-0.700646	0.0130162
NM_146249	BC031441	0	1	0.126165	0.77478	-0.324961	0.4494	0.287657	0.335416	-0.278972	0.176423	-0.180903	0.661948
NM_145943	BC031781	0	1	-0.218755	0.554195	0.558583	0.106159	-0.0687141	0.865634	-0.2897	0.156603	0.913813	2.53e-05
NM_177673	BC046331	0	1	-0.232812	0.517551	0.170638	0.742348	-0.381746	0.159549	0.0504122	0.840249	-0.718805	0.00967358
NM_198861	BC046404	0	1	-0.229804	0.524696	0.505648	0.162299	-0.462729	0.064006	-0.321964	0.106677	0.685408	0.0164522
NM_183143	BC048679	0	1	-0.119533	0.789794	-0.369232	0.369154	-0.0582004	0.885843	0.215643	0.320716	-0.229488	0.567363
NM_183181	BC050777	0	1	0.0508939	0.93017	0.0368598	0.948954	-0.0943551	0.809047	-0.00360125	0.989225	0.12229	0.779926
NM_001040700	BC051019	0	1	0.100443	0.83158	-0.168219	0.745384	-0.327713	0.25407	-0.329288	0.0970817	0.0121175	0.977788
NM_001004180	BC057022	0	1	-0.301784	0.357049	-0.23425	0.620999	0.0963915	0.805469	-0.230995	0.281477	-0.608739	0.0447849
NM_001001180	BC066028	0	0.00233809	0.385256	0.190525	0.937303	1.75e-05	-0.310085	0.288573	-0.00251686	0.99289	0.244402	0.537096
NM_001008551	BC085271	0	1	0.0526385	0.928609	-0.362243	0.380852	0.0365566	0.932722	-0.109629	0.642469	0.691227	0.0151271
NM_001009951	BC088983	0	1	-0.0344038	0.953165	-0.32027	0.458378	-0.195523	0.558587	0.100161	0.674635	-0.56001	0.0752372
NM_175033	BC089491	0	0.916263	-0.220635	0.549896	-0.132296	0.807229	0.000977611	0.998108	0.328603	0.0980271	-0.264683	0.497228
NM_020486	BCAM	0	1	0.0501029	0.931207	0.0949914	0.866667	-0.291626	0.328238	-0.157496	0.491815	-0.0613222	0.893426
NM_001109758	BCAN	0	1	0.378966	0.202668	-0.768403	0.00710122	-0.29076	0.329573	0.0893557	0.709647	-0.160647	0.700299
NM_007530	BCAP29	0	0.44341	-0.120834	0.787516	-0.0153175	0.979366	0.476496	0.0539722	0.0103505	0.968733	-0.655636	0.025151
NM_029815	BCAS1	0	0.0786566	0.414902	0.145459	0.415127	0.289828	-0.125654	0.735697	0.107886	0.649335	0.0476166	0.920071
NM_026602	BCAS2	0	1	-0.434217	0.121373	0.243179	0.60459	-0.0868241	0.82677	0.347914	0.0754753	-0.745955	0.00592632
NM_001024468	BCAT1	0	1	0.160319	0.693565	-0.197198	0.693211	-0.304721	0.29994	-0.252434	0.23126	0.517305	0.112712
NM_009739	BCKDK	0	1	-0.0117791	0.982676	0.122743	0.824678	-0.172903	0.619321	0.067472	0.780428	-0.622968	0.0378328
NM_009740	BCL10	0	0.10467	-0.103157	0.825603	0.862917	0.000633497	-0.0328322	0.940617	0.0641944	0.791738	0.707227	0.0116961
NM_009743	BCL2L1	0	0.000115323	-0.39247	0.177619	0.468797	0.210064	0.511667	0.0326625	0.730681	1.78e-06	0.94164	3.29e-06
NM_009754	BCL2L11	0	1	-0.58552	0.0155941	0.615826	0.0615675	-0.381053	0.160577	0.0093421	0.97222	-0.936385	5.17e-06
NM_033601	BCL3	0	0.000946237	0.462983	0.0922349	0.815258	0.00253907	-0.0361946	0.932974	0.191752	0.388484	0.982551	8e-09
NM_009745	BCL7B	0	1	-0.347717	0.257439	0.380078	0.349646	-0.362655	0.189464	0.304278	0.132862	0.91652	2.14e-05
NM_029933	BCL9	0	1	-0.120245	0.78817	-0.845658	0.00109144	0.270438	0.376034	-0.634549	0.000110812	-0.460975	0.173762
NM_001025392	BCLAF1	0	1	-0.137946	0.747261	0.0263896	0.961442	-0.506632	0.0351869	-0.459226	0.0117669	0.336138	0.365667
NM_029510	BCOR	0	0.892026	-0.539966	0.033295	0.649004	0.0426474	-0.0621075	0.879464	0.211884	0.331624	0.765232	0.00403904
NM_178782	BCORL1	0	1	-0.0112772	0.983246	0.0897843	0.873033	-0.391719	0.144858	-0.566132	0.000945466	0.0543344	0.906662
NM_025784	BCS1L	0	1	-0.139351	0.745032	0.0967864	0.863841	0.237274	0.454649	-0.243704	0.251144	-0.50515	0.124079
NM_001048139	BDNF	0	0.736611	0.214173	0.564711	0.0973129	0.863714	0.0660768	0.869158	-0.157901	0.490276	-0.228791	0.568553
NM_019584	BECN1	0	0.194022	-0.176673	0.65142	0.337571	0.426537	0.202405	0.541847	0.355394	0.067719	0.835835	0.000706244
NM_009748	BET1	0	0.739814	-0.00442895	0.992386	-0.0850788	0.881719	0.15918	0.654076	0.217918	0.314948	-0.562901	0.0729254
NM_007541	BGLAP1	0	0.625113	0.100214	0.831659	-0.0384527	0.947525	-0.0733728	0.85586	0.248218	0.241076	0.394481	0.268931
NM_007542	BGN	0	0.253112	-0.149623	0.723227	0.109548	0.845141	0.557377	0.015572	-0.000787581	0.998044	-0.533943	0.0972447
NM_001039179	BICD2	0	1	-0.399703	0.165765	-0.489583	0.181628	-0.0397781	0.925891	0.0120605	0.964376	-0.764993	0.00405672
NM_007546	BIK	0	0.179196	-0.284452	0.394637	0.911714	8.16e-05	-0.122293	0.744706	0.0448946	0.858184	-0.146707	0.728624
NM_007465	BIRC2	0	1	-0.39779	0.168529	0.236869	0.616594	-0.0475589	0.909092	-0.32543	0.102481	0.459402	0.175572
NM_007464	BIRC3	0	0.0123286	0.577702	0.017966	0.30684	0.483678	0.475054	0.0549665	-0.25887	0.216847	0.986481	2.54e-09
NM_007566	BIRC6	0	1	-0.0618576	0.910066	0.109312	0.84533	-0.0242569	0.957991	-0.529026	0.00247651	-0.801487	0.00179264
NM_008528	BLNK	0	1	-0.129997	0.76518	-0.384753	0.341724	-0.336786	0.238375	-0.00688558	0.979728	-0.951	1.33e-06
NM_015740	BLOC1S1	0	0.0927877	-0.129605	0.766619	0.335851	0.429983	0.24588	0.435088	0.333165	0.0926019	0.127906	0.768146
NM_138313	BMF	0	1	-0.432752	0.123278	-0.873867	0.000437269	0.409627	0.120354	-0.722802	2.68e-06	0.936369	5.17e-06
NM_007552	BMI1	0	1	0.163622	0.683639	-0.305186	0.486665	-0.551476	0.0171301	0.135572	0.557505	-0.451079	0.186363
NM_009755	BMP1	0	1	-0.0628801	0.908679	0.0306914	0.956194	-0.465418	0.0620455	-0.0442806	0.86018	0.412475	0.240762
NM_007555	BMP5	0	1	-0.238203	0.50524	0.494455	0.175555	0.0609906	0.880706	-0.135255	0.558803	-0.197293	0.629101
NM_007558	BMP8A	0	1	0.0728354	0.888315	-0.55355	0.111006	-0.0761322	0.851009	0.126759	0.585374	0.382456	0.287798
NM_028472	BMPER	0	1	-0.406721	0.156661	0.188587	0.708318	0.228615	0.47406	0.0934452	0.696727	0.0923151	0.836484
NM_009758	BMPR1A	0	0.956071	-0.050117	0.931207	0.197445	0.693046	0.04714	0.909748	0.0044033	0.987584	-0.743076	0.00628592
NM_194339	BMS1	0	0.482405	-0.0935957	0.843106	0.338983	0.42402	-0.0973961	0.80334	0.314028	0.117846	0.725112	0.00872923
NM_172870	BNC2	0	0.328183	0.769124	0.000107618	-0.0961647	0.864749	-0.263933	0.392193	-0.0828301	0.730517	-0.295556	0.436325
NM_009760	BNIP3	0	3.7e-05	0.0304027	0.958277	0.970171	6.7e-07	-0.320447	0.268	0.492107	0.00589981	0.418114	0.232316
NM_009761	BNIP3L	0	1	-0.326853	0.300365	-0.176643	0.732163	-0.348731	0.215652	0.548296	0.00152767	-0.832428	0.000783626
NM_026975	BOLA1	0	1	0.251084	0.473168	-0.128326	0.815461	-0.110053	0.772286	-0.106401	0.654642	0.0759587	0.867103
NM_026512	BPHL	0	0.406534	0.0528252	0.928494	0.174117	0.736289	-0.0396382	0.925891	0.310209	0.123498	-0.201767	0.620842
NM_028227	BRAP	0	1	-0.302556	0.355056	-0.0529706	0.925584	0.120476	0.748946	0.322427	0.106146	-0.0491773	0.917398
NM_001081001	BRCA2	0	1	-0.187609	0.624295	0.266432	0.559686	-0.236525	0.455494	-0.190095	0.393578	-0.508272	0.121176
NM_030147	BRD8	0	1	-0.442019	0.112687	-0.694421	0.0236854	0.0549783	0.892404	-0.700458	7.88e-06	-0.741979	0.00642224
NM_001079873	BRDT	0	1	-0.0156006	0.978048	0.209729	0.668764	-0.208844	0.525202	0.113272	0.629211	0.467675	0.166291
NM_025686	BRF2	0	1	-0.0209225	0.971722	-0.205619	0.676693	0.300919	0.308046	-0.071742	0.767134	0.239093	0.547134
NM_018772	BRI3	0	0.000121568	0.785951	5.14e-05	-0.624819	0.0562511	0.690734	0.00069915	0.182245	0.416267	-0.932315	7.01e-06
NM_134155	BRMS1	0	0.106253	0.150421	0.721131	0.401861	0.311944	-0.0324486	0.940741	0.323641	0.104573	-0.0758211	0.867103
NM_027430	BRP44	0	0.977877	-0.0336594	0.954095	-0.0770012	0.893148	0.0167036	0.970312	0.156048	0.49598	-0.821424	0.00106543
NM_030178	BRPF1	0	1	-0.233018	0.517105	-0.668371	0.0337134	0.152215	0.672547	-0.460071	0.0115765	0.823455	0.00100577
NM_001081477	BRWD3	0	1	-0.00996456	0.985148	-0.224101	0.640003	-0.16165	0.648029	-0.490319	0.00616029	0.12153	0.781391
NM_008144	BSCL2	0	0.859846	0.136255	0.750644	0.130229	0.811224	-0.0526096	0.897257	0.0366905	0.886841	-0.44622	0.192315
NM_001077184	BSG	0	0.0340232	-0.313808	0.327971	0.752719	0.00950782	-0.166851	0.633354	0.560376	0.00110248	0.283585	0.459221
NM_001017525	BTBD11	0	1	0.554324	0.0261892	-0.25111	0.589773	-0.403238	0.129418	0.025823	0.922673	0.155176	0.711508
NM_172806	BTBD7	0	1	0.304336	0.35061	-0.273996	0.547897	0.075723	0.851577	-0.469302	0.00961454	-0.289454	0.447345
NM_172618	BTBD9	0	1	0.101766	0.829109	-0.531178	0.13304	0.184021	0.590957	-0.226538	0.29246	-0.540789	0.091121
NM_007569	BTG1	0	1	0.0416339	0.944077	0.450699	0.235795	0.0731719	0.856043	-0.593596	0.00042292	0.942993	2.93e-06
NM_007570	BTG2	0	1	-0.208972	0.57561	0.783653	0.00523059	-0.50827	0.0344382	-0.916785	3.58e-14	0.744027	0.00615855
NM_001037719	BTLA	0	0.419137	0.163949	0.683531	0.796383	0.00400794	-0.254035	0.416155	-0.164196	0.470699	-0.722115	0.00915309
NM_001037758	BTRC	0	1	0.240235	0.50076	-0.198039	0.69181	-0.0478825	0.90859	-0.541123	0.00183356	-0.570655	0.0675984
NM_009774	BUB3	0	1	-0.334809	0.28231	-0.342291	0.418764	-0.0457589	0.912668	0.4049	0.031799	0.480358	0.150784
NM_001008705	BUD31	0	1	-0.297822	0.367238	0.0863784	0.879587	-0.20283	0.5406	-0.35698	0.0660877	0.501959	0.127425
NM_016859	BYSL	0	1	0.163105	0.684793	-0.0044383	0.99394	0.206715	0.531146	-0.604722	0.000300838	0.900206	5.37e-05
NM_198417	C030039L03RIK	0	0.645323	-0.00405154	0.993328	0.125594	0.819292	-0.223768	0.48561	0.364471	0.0593663	0.0484872	0.918793
NM_172730	C130022K22RIK	0	1	-0.46791	0.0873898	-0.0151893	0.979366	-0.33534	0.240918	-0.472454	0.00900345	0.475296	0.156793
NM_178692	C130074G19RIK	0	0.728099	-0.091784	0.846902	0.335562	0.430267	0.0512805	0.901304	0.0231659	0.929118	-0.142884	0.73645
NM_020558	C1D	0	0.644475	-0.146264	0.729229	0.164994	0.751033	0.096046	0.806415	0.111407	0.636032	0.0909525	0.839106
NM_052993	C1GALT1	0	1	0.0337554	0.954095	-0.0935731	0.868379	-0.000363297	0.999727	0.0252128	0.924958	0.0853139	0.849747
NM_007572	C1QA	0	0.00404414	-0.126232	0.77478	-0.572924	0.0934081	0.63934	0.00270196	0.717805	3.42e-06	0.312522	0.405767
NM_009777	C1QB	0	0.0068341	0.36499	0.22496	-0.814677	0.00257927	0.818739	2.8e-06	0.454759	0.0128425	0.412721	0.240388
NM_007574	C1QC	0	0.0227354	0.286584	0.390938	-0.822845	0.00207159	0.682308	0.000887959	0.566416	0.000937488	-0.308625	0.413047
NM_026161	C1QTNF4	0	1	-0.378124	0.204258	-0.341409	0.42035	-0.194518	0.560885	0.302424	0.135694	0.0687772	0.880176
NM_145974	C330016O10RIK	0	0.420023	-0.012985	0.980681	0.560321	0.104569	-0.127102	0.732655	0.134953	0.559428	0.306337	0.417183
NM_001034857	C330019L16RIK	0	1	0.234054	0.514637	-0.313783	0.470338	-0.520555	0.0285687	-0.530091	0.00241797	-0.560045	0.075231
NM_001024728	C330021F23RIK	0	3.26e-07	0.191208	0.617287	-0.560417	0.104498	0.82051	2.54e-06	0.767601	2.22e-07	0.656281	0.0249324
NM_175286	C430004E15RIK	0	1	0.266929	0.434523	-0.303655	0.489094	-0.00368006	0.992555	-0.228247	0.288469	-0.225271	0.575094
NM_009780	C4B	0	2.78e-13	0.859844	7.3e-07	-0.311058	0.475621	0.849101	3.86e-07	0.477563	0.00807576	0.817981	0.00117413
NM_007577	C5AR1	0	0.0132271	0.313547	0.328548	0.797797	0.00386907	-0.3946	0.141017	0.318725	0.110871	0.970325	1.08e-07
NM_001033189	C77080	0	0.11426	-0.458843	0.0964815	0.971477	5.38e-07	-0.158888	0.654493	0.0493242	0.844476	0.0882645	0.845107
NM_011274	C80913	0	0.767134	0.281018	0.402666	0.248334	0.594942	-0.0142315	0.97481	-0.12221	0.599967	-0.488058	0.142085
NM_153540	C85492	0	1	0.406914	0.156445	-0.559091	0.105762	-0.199837	0.547437	-0.046892	0.851518	0.338803	0.361382
NM_146170	C87436	0	1	0.00927269	0.986163	-0.441403	0.249289	-0.278802	0.355793	-0.19657	0.375404	-0.153155	0.715811
NM_133882	C8B	0	1	-0.0876258	0.854948	0.137501	0.799137	-0.516045	0.0303305	-0.216243	0.319026	-0.0533275	0.908845
NM_027062	C8G	0	0.129412	0.167093	0.676395	0.516768	0.14924	0.317568	0.273253	-0.162769	0.47498	-0.604529	0.0469915
NM_001045559	C920016K16RIK	0	1	-0.469685	0.085995	-0.5854	0.083286	0.0950666	0.808839	-0.593173	0.000428577	-0.238488	0.548272
NM_133781	CAB39	0	1	0.01191	0.982405	-0.148388	0.780024	-0.135545	0.710002	0.0775115	0.749977	-0.392558	0.271411
NM_023341	CABC1	0	0.618028	-0.431178	0.12475	0.845927	0.00108414	0.292254	0.326696	-0.270809	0.192624	-0.261086	0.504189
NM_013879	CABP1	0	1	-0.294918	0.372649	0.580166	0.0873903	-0.0678841	0.867206	-0.138568	0.549192	0.101251	0.819772
NM_001042419	CABYR	0	1	-0.00532614	0.991287	-0.753252	0.00941005	-0.129072	0.727526	0.150787	0.51169	-0.250097	0.52659
NM_198037	CACHD1	0	1	-0.227011	0.532071	0.0278474	0.959264	0.364699	0.185962	-0.151608	0.509224	0.0283863	0.951944
NM_001044741	CACNB3	0	1	0.0948584	0.841201	-0.195835	0.695831	-0.441916	0.0830132	-0.348968	0.0742462	-0.157447	0.706845
NM_001037099	CACNB4	0	0.451805	0.330161	0.292009	0.83304	0.00157854	-0.527584	0.0256691	-0.0641111	0.792042	-0.215347	0.594208
NM_009786	CACYBP	0	1	-0.574057	0.0191472	-0.204891	0.67812	0.218382	0.49888	0.289123	0.15748	0.397345	0.264288
NM_053199	CADM3	0	1	0.303111	0.353941	-0.165406	0.75002	-0.431888	0.0935644	-0.0644327	0.790774	-0.138884	0.74413
NM_026192	CALCOCO1	0	1	-0.080506	0.869344	0.486884	0.184416	-0.423044	0.104214	0.0456539	0.855572	-0.883475	0.000121213
NM_001042725	CALCR	0	1	-0.258989	0.454395	0.61355	0.062964	-0.0348213	0.935897	-0.42322	0.0231621	-0.177376	0.666637
NM_007589	CALM2	0	1	0.259066	0.454395	-0.971827	5.24e-07	-0.601213	0.00642692	-0.763623	2.88e-07	-0.909279	3.31e-05
NM_007591	CALR	0	0.0019447	-0.205245	0.583301	0.709894	0.0189828	0.094594	0.809047	0.64352	8.11e-05	-0.000329537	0.999775
NM_028500	CALR3	0	0.777893	-0.00292225	0.995114	0.565301	0.0999751	0.204347	0.537238	-0.339392	0.0849811	-0.18516	0.653838
NM_001033226	CALR4	0	1	-0.198856	0.596627	-0.00149554	0.997617	-0.437227	0.0877838	-0.0275422	0.917582	0.574331	0.0650758
NM_007594	CALU	0	0.0228123	-0.126453	0.774452	0.668517	0.0336536	-0.224337	0.48414	0.605785	0.000290317	0.759796	0.00450038
NM_177343	CAMK1D	0	1	0.376568	0.207238	-0.635974	0.0497131	0.26965	0.377611	-0.465994	0.0102839	-0.0758632	0.867103
NM_007595	CAMK2B	0	1	0.381951	0.197182	-0.0784249	0.891041	-0.39376	0.141885	0.0012132	0.997205	0.241957	0.541931
NM_025451	CAMK2N1	0	1	0.148053	0.72604	-0.928598	3.12e-05	-0.494548	0.0421716	-0.540498	0.00186	-0.30249	0.424442
NM_009793	CAMK4	0	1	0.30211	0.356077	-0.236233	0.617948	-0.395687	0.139522	-0.239943	0.259938	0.183927	0.656523
NM_025958	CAND2	0	1	-0.467454	0.087657	0.482387	0.190628	-0.0642375	0.873788	-0.405472	0.0314823	-0.678256	0.0182409
NM_001025617	CANT1	0	0.00306632	-0.111969	0.806484	0.8335	0.00156494	0.287822	0.335413	0.184752	0.408715	-0.584081	0.0587367
NM_007598	CAP1	0	0.215244	-0.241746	0.496487	-0.289697	0.515303	0.25879	0.404964	0.619954	0.000183972	-0.781896	0.00283455
NM_007600	CAPN1	0	0.00157708	0.642862	0.00484384	0.182504	0.720201	0.482412	0.0502159	-0.118283	0.61244	-0.499962	0.129433
NM_011796	CAPN10	0	1	0.126598	0.774452	0.0263778	0.961442	0.0926463	0.813473	-0.294801	0.148026	-0.490963	0.138773
NM_001109761	CAPN3	0	1	-0.132343	0.7595	-0.939072	1.56e-05	0.156443	0.659606	-0.256288	0.222285	-0.877388	0.000156803
NM_009796	CAPN7	0	1	-0.242796	0.493617	0.0966244	0.864037	-0.483131	0.0498788	-0.394501	0.0376975	-0.335938	0.365913
NM_130890	CAPN8	0	1	-0.0214069	0.970923	-0.141509	0.791587	-0.164957	0.637317	0.11336	0.628884	-0.445219	0.193843
NM_009795	CAPNS1	0	3.65e-05	-0.263605	0.443371	0.416865	0.286532	0.565139	0.013462	0.748771	6.68e-07	-0.21784	0.589466
NM_016739	CAPRIN1	0	0.927021	0.176642	0.65142	0.0691418	0.903253	0.181387	0.596383	-0.167681	0.45997	0.40433	0.253591
NM_009797	CAPZA1	0	1	0.0300578	0.958394	-0.573862	0.092691	0.0313241	0.943848	0.216781	0.317816	0.364218	0.318315
NM_001037761	CAPZB	0	0.494247	-0.208068	0.577793	-0.402288	0.311311	0.0683104	0.8664	0.633407	0.000115601	-0.664106	0.0223854
NM_009800	CAR11	0	1	-0.00908453	0.986519	-0.364282	0.377906	-0.299343	0.311215	-0.138258	0.550081	0.0296324	0.950679
NM_011797	CAR14	0	1	0.0991702	0.832917	0.0580207	0.918874	0.00385242	0.992234	-0.341294	0.082909	-0.0340831	0.944243
NM_175362	CARD11	0	3.67e-05	-0.0677101	0.899487	0.96433	1.36e-06	-0.18202	0.595583	0.459669	0.0116689	-0.31884	0.394749
NM_025821	CARHSP1	0	1	0.0164935	0.977767	0.102204	0.855796	0.157471	0.657074	-0.217169	0.317178	0.487873	0.142299
NM_021531	CARM1	0	0.2471	0.120619	0.787939	0.484683	0.187391	-0.343723	0.224899	0.367239	0.0570022	0.28484	0.456867
NM_177222	CASC1	0	1	-0.0828407	0.863863	0.157179	0.765929	0.0723434	0.857475	-0.0411481	0.871194	0.402262	0.256566
NM_177054	CASC4	0	0.654972	0.338336	0.274874	0.418492	0.283813	-0.129794	0.725374	-0.130208	0.574797	-0.403518	0.254633
NM_145398	CASD1	0	1	-0.35256	0.247346	-0.225842	0.636856	0.188422	0.577347	-0.26027	0.214084	-0.458849	0.176208
NM_009806	CASK	0	1	0.458137	0.0970984	-0.666098	0.0345997	-0.648723	0.00215226	-0.722819	2.68e-06	-0.935137	5.67e-06
NM_027937	CASKIN1	0	1	0.0416111	0.944077	-0.108729	0.84598	-0.524368	0.0271201	-0.368098	0.0563108	0.559419	0.0756413
NM_009807	CASP1	0	0.574416	0.144331	0.733898	0.218617	0.651131	0.587656	0.00857419	-0.461599	0.0112124	-0.180527	0.662446
NM_009811	CASP6	0	1	-0.00852804	0.987674	-0.325582	0.447927	0.0798112	0.841573	0.160994	0.480172	-0.509478	0.12017
NM_011997	CASP8AP2	0	1	0.0530553	0.928167	-0.105808	0.85001	0.11942	0.751647	-0.0507302	0.839538	0.437646	0.204212
NM_015733	CASP9	0	0.658753	0.0335499	0.954095	-0.346186	0.41124	0.0817057	0.837637	0.390791	0.0400279	-0.811195	0.00140657
NM_009817	CAST	0	0.00297804	0.470464	0.085305	0.745422	0.0107657	0.392325	0.144168	-0.170423	0.451936	0.0154219	0.972849
NM_009804	CAT	0	1	-0.31745	0.321025	-0.322912	0.453599	0.0364339	0.932722	0.359935	0.0632612	-0.842074	0.000578176
NM_153075	CATSPER2	0	1	0.304344	0.35061	-0.464061	0.216493	-0.0967977	0.804888	-0.421156	0.0240212	-0.511341	0.118383
NM_029772	CATSPER3	0	1	0.123086	0.782813	-0.26238	0.568095	-0.485595	0.0482561	0.0275309	0.917582	-0.768473	0.00377887
NM_177866	CATSPER4	0	0.542308	-0.278482	0.407653	-0.150396	0.777161	0.414088	0.114601	0.287388	0.160689	0.174451	0.671546
NM_144822	CBARA1	0	0.545446	-0.0251525	0.964928	-0.0578767	0.918874	-0.0412016	0.922888	0.368624	0.0560479	0.296354	0.434863
NM_022309	CBFB	0	0.545915	0.189943	0.619929	0.123976	0.822415	0.329849	0.250486	-0.117222	0.615082	0.776132	0.00321306
NM_001033238	CBLB	0	1	0.489719	0.0660502	0.339503	0.423355	-0.0955095	0.808016	-0.60684	0.00028046	0.0302966	0.949663
NM_134048	CBLL1	0	1	0.170659	0.667233	-0.367248	0.373031	-0.279824	0.354521	-0.19623	0.376253	0.239653	0.546267
NM_019626	CBLN1	0	1	0.399209	0.166624	0.358482	0.387554	-0.387394	0.151151	-0.129183	0.577762	0.158955	0.703907
NM_146097	CBWD1	0	0.0271087	0.104529	0.824051	0.672029	0.0321489	0.563735	0.013832	-0.196349	0.375884	0.870744	0.000205199
NM_007625	CBX4	0	1	-0.193565	0.612057	0.133296	0.805941	-0.433131	0.0921289	-0.559166	0.00113998	-0.66946	0.0207125
NM_001076789	CBX5	0	0.148926	0.208022	0.577793	-0.183931	0.717116	-0.0216503	0.962258	0.478332	0.00793618	-0.459599	0.175356
NM_001013360	CBX6	0	1	0.0132515	0.980251	0.140166	0.794393	-0.474683	0.0551802	-0.00289922	0.991562	-0.810232	0.00144347
NM_144811	CBX7	0	1	0.354927	0.242527	-0.119621	0.829271	-0.142991	0.691877	-0.543631	0.001723	-0.45263	0.184451
NM_145970	CC2D1A	0	0.822238	0.313133	0.329145	-0.0625566	0.913368	0.0253616	0.955094	-0.0847424	0.7244	-0.234431	0.556935
NM_026201	CCAR1	0	1	-0.222651	0.546055	0.0541531	0.924118	-0.0908688	0.818288	-0.434058	0.0190635	0.498853	0.130647
NM_172404	CCBL1	0	1	-0.100377	0.831659	-0.418918	0.283246	0.11002	0.772286	0.0756227	0.755839	0.299594	0.429521
NM_025779	CCDC109B	0	0.000409964	0.475947	0.0794065	0.494177	0.175778	0.00628589	0.98786	0.50281	0.00465666	0.000761835	0.999313
NM_026964	CCDC124	0	1	-0.315836	0.323864	0.0913623	0.871002	-0.0836379	0.834369	0.153406	0.503673	-0.469686	0.163642
NM_183115	CCDC125	0	1	0.171729	0.664512	-0.556104	0.10852	-0.555857	0.0158976	-0.493294	0.00575281	-0.370702	0.307701
NM_024201	CCDC127	0	1	-0.220921	0.549896	0.152077	0.774889	-0.357225	0.200033	-0.186696	0.403197	-0.635271	0.0326309
NM_001033784	CCDC13	0	0.780915	0.0170589	0.977509	-0.31891	0.460352	0.185537	0.586899	0.198398	0.369849	-0.0424302	0.929661
NM_026350	CCDC130	0	1	0.032213	0.956141	-0.222818	0.641831	-0.0666538	0.868833	-0.180035	0.423167	0.294188	0.438836
NM_172428	CCDC134	0	0.502618	0.273833	0.417111	0.409886	0.298347	0.101997	0.791326	-0.237364	0.266312	0.791713	0.00227693
NM_028481	CCDC18	0	0.228259	-0.0162795	0.977767	-0.35046	0.402428	0.504487	0.0361538	0.297738	0.14314	-0.0481773	0.919061
NM_145944	CCDC25	0	0.816315	0.207577	0.578143	-0.294918	0.505817	0.0606283	0.880733	0.144547	0.53025	0.634045	0.0331186
NM_028804	CCDC3	0	1	-0.111968	0.806484	-0.0326496	0.953801	0.249736	0.427601	-0.0594845	0.808501	-0.51655	0.113262
NM_199310	CCDC32	0	1	0.161122	0.691496	-0.34374	0.416137	-0.232273	0.464512	0.154582	0.500049	0.0272069	0.954585
NM_175488	CCDC38	0	0.495137	0.158624	0.697288	0.521438	0.143911	-0.365199	0.185004	0.201763	0.360873	0.416351	0.234739
NM_177779	CCDC42	0	1	0.0533717	0.9277	-0.135873	0.801351	-0.0502991	0.903798	-0.0336214	0.897914	0.0190386	0.968303
NM_025918	CCDC43	0	1	-0.115144	0.799627	-0.0632473	0.912804	-0.127907	0.730985	0.164072	0.470968	0.674772	0.0192412
NM_177088	CCDC45	0	1	0.0755345	0.881485	-0.25409	0.583884	-0.224615	0.483757	-0.243092	0.252715	-0.648035	0.0276751
NM_029606	CCDC46	0	0.395587	-0.0231939	0.967671	0.838505	0.00135388	-0.144606	0.688457	-0.132657	0.56648	-0.129006	0.76564
NM_026186	CCDC49	0	0.0444353	-0.0082333	0.987876	0.855597	0.000804423	0.0203848	0.96348	0.0995026	0.676609	0.749073	0.00559378
NM_001025615	CCDC50	0	1	-0.117953	0.793884	-0.293525	0.508196	-0.133088	0.717434	0.175645	0.436465	-0.71595	0.0101482
NM_144550	CCDC52	0	1	-0.250885	0.473686	0.430243	0.266221	0.138353	0.704063	-0.32481	0.103127	-0.553113	0.0806087
NM_026070	CCDC53	0	0.524548	-0.307606	0.343366	0.554095	0.110514	0.139319	0.701804	0.163191	0.473848	-0.481324	0.149787
NM_026618	CCDC56	0	0.660881	-0.254051	0.466276	-0.114854	0.836716	-0.0948656	0.808957	0.519748	0.0030915	-0.353812	0.335161
NM_027745	CCDC57	0	0.793186	-0.149721	0.72305	0.172629	0.73972	0.0539492	0.894809	0.157931	0.490233	0.0647606	0.887494
NM_025602	CCDC59	0	1	0.0378847	0.948638	-0.0907898	0.871742	0.0530013	0.896788	-0.179027	0.425922	0.838578	0.000646176
NM_177111	CCDC66	0	1	-0.272629	0.420522	-0.0643377	0.912311	0.0448707	0.914503	-0.487228	0.00660497	-0.27279	0.4804
NM_181816	CCDC67	0	0.948006	0.140162	0.743381	-0.00896823	0.98809	-0.243098	0.441121	0.236509	0.268597	-0.132994	0.757106
NM_026459	CCDC70	0	1	-0.286833	0.390371	0.076634	0.893175	-0.0188433	0.966588	0.00553134	0.984215	-0.273601	0.479256
NM_133744	CCDC71	0	1	0.0509266	0.93017	-0.476398	0.199445	-0.455333	0.070195	-0.265597	0.202819	-0.369217	0.309989
NM_177600	CCDC73	0	1	0.112937	0.804186	-0.305111	0.486766	-0.37271	0.173537	-0.18412	0.410287	0.0172344	0.971053
NM_026439	CCDC80	0	1	0.162044	0.688466	-0.746386	0.0105957	-0.264561	0.39065	-0.367479	0.0567791	0.586395	0.0573199
NM_198616	CCDC85B	0	0.825923	-0.0925873	0.844984	0.631939	0.0518706	0.0596252	0.883299	-0.248828	0.239616	-0.377399	0.296164
NM_023731	CCDC86	0	5.78e-09	0.621877	0.00733783	0.897864	0.000161966	0.713037	0.000333216	-0.144806	0.52942	0.98933	1.15e-09
NM_001081291	CCDC88B	0	1	-0.0969816	0.836878	-0.86084	0.000684362	0.128773	0.728665	-0.123644	0.595524	-0.140922	0.740987
NM_025725	CCDC96	0	1	-0.0684034	0.897738	0.153664	0.771704	-0.164079	0.639969	-0.513864	0.00358033	0.689815	0.0154308
NM_028771	CCDC97	0	1	-0.116038	0.797826	-0.649121	0.0426123	0.147896	0.681765	-0.481835	0.00737691	0.0208137	0.966131
NM_031161	CCK	0	0.00233582	0.256062	0.460625	0.95645	3.54e-06	-0.270209	0.376269	-0.00509673	0.985669	-0.190219	0.643067
NM_011333	CCL2	0	0.000409964	0.657191	0.00359647	-0.384212	0.342461	0.74115	0.000121805	-0.0628515	0.796416	0.89029	8.82e-05
NM_013652	CCL4	0	2.34e-22	0.930951	8.98e-10	-0.465239	0.214985	0.933594	5.36e-11	0.55907	0.00114265	0.956485	7e-07
NM_009139	CCL6	0	1.06e-12	0.606742	0.0101771	0.946552	8.34e-06	-0.245371	0.436531	0.779545	1.03e-07	-0.541649	0.0903032
NM_013654	CCL7	0	1	-0.253226	0.467794	-0.616066	0.0614581	0.542664	0.0202575	-0.109233	0.643747	0.983921	5.56e-09
NM_011338	CCL9	0	1	-0.482233	0.0733649	-0.667841	0.0338752	0.205048	0.535552	0.542797	0.00175638	0.965615	2.18e-07
NM_146014	CCM2	0	1	-0.131576	0.761047	-0.750835	0.00982764	0.260788	0.399716	-0.138398	0.549693	-0.431095	0.213314
NM_007630	CCNB2	0	0.0139567	-0.278206	0.408205	0.216644	0.655444	-0.0615485	0.879763	0.776117	1.3e-07	0.26863	0.48857
NM_183015	CCNB3	0	1	0.156565	0.702175	-0.0118907	0.983222	-0.304082	0.301174	0.0876508	0.715233	-0.0127755	0.976635
NM_007631	CCND1	0	1	0.411883	0.149604	-0.803839	0.00337878	-0.281673	0.349524	-0.0178357	0.947706	-0.88383	0.000119397
NM_009829	CCND2	0	0.361313	-0.0933813	0.843375	0.127201	0.817041	-0.146748	0.684472	0.412614	0.0277867	0.865434	0.000252146
NM_010761	CCNDBP1	0	0.889694	0.348451	0.256151	-0.0204704	0.970861	-0.194748	0.560239	0.120192	0.60557	-0.893218	7.68e-05
NM_009831	CCNG1	0	0.00187497	-0.154822	0.708333	0.00413524	0.993969	0.594199	0.00747942	0.577705	0.000682916	-0.767062	0.00388791
NM_007635	CCNG2	0	1	-0.410063	0.151927	0.327036	0.444935	-0.635784	0.00294607	-0.756442	4.34e-07	-0.974566	4.91e-08
NM_017367	CCNI	0	0.0422867	0.199148	0.596421	-0.197951	0.691873	0.323965	0.260737	0.422609	0.0234508	-0.952784	1.1e-06
NM_019937	CCNL1	0	1	0.139166	0.745329	0.0916179	0.870931	0.177102	0.608609	-0.521427	0.00297633	0.942672	3.01e-06
NM_207678	CCNL2	0	1	0.170189	0.668569	-0.100693	0.858372	-0.0621691	0.879456	-0.486918	0.00663955	0.765529	0.0040139
NM_007719	CCR7	0	0.113214	-0.0240692	0.966752	0.672292	0.0320757	0.202087	0.542881	0.00726396	0.978409	0.641151	0.0303435
NM_009913	CCR9	0	1	0.191847	0.615815	-0.0203659	0.970901	-0.0269752	0.951887	-0.581685	0.00060794	-0.365679	0.315692
NM_016892	CCS	0	1	-0.344422	0.261633	-0.0330277	0.953477	-0.0289824	0.949039	0.0723245	0.766128	-0.438833	0.202538
NM_009836	CCT3	0	1	-0.428832	0.127172	-0.613586	0.0629618	0.347844	0.217122	0.207607	0.343516	0.937438	4.72e-06
NM_009837	CCT4	0	1	-0.484236	0.0712946	0.113703	0.838079	-0.163833	0.640816	0.253598	0.228618	0.807953	0.00153079
NM_007637	CCT5	0	0.0521032	-0.144284	0.733898	-0.0823616	0.884049	0.354006	0.205511	0.541481	0.00181706	0.846467	0.000501763
NM_009838	CCT6A	0	0.465493	-0.210942	0.572429	0.366092	0.374894	0.0364075	0.932722	0.291691	0.153334	0.920309	1.66e-05
NM_009840	CCT8	0	1	-0.420761	0.137605	0.0582573	0.918874	0.258671	0.405149	-0.0205596	0.938487	0.887952	9.85e-05
NM_009841	CD14	0	3.97e-08	0.151842	0.717567	0.966832	1.02e-06	-0.0488465	0.906429	0.472011	0.00908257	0.972883	6.66e-08
NM_009842	CD151	0	0.637445	0.0643614	0.905185	-0.410142	0.298188	0.289111	0.332502	0.200868	0.363374	-0.275932	0.4749
NM_007639	CD1D1	0	1	0.135402	0.752102	-0.810555	0.00286202	-0.402421	0.13052	-0.417641	0.0255585	0.224649	0.576585
NM_013486	CD2	0	0.108462	-0.153661	0.712681	0.400402	0.313824	-0.065805	0.869729	0.543258	0.00173789	-0.0747259	0.868826
NM_021325	CD200R1	0	1	-0.0857567	0.859034	-0.314552	0.468788	0.323323	0.261742	0.034192	0.895922	-0.65658	0.0248335
NM_206535	CD200R2	0	1	-0.436825	0.118294	0.585776	0.0829794	-0.48209	0.05035	0.354992	0.0680863	0.646943	0.0280837
NM_130904	CD209D	0	1	0.150841	0.719953	-0.478263	0.196769	-0.144336	0.689297	0.242638	0.253744	-0.394372	0.268987
NM_018729	CD244	0	2.99e-07	0.330816	0.291038	-0.186688	0.711832	0.123998	0.740331	0.893489	1.64e-12	0.929907	8.49e-06
NM_009847	CD2AP	0	1	-0.138105	0.74691	0.00335377	0.99423	0.0775377	0.846954	-0.748095	6.95e-07	-0.586026	0.057512
NM_145634	CD300LF	0	3.84e-07	-0.273396	0.418198	0.914585	6.96e-05	0.625531	0.0037409	0.346339	0.0771078	0.981617	1.01e-08
NM_133654	CD34	0	6.18e-05	0.0170333	0.977509	0.867581	0.000544791	0.652272	0.00197135	0.0133171	0.95963	-0.480923	0.150189
NM_007643	CD36	0	5.96e-06	0.887753	7.78e-08	-0.758069	0.00862965	0.742868	0.000113455	0.0816836	0.733966	0.0973944	0.826586
NM_007645	CD37	0	1	0.164571	0.682203	0.0150683	0.979529	-0.027237	0.951887	-0.200917	0.363262	0.37994	0.291877
NM_170702	CD40	0	0.122185	-0.0439873	0.941457	0.249679	0.592236	0.337547	0.236827	0.223671	0.2994	0.959072	5.11e-07
NM_009690	CD5L	0	0.0698003	0.102333	0.828229	-0.177434	0.731109	-0.0412305	0.922888	0.646179	7.32e-05	0.522517	0.107684
NM_011617	CD70	0	0.176487	-0.136248	0.750644	0.813093	0.00268782	-0.28112	0.35121	0.234758	0.272607	-0.522907	0.107303
NM_008339	CD79B	0	1	-0.432407	0.12343	-0.853838	0.000853884	0.101588	0.792437	-0.214922	0.322718	-0.863368	0.000272492
NM_009855	CD80	0	1	-0.00694798	0.988843	-0.702069	0.0212862	0.236631	0.455494	-0.613547	0.00022665	0.717019	0.00996609
NM_133655	CD81	0	1	0.331669	0.288983	-0.716198	0.0172073	0.601313	0.00641949	-0.335472	0.0895627	-0.558279	0.0765435
NM_019388	CD86	0	0.00565249	-0.172162	0.66377	-0.19926	0.690012	0.662314	0.00152298	0.570106	0.000842988	0.914166	2.48e-05
NM_001081110	CD8A	0	1	-0.28514	0.39414	0.698956	0.0221901	-0.470001	0.0582467	0.220547	0.307624	-0.745967	0.00592632
NM_010740	CD93	0	0.730466	0.562287	0.023161	-0.579377	0.0880298	-0.0378778	0.930289	0.00348739	0.98938	-0.11064	0.801208
NM_138309	CD99L2	0	0.0136488	-0.145908	0.730216	0.841929	0.00122201	0.274998	0.365293	0.137353	0.552309	-0.770749	0.00362084
NM_133837	CDC123	0	1	-0.597576	0.0124226	0.247035	0.597261	-0.243047	0.441121	-0.433431	0.0192983	-0.728876	0.00816824
NM_001080818	CDC14A	0	1	-0.0760846	0.879969	-0.219946	0.648204	0.0858204	0.829031	-0.128209	0.580194	0.580904	0.0607333
NM_139291	CDC26	0	1	-0.261702	0.448176	-0.442413	0.247801	0.0444717	0.91549	-0.233522	0.275165	-0.688026	0.0158674
NM_145436	CDC27	0	1	-0.0953482	0.840066	0.309715	0.477472	-0.181062	0.596899	-0.325192	0.102628	0.0299096	0.950003
NM_177613	CDC34	0	1	-0.405624	0.157578	-0.614535	0.0623746	0.261189	0.398678	0.296367	0.145571	-0.6241	0.0373569
NM_016742	CDC37	0	0.671107	-0.220975	0.549896	0.0605096	0.916363	-0.0228772	0.960984	0.442451	0.0162811	0.434917	0.207748
NM_009861	CDC42	0	1	0.22022	0.550851	-0.694445	0.0236854	-0.196512	0.555962	0.0765021	0.752771	-0.681345	0.0174637
NM_026514	CDC42EP3	0	0.0252792	0.712269	0.000793329	-0.0742926	0.896223	-0.16618	0.634729	0.3259	0.101855	0.979296	1.83e-08
NM_020006	CDC42EP4	0	1	-0.237236	0.507011	0.125398	0.819759	-0.220194	0.494876	-0.133633	0.563363	0.609826	0.0442649
NM_001038708	CDC42SE1	0	1	-0.409128	0.153095	0.0573104	0.919516	-0.20977	0.522611	-0.128354	0.579827	0.902919	4.66e-05
NM_178626	CDC42SE2	0	0.20418	0.0938556	0.842899	0.549617	0.114369	-0.10345	0.788727	0.204531	0.352326	-0.176983	0.667672
NM_001025779	CDC6	0	1	0.0181608	0.975489	-0.292366	0.510266	0.160607	0.650624	-0.174715	0.439106	0.278168	0.470576
NM_145991	CDC73	0	1	-0.111362	0.807234	-0.1423	0.790082	0.154397	0.665604	-0.256975	0.220625	0.599887	0.0493271
NM_013538	CDCA3	0	0.000919676	-0.0577134	0.920433	0.260297	0.571769	0.464729	0.0625718	0.57443	0.00075317	-0.211424	0.601547
NM_026410	CDCA5	0	0.0111113	-0.0300796	0.958394	0.0640478	0.912311	0.644828	0.00235627	0.223873	0.298988	-0.355666	0.332422
NM_133974	CDCP1	0	1	-0.323277	0.307805	0.0217085	0.969072	0.103596	0.788439	-0.165852	0.466257	-0.759605	0.00451337
NM_007664	CDH2	0	1	-0.405438	0.157578	-0.097266	0.863714	0.0497605	0.904499	-0.382149	0.0459253	-0.62296	0.0378328
NM_174988	CDH22	0	1	-0.0819718	0.865795	-0.774576	0.0062747	0.0892542	0.821216	-0.239227	0.261426	-0.309895	0.410849
NM_172853	CDH7	0	1	0.317138	0.321673	-0.236921	0.616594	-0.318584	0.271331	-0.206721	0.346034	0.219393	0.586943
NM_001039154	CDH8	0	1	0.236533	0.508708	0.145173	0.784294	-0.218298	0.49888	-0.0650441	0.788491	0.246512	0.533324
NM_194444	CDK10	0	1	-0.0212754	0.971044	-0.685912	0.0266948	-0.360357	0.194066	0.0509109	0.839176	-0.82198	0.00104811
NM_026373	CDK2AP2	0	1	-0.517242	0.0462067	-0.552751	0.111807	0.112156	0.76903	-0.0515381	0.836915	0.0582945	0.89975
NM_007668	CDK5	0	1	-0.304299	0.35061	-0.155442	0.768723	-0.318488	0.271331	0.0799532	0.740243	-0.379903	0.291878
NM_009871	CDK5R1	0	1	-0.572387	0.0196328	0.574395	0.0922303	-0.77142	3.42e-05	-0.526441	0.00263467	0.656874	0.0247257
NM_009873	CDK6	0	0.180989	0.213355	0.566731	0.623438	0.0570541	-0.0185789	0.966938	0.024548	0.926089	0.893076	7.73e-05
NM_130860	CDK9	0	1	-0.582093	0.016601	-0.447816	0.240128	0.156979	0.658168	-0.0526161	0.83359	-0.284733	0.457062
NM_183294	CDKL1	0	1	-0.390708	0.180954	-0.144552	0.785207	-0.0433111	0.91752	0.0604233	0.804686	-0.51619	0.113581
NM_016912	CDKL2	0	0.867177	0.325843	0.301886	0.00854829	0.988308	0.188995	0.576492	-0.308523	0.125901	-0.365244	0.316304
NM_007669	CDKN1A	0	4.88e-17	-0.126026	0.77478	0.986765	3.15e-08	0.7542	7.39e-05	0.401194	0.0338244	0.990887	5.64e-10
NM_009875	CDKN1B	0	1	-0.449033	0.106234	0.429612	0.267091	-0.110799	0.771838	-0.371569	0.0538136	-0.877586	0.00015562
NM_009876	CDKN1C	0	1	0.109133	0.812815	-0.920755	4.94e-05	-0.576984	0.0106908	-0.504777	0.00446132	-0.604358	0.0470666
NM_007671	CDKN2C	0	0.00220284	-0.235483	0.51122	0.927954	3.25e-05	0.300833	0.308046	0.185314	0.407255	-0.563461	0.0725101
NM_033037	CDO1	0	2.28e-05	0.165502	0.679943	0.766869	0.00727838	-0.0941665	0.809491	0.739334	1.14e-06	0.323448	0.386909
NM_007672	CDR2	0	0.400298	0.407283	0.155813	0.278547	0.538181	-0.294586	0.321096	0.0985151	0.679549	0.298281	0.431699
NM_138651	CDS2	0	1	0.307284	0.343675	0.121322	0.82675	-0.300667	0.308457	-0.372248	0.0533888	-0.144695	0.732615
NM_175833	CDV3	0	0.515815	-0.142806	0.736109	0.242477	0.606092	-0.00364619	0.992555	0.26503	0.203987	0.828234	0.000879498
NM_009881	CDYL	0	0.802287	0.573836	0.0192125	-0.184017	0.716979	0.0906048	0.818581	-0.278464	0.177407	-0.0436595	0.927421
NM_023289	CEACAM11	0	1	-0.129084	0.768423	0.304147	0.488433	-0.303546	0.301991	0.0133962	0.95963	-0.0578877	0.90006
NM_001033419	CEACAM16	0	0.758345	0.103357	0.825329	0.392918	0.327548	-0.235113	0.459273	0.0368507	0.886411	0.213444	0.598295
NM_028236	CEACAM18	0	1	0.192825	0.613408	-0.0118379	0.983222	-0.508248	0.0344382	-0.617442	0.000199711	0.928952	9.05e-06
NM_007678	CEBPA	0	0.66836	0.132106	0.760097	-0.143747	0.786953	0.228437	0.474178	0.00975635	0.970697	-0.194306	0.635315
NM_009884	CEBPG	0	1	-0.364752	0.225102	-0.0729584	0.897706	-0.3099	0.288677	0.00770183	0.976968	-0.411432	0.242048
NM_001024806	CEBPZ	0	1	0.0152901	0.978297	-0.100666	0.858372	-0.449093	0.0761256	-0.812746	9.22e-09	-0.415959	0.235317
NM_009885	CEL	0	1	-0.243715	0.492114	-0.00833275	0.988632	-0.133864	0.715541	0.174564	0.439396	0.302708	0.424177
NM_080437	CELSR3	0	0.988787	0.448081	0.106982	-0.300258	0.496548	-0.106049	0.782029	-0.0663621	0.784061	-0.159987	0.701254
NM_007683	CENPC1	0	1	-0.0893772	0.852798	0.122621	0.824786	-0.201468	0.544609	-0.266947	0.200315	0.173553	0.6739
NM_001014996	CENPJ	0	0.825923	-0.0848706	0.860697	0.142157	0.790122	0.115786	0.760602	0.0486782	0.846402	-0.417323	0.233451
NM_199032	CEP135	0	1	-0.193464	0.612057	-0.077675	0.891731	0.010617	0.97913	-0.449218	0.0142989	-0.577918	0.0626477
NM_001081373	CEP164	0	1	0.209592	0.574179	0.195026	0.697045	-0.332364	0.245402	-0.00426103	0.987612	-0.673441	0.0196005
NM_001099637	CEP170	0	1	0.285147	0.39414	-0.209627	0.66895	-0.63925	0.00270196	-0.828764	2.4e-09	-0.947214	1.96e-06
NM_026665	CEP57	0	1	-0.0514796	0.929724	0.114316	0.837484	0.169698	0.626539	-0.144842	0.529374	-0.237139	0.551037
NM_001081122	CEP63	0	1	0.0293528	0.95898	0.0713475	0.899432	-0.124355	0.739416	-0.28377	0.167216	-0.72739	0.00838133
NM_133869	CEPT1	0	0.576045	0.0625533	0.909099	-0.60053	0.0719649	0.32111	0.266653	0.321467	0.10727	0.960398	4.33e-07
NM_001048176	CERKL	0	0.800913	0.293499	0.376053	0.411233	0.296347	-0.188479	0.577347	-0.191123	0.390517	-0.391697	0.272646
NM_007684	CETN3	0	0.929377	-0.367356	0.221531	0.120751	0.827186	0.225049	0.48292	0.267109	0.200043	-0.777665	0.00310485
NM_011801	CFDP1	0	0.0466802	-0.248862	0.479389	0.332769	0.435639	-0.00682839	0.987339	0.690307	1.24e-05	0.370614	0.307823
NM_007687	CFL1	0	0.000844866	0.548522	0.0287275	-0.43427	0.259735	0.449537	0.075608	0.542381	0.00177593	0.8048	0.00165892
NM_009805	CFLAR	0	1	0.0915179	0.847723	-0.0725877	0.89798	0.00712966	0.987339	-0.756678	4.28e-07	0.171622	0.678224
NM_008823	CFP	0	1	0.570621	0.0201052	-0.61633	0.061347	-0.171696	0.621611	-0.0929522	0.698082	0.509189	0.120455
NM_026527	CHAC2	0	1	-0.232678	0.517551	-0.56212	0.102965	0.0755363	0.851577	-0.23914	0.261573	-0.537578	0.0939243
NM_025395	CHCHD5	0	0.192384	-0.101116	0.830723	0.646584	0.0439037	0.054449	0.893802	0.153197	0.504048	-0.430486	0.214181
NM_183270	CHCHD8	0	1	-0.262543	0.446145	-0.116179	0.834687	0.153424	0.668857	0.166355	0.464594	-0.618151	0.0400558
NM_007690	CHD1	0	1	-0.416547	0.143026	0.0121542	0.982959	0.141742	0.695624	-0.523551	0.00283281	0.976997	2.97e-08
NM_145979	CHD4	0	0.00285929	-0.131774	0.761047	0.659495	0.0375604	0.195719	0.55819	0.564883	0.000978656	0.857691	0.00033837
NM_001081376	CHD5	0	1	0.268923	0.429533	-0.202437	0.682277	-0.0641495	0.873919	-0.137023	0.553366	0.0758997	0.867103
NM_173368	CHD6	0	1	0.274834	0.414705	-0.522188	0.143088	-0.273007	0.370384	-0.57749	0.00068735	-0.535016	0.0962838
NM_201637	CHD8	0	1	0.113279	0.803858	-0.375076	0.357943	0.257492	0.407999	-0.609225	0.000261317	-0.262062	0.502258
NM_138585	CHERP	0	1	-0.0424287	0.94296	-0.26063	0.571533	0.19432	0.561388	0.136948	0.553468	0.235706	0.5543
NM_007694	CHGB	0	1	0.203011	0.589023	-0.800942	0.0036188	-0.229806	0.471283	-0.154343	0.500533	0.0677514	0.881895
NM_007695	CHI3L1	0	1	0.361034	0.231914	-0.238007	0.615055	-0.266872	0.384455	-0.171944	0.447368	-0.422822	0.22558
NM_001025566	CHKA	0	1	-0.0796248	0.870675	0.49491	0.174989	-0.398454	0.1357	-0.0636149	0.79373	-0.209401	0.60519
NM_018818	CHM	0	1	-0.480225	0.0750356	0.0336861	0.95234	-0.41798	0.109502	0.027386	0.917923	0.274782	0.477342
NM_024190	CHMP1B	0	1	-0.688319	0.00158535	-0.0794705	0.889415	-0.635605	0.002951	0.192183	0.387419	-0.856091	0.000360178
NM_026885	CHMP2A	0	0.0583124	-0.18604	0.627741	0.760128	0.00828913	0.209498	0.522949	0.188105	0.399013	0.208151	0.606984
NM_026879	CHMP2B	0	1	-0.211848	0.570143	-0.0419909	0.942472	-0.253441	0.418182	0.345216	0.0783337	-0.285419	0.455508
NM_029362	CHMP4B	0	0.00556898	0.22807	0.529322	0.0458071	0.935976	-0.0463939	0.911319	0.667132	3.31e-05	0.763044	0.00420871
NM_029814	CHMP5	0	0.2835	-0.205384	0.582948	0.189439	0.707854	0.145455	0.686415	0.39409	0.0379438	-0.669383	0.0207306
NM_023543	CHN2	0	1	-0.470814	0.0849917	0.609923	0.0654302	-0.59659	0.00709619	0.0334008	0.898542	-0.451637	0.185552
NM_144807	CHPT1	0	0.081814	-0.171755	0.664512	0.678141	0.0295688	-0.0844678	0.832374	0.394107	0.0379438	-0.0674316	0.882597
NM_007699	CHRM4	0	1	0.175241	0.655294	0.0511735	0.928508	-0.37845	0.164209	-0.139822	0.545494	-0.175875	0.669656
NM_001081104	CHRNA9	0	1	0.0442289	0.940903	0.0778705	0.891478	0.0572244	0.888108	-0.117251	0.615055	-0.407538	0.248069
NM_148944	CHRNB4	0	1	-0.227481	0.530959	0.0295925	0.958057	-0.0247618	0.956614	-0.150588	0.512409	-0.171854	0.677866
NM_023850	CHST1	0	3.38e-17	0.881766	1.3e-07	-0.424646	0.275594	0.739508	0.000129748	0.834522	1.43e-09	-0.872859	0.000188969
NM_016803	CHST3	0	7.48e-07	0.0249993	0.965448	0.965006	1.25e-06	-0.220138	0.494986	0.578718	0.000665186	0.245202	0.535457
NM_175140	CHST8	0	1	0.522682	0.0427481	-0.904879	0.000115736	-0.325677	0.257915	-0.663989	3.76e-05	-0.71693	0.00997405
NM_001081163	CHSY1	0	1	0.317552	0.320933	-0.869589	0.000508211	-0.39977	0.134112	-0.581695	0.00060794	0.958619	5.46e-07
NM_007700	CHUK	0	1	-0.0885297	0.853782	-0.351094	0.401236	-0.390806	0.146216	0.0144283	0.957292	0.317947	0.396111
NM_019686	CIB2	0	0.939706	0.126363	0.774496	0.0838597	0.882439	-0.391769	0.144858	0.323416	0.10475	-0.638414	0.0314032
NM_007702	CIDEA	0	1	-0.205798	0.58219	-0.0169063	0.977017	0.258566	0.405199	-0.103747	0.663554	-0.274755	0.477342
NM_009894	CIDEB	0	1	-0.0760822	0.879969	0.202275	0.682646	0.173707	0.61787	-0.35352	0.0693826	-0.0926267	0.835916
NM_007705	CIRBP	0	0.112577	0.661295	0.00328899	0.280867	0.533442	0.0895534	0.820635	-0.221604	0.30465	-0.807282	0.00155843
NM_134007	CISD1	0	1	-0.42106	0.137083	-0.305373	0.486361	-0.182055	0.595583	0.570862	0.000829066	-0.473677	0.159013
NM_025902	CISD2	0	0.038535	-0.150952	0.719953	0.657833	0.0382736	0.232934	0.463502	0.330796	0.0951449	0.491019	0.138773
NM_019563	CITED4	0	0.70073	-0.429297	0.126801	0.934726	2.09e-05	-0.197949	0.552248	-0.174226	0.440268	0.071644	0.875201
NM_028412	CIZ1	0	1	-0.0999532	0.831701	-0.0825794	0.883536	0.163718	0.641127	-0.214175	0.325062	-0.674783	0.0192412
NM_175451	CKAP4	0	0.922179	0.211204	0.572242	-0.412062	0.294926	0.0758226	0.851438	0.0978906	0.681341	-0.891643	8.27e-05
NM_198415	CKMT2	0	1	-0.290815	0.381105	0.134807	0.803163	-0.264795	0.39017	0.412776	0.0277289	-0.633426	0.0333722
[truncated: 5,513 more rows]

## Sheet: kME table darkgreen down module
Refseq	genes	Consensus_cor	Consensus_FDR_q	Age_cor	age_FDR_p	App-Ps1_cor	App-Ps1-FDR_p	Ercc1_cor	Ercc1_FDR_P	mSOD1_cor	mSOD1_FDR_p	Acute_LPS_cor	acute_LPS_FDR_P
NM_028808	P2RY13	0.745256	8.34107e-43	0.677413	0.00206525	0.958877	4.75613e-06	0.862639	7.01955e-07	0.929397	4.80907e-15	0.978661	2.44815e-08
NM_001035122	GOLM1	0.817904	9.7473e-41	0.799765	6.33087e-05	0.968048	2.47209e-06	0.85563	9.25923e-07	0.78812	5.76219e-08	0.762283	0.00433677
NM_016898	CD164	0.799418	1.42572e-39	0.858243	3.52763e-06	0.946277	1.38162e-05	0.817368	5.74864e-06	0.838537	1.05038e-09	-0.842469	0.000564873
NM_019741	SLC2A5	0.636921	3.32622e-37	0.499987	0.0437019	0.98182	8.6335e-07	0.893653	5.09906e-08	0.611803	0.000237476	0.871368	0.000200985
NM_175316	SLCO2B1	0.819916	4.49962e-37	0.74383	0.000335735	0.887183	0.000266615	0.79485	1.82941e-05	0.869512	4.16357e-11	0.927817	9.67338e-06
NM_013880	PLCL2	0.825006	6.08011e-36	0.790186	7.91659e-05	0.930049	3.75057e-05	0.882452	1.0824e-07	0.910362	1.5096e-13	0.968776	1.38422e-07
NM_009151	SELPLG	0.71054	1.44263e-35	0.599554	0.00970364	0.965422	2.96633e-06	0.781542	3.30632e-05	0.81405	8.64581e-09	0.707725	0.0116339
NM_080288	ELMO1	0.547256	7.44614e-34	0.365248	0.17876	0.94509	1.51689e-05	0.797939	1.60403e-05	0.925095	1.11795e-14	0.272912	0.4866
NM_016917	SLC40A1	0.75287	7.52186e-34	0.726423	0.0005841	0.990588	7.38715e-08	0.82652	3.69555e-06	0.768241	2.10358e-07	0.967417	1.63807e-07
NM_146162	TMEM119	0.594046	1.03232e-32	0.499899	0.0437139	0.976912	8.90932e-07	0.690086	0.000873187	0.865533	6.58244e-11	0.938344	4.17068e-06
NM_027571	P2RY12	0.716794	1.52081e-32	0.745143	0.000324235	0.887853	0.000260019	0.778224	3.81671e-05	0.931082	3.44924e-15	0.985551	4.45618e-09
NM_001077687	LRBA	0.618343	4.11889e-32	0.577706	0.0137311	0.97576	1.0442e-06	0.914738	9.78127e-09	0.707204	5.73611e-06	0.667724	0.0214124
NM_013659	SEMA4B	0.646797	7.37426e-32	0.669049	0.00247482	0.955726	6.34417e-06	0.674505	0.0014323	0.786072	6.61942e-08	0.932683	6.62742e-06
NM_011340	SERPINF1	0.649639	2.48202e-29	0.609419	0.0081441	0.902129	0.00014632	0.764262	6.89616e-05	0.835666	1.36842e-09	0.905226	4.03012e-05
NM_009223	SNN	0.582858	2.48202e-29	0.411829	0.118148	0.966727	2.86395e-06	0.850987	1.19719e-06	0.692911	1.09839e-05	0.986253	3.62417e-09
NM_010551	IL16	0.731626	1.98379e-27	0.704466	0.0010756	0.96407	3.35695e-06	0.744891	0.000146022	0.803591	1.89606e-08	0.987495	2.44992e-09
NM_182839	TPPP	0.456356	2.05796e-27	0.522364	0.0318571	0.925175	4.79997e-05	0.87411	2.45062e-07	0.913625	9.18643e-14	0.97436	6.07271e-08
NM_023049	ASB2	0.517339	6.93593e-27	0.445841	0.0842286	0.941413	1.84828e-05	0.723721	0.000298162	0.842279	7.63523e-10	0.990602	7.41674e-10
NM_172260	CEP68	0.462641	6.93593e-27	0.333162	0.229851	0.965038	3.06109e-06	0.608463	0.0072397	0.869605	4.16357e-11	0.752929	0.00524026
NM_173440	NRIP1	0.34237	3.14891e-26	0.724139	0.000618452	0.933978	2.90624e-05	0.326311	0.278673	0.942275	3.8141e-16	0.854344	0.000383648
NM_008875	PLD1	0.587941	6.70802e-26	0.662608	0.00286761	0.910612	0.000100722	0.602894	0.00824418	0.924291	1.25609e-14	0.66383	0.0225465
NM_001083334	BIN1	0.488432	8.29663e-26	0.659274	0.00305542	0.96166	4.1998e-06	0.527275	0.0334567	0.753375	5.14966e-07	0.969911	1.17839e-07
NM_026036	CMTM6	0.0833052	1.01334e-25	0.0631107	0.862822	0.978319	8.6335e-07	0.802604	1.28697e-05	0.880528	1.25008e-11	0.951894	1.20312e-06
NM_133721	ITGA9	0.0957888	2.63868e-25	0.0635128	0.862624	0.888757	0.000252082	0.834381	2.36896e-06	0.843319	6.89647e-10	0.00328755	0.995227
NM_009917	CCR5	0.366709	3.10811e-25	0.415523	0.114246	0.934448	2.82708e-05	0.748893	0.000124464	0.911988	1.24825e-13	-0.892334	7.97202e-05
NM_021390	SALL1	0.164548	3.72999e-25	0.0288688	0.937738	0.960737	4.25539e-06	0.590936	0.0105886	0.870264	3.92429e-11	0.971771	8.7522e-08
NM_181316	BBS9	0.640134	5.26978e-25	0.660002	0.00300379	0.831913	0.00157058	0.924855	2.83422e-09	0.668129	3.10832e-05	0.840815	0.000594604
NM_019804	B4GALT4	0.540836	6.2188e-25	0.764808	0.000185398	0.971535	1.77633e-06	0.638237	0.00367423	0.699142	8.25444e-06	0.986734	3.20557e-09
NM_178726	PPM1L	0.505506	1.4293e-24	0.892757	6.48181e-07	0.899616	0.00016085	0.859049	7.69873e-07	0.470835	0.0092109	0.817196	0.00119477
NM_018882	GPR56	0.392486	1.4293e-24	0.547424	0.0222388	0.956816	5.73035e-06	0.392743	0.166329	0.80146	2.21712e-08	0.553916	0.0807644
NM_008845	PIP4K2A	0.441983	3.87366e-24	0.354279	0.193776	0.890114	0.000238631	0.88331	1.0824e-07	0.914685	7.97634e-14	0.942956	2.77858e-06
NM_175930	RAPGEF5	0.362708	6.10909e-24	0.364153	0.179869	0.942032	1.78643e-05	0.58882	0.0110363	0.933772	1.8099e-15	-0.573165	0.0666787
NM_145512	SFT2D2	0.119326	6.73872e-24	0.101338	0.769915	0.961618	4.1998e-06	0.692398	0.000818165	0.885016	6.70461e-12	0.967203	1.68029e-07
NM_026331	SLC25A37	0.487207	1.80022e-23	0.530754	0.0284625	0.844614	0.00110487	0.459436	0.0832398	0.919693	3.24639e-14	0.853851	0.000389527
NM_001025597	IKZF1	0.665702	1.47342e-22	0.764999	0.000185398	0.859617	0.000709211	0.700581	0.000669864	0.862441	9.19637e-11	0.841256	0.000586074
NM_010949	NUMB	0	3.74878e-22	-0.170116	0.595275	0.874768	0.000426461	0.811045	8.34437e-06	0.906468	2.78943e-13	0.85002	0.000447364
NM_053195	SLC24A3	0.609475	3.76245e-22	0.85183	5.18476e-06	0.926115	4.55304e-05	0.537835	0.0281528	0.604595	0.000297625	0.0790366	0.865296
NM_011932	DAPP1	0.549675	5.61144e-22	0.446333	0.0837223	0.937765	2.35299e-05	0.670001	0.00164121	0.893523	2.05687e-12	-0.0099791	0.985478
NM_009386	TJP1	0.650351	6.14756e-22	0.730709	0.000501678	0.914168	8.42288e-05	0.706065	0.000551986	0.807805	1.41114e-08	0.810493	0.00143156
NM_025685	COL27A1	0.448485	6.77248e-22	0.551213	0.0210955	0.854461	0.000829747	0.417683	0.132331	0.911336	1.3501e-13	0.179096	0.675894
NM_172647	F11R	0.607672	9.6206e-22	0.758618	0.000226628	0.913502	8.7077e-05	0.752546	0.000109483	0.503059	0.00451461	0.922262	1.43042e-05
NM_020270	SCAMP5	0.659666	3.60927e-21	0.758623	0.000226628	0.864346	0.000613632	0.737079	0.00018803	0.519989	0.00303655	0.970068	1.17839e-07
NM_011764	ZFP90	0.241861	8.24482e-21	0.450746	0.0799146	0.974401	1.25574e-06	0.195417	0.578679	0.792339	4.28056e-08	-0.086278	0.852713
NM_008595	MFNG	0.562308	1.14763e-20	0.548577	0.0219633	0.966473	2.86395e-06	0.628898	0.00463849	0.436883	0.017763	0.95894	5.36557e-07
NM_011101	PRKCA	0.177987	1.28506e-20	0.193005	0.536394	0.981065	8.6335e-07	0.325285	0.281116	0.896573	1.30638e-12	0.720162	0.00947097
NM_015803	ATP8A2	0.429434	1.44018e-20	0.515268	0.0358332	0.921353	5.87712e-05	0.467437	0.0751617	0.899999	7.584e-13	0.518373	0.112323
NM_009242	SPARC	0.667787	2.44062e-20	0.744339	0.000330794	0.905771	0.000126125	0.740772	0.000165644	0.717723	3.49923e-06	0.864257	0.000267502
NM_021356	GAB1	0.515297	2.49074e-20	0.603768	0.00909815	0.834025	0.00148785	0.694243	0.000792606	0.872288	3.11771e-11	-0.383929	0.289436
NM_009097	RPS6KA1	0.374941	2.61379e-20	0.340574	0.216128	0.963928	3.35695e-06	0.405084	0.148738	0.783295	7.9163e-08	0.94504	2.36636e-06
NM_172476	TMC7	0.447127	2.79734e-20	0.766767	0.000174333	0.901037	0.00015282	0.441899	0.101437	0.834743	1.483e-09	0.592385	0.0541758
NM_173379	LEPREL1	0.504361	4.92215e-20	0.579978	0.0132837	0.794755	0.00380288	0.68616	0.000994517	0.90413	4.08866e-13	0.549143	0.0845194
NM_001013025	TGFBRAP1	0.355382	7.49778e-20	0.654353	0.00336357	0.939232	2.14666e-05	0.37462	0.189407	0.687081	1.42155e-05	0.890708	8.5757e-05
NM_178924	UPK1B	0	2.09108e-19	-0.174623	0.583584	0.960579	4.25899e-06	0.849384	1.25292e-06	0.7613	3.22184e-07	0.882119	0.000126484
NM_148933	SLCO4A1	0.282547	3.48177e-19	0.275625	0.342115	0.93606	2.55999e-05	0.25902	0.424078	0.868678	4.61265e-11	-0.882615	0.000123716
NM_016808	USP2	0.330163	5.90781e-19	0.86465	2.49222e-06	0.941067	1.89505e-05	0.266169	0.407982	0.632287	0.000118777	-0.931168	7.45127e-06
NM_153505	NCKAP1L	0.524995	6.19725e-19	0.620381	0.00665172	0.873761	0.000442879	0.591898	0.0103867	0.749423	6.39433e-07	0.857534	0.000341735
NM_009848	ENTPD1	0.242481	6.38014e-19	0.333075	0.230002	0.851701	0.000904888	0.637981	0.00369363	0.880245	1.28836e-11	0.090165	0.844521
NM_010511	IFNGR1	0.345446	6.46312e-19	0.573959	0.0146601	0.979237	8.6335e-07	0.330557	0.269307	0.716924	3.63281e-06	0.691343	0.0150124
NM_019808	PDLIM5	0.199247	6.46312e-19	0.116034	0.732249	0.965932	2.89404e-06	0.830761	2.90376e-06	0.673943	2.46919e-05	0.0987981	0.829334
NM_145375	TM6SF1	0.446159	9.41924e-19	0.399212	0.132447	0.970884	1.88052e-06	0.425093	0.122275	0.78861	5.59508e-08	0.287914	0.458167
NM_001038637	GNG2	0.471657	1.23608e-18	0.71156	0.000890773	0.907412	0.000117771	0.69655	0.000752109	0.59469	0.000407983	0.879077	0.000144946
NM_009228	SNTA1	0.524027	1.30544e-18	0.780988	0.000100817	0.82833	0.00172288	0.518723	0.0378854	0.638185	9.55749e-05	0.697003	0.013837
NM_029554	0610040J01RIK	0.461187	2.04653e-18	0.575012	0.0143983	0.975816	1.0442e-06	0.438856	0.105274	0.566188	0.000915017	0.543793	0.08874
NM_008372	IL7R	0.336957	2.08886e-18	0.629426	0.00560233	0.925448	4.73116e-05	0.336441	0.259611	0.810325	1.15652e-08	0.739484	0.006744
NM_031869	PRKAB1	0.598493	2.10283e-18	0.593642	0.0107254	0.636747	0.0444122	0.561608	0.0184896	0.805451	1.65668e-08	0.429034	0.219911
NM_008830	ABCB4	0.46037	2.81821e-18	0.270596	0.35297	0.922718	5.40758e-05	0.652452	0.00265766	0.646971	6.99557e-05	0.922716	1.39444e-05
NM_172442	DTX4	0.406585	2.81821e-18	0.647543	0.00390891	0.93726	2.4053e-05	0.671612	0.00156287	0.455595	0.0124741	0.964755	2.38991e-07
NM_029619	MSRB2	0.587882	2.87901e-18	0.679538	0.00196251	0.590895	0.0729098	0.842487	1.62716e-06	0.563612	0.000986543	0.97163	8.90317e-08
NM_021273	CKB	0.546072	3.03023e-18	0.393025	0.140342	0.942309	1.75544e-05	0.679742	0.00120745	0.471496	0.00907832	0.986051	3.76404e-09
NM_148930	RBM5	0.346635	3.07122e-18	0.60137	0.00947213	0.837598	0.001351	0.297485	0.338064	0.85496	2.15395e-10	0.729328	0.0080856
NM_001033416	GAL3ST4	0.423986	3.69999e-18	0.521082	0.0324398	0.928166	4.09873e-05	0.530497	0.0317523	0.802224	2.09307e-08	0.894536	7.13719e-05
NM_019972	SORT1	0.622103	4.45797e-18	0.733336	0.000461247	0.870125	0.000504115	0.615382	0.00620604	0.570468	0.000811971	-0.757587	0.00476549
NM_008729	CTNND2	0.577205	4.45797e-18	0.743194	0.000340044	0.911635	9.54795e-05	0.719355	0.000345922	0.587892	0.000498046	0.00548092	0.992008
NM_001003950	RAB3IP	0.49492	5.24661e-18	0.460425	0.0712225	0.674502	0.0281501	0.837542	2.15499e-06	0.803382	1.92353e-08	0.937109	4.64102e-06
NM_199448	FEZ2	0.342447	5.66931e-18	0.203088	0.511316	0.924057	5.09235e-05	0.751882	0.000111718	0.682994	1.69936e-05	-0.550647	0.0833391
NM_173011	IDH2	0.466895	6.60809e-18	0.403498	0.127182	0.961378	4.2166e-06	0.587111	0.0113474	0.51439	0.00347461	0.940513	3.49816e-06
NM_001080126	CASP8	0.318905	7.83821e-18	0.108181	0.751875	0.869334	0.00051586	0.479923	0.0649617	0.888977	3.90471e-12	0.861654	0.000295484
NM_023844	JAM2	0.472118	9.9256e-18	0.517544	0.0344905	0.450116	0.218557	0.844153	1.52033e-06	0.780227	9.73584e-08	0.876364	0.000162742
NM_016846	RGL1	0.386925	2.87757e-17	0.801109	6.33087e-05	0.915809	7.78445e-05	0.268902	0.403319	0.723972	2.51883e-06	0.487892	0.143908
NM_012032	SERINC3	0.548272	3.8152e-17	0.715994	0.000770027	0.932263	3.30036e-05	0.452335	0.090025	0.814647	8.30148e-09	0.748103	0.00576278
NM_001045514	AKNA	0.376412	5.17307e-17	0.608391	0.00826081	0.887227	0.000266422	0.23622	0.480864	0.716078	3.771e-06	0.656892	0.0246666
NM_144538	RAB3IL1	0.212876	5.18902e-17	0.756684	0.00024087	0.970051	2.0379e-06	0.168948	0.646621	0.439019	0.0170927	-0.700834	0.0130071
NM_172563	HLF	0.207838	7.30273e-17	0.317809	0.257147	0.969537	2.13582e-06	0.550425	0.0228732	0.760816	3.32199e-07	-0.0207024	0.966219
NM_026418	RGS10	0.413211	9.1474e-17	0.715157	0.000786999	0.963199	3.55476e-06	0.59955	0.00893651	0.401365	0.0328386	0.935484	5.33076e-06
NM_010304	GNA15	0.47876	1.29363e-16	0.503712	0.042127	0.948023	1.20189e-05	0.476581	0.0677537	0.67751	2.11805e-05	0.890556	8.62796e-05
NM_133978	CMTM7	0.349895	1.32642e-16	0.857402	3.52763e-06	0.815042	0.00237426	0.50578	0.0457227	0.292135	0.149514	0.92464	1.21739e-05
NM_026446	RGS19	0.24161	1.51349e-16	0.755359	0.000243057	0.974496	1.25574e-06	0.445603	0.0974512	0.248765	0.237352	0.818282	0.00115999
NM_009192	SLA	0.27155	1.6389e-16	0.781095	0.000100817	0.902519	0.000143348	0.228771	0.498964	0.684267	1.61453e-05	-0.92324	1.34624e-05
NM_001005863	MTUS1	0.292634	1.91144e-16	0.328784	0.237423	0.978675	8.6335e-07	0.734128	0.000209276	0.387466	0.0413523	0.991102	6.15031e-10
NM_145928	TSPAN14	0.383187	2.1442e-16	0.76891	0.000162119	0.96072	4.25539e-06	0.413203	0.137718	0.363193	0.0599409	0.932052	6.93968e-06
NM_173781	RAB6B	0.614177	2.21573e-16	0.574072	0.0146413	0.899731	0.000160368	0.65114	0.0027085	0.574366	0.000731805	0.929063	8.8276e-06
NM_001004359	GPRASP1	0.647287	2.26687e-16	0.673183	0.00225628	0.779842	0.0051724	0.748914	0.000124464	0.648572	6.61262e-05	0.643971	0.0292701
NM_019417	PDLIM4	0.393144	2.50061e-16	0.556031	0.0195315	0.923386	5.25934e-05	0.748237	0.000126961	0.279427	0.172767	-0.446944	0.194868
NM_183180	TSPAN18	0.187631	2.74648e-16	0.148281	0.65017	0.951778	8.90338e-06	0.584326	0.0118873	0.753312	5.14966e-07	0.722435	0.00910659
NM_001004293	AMIGO1	0.589155	2.74652e-16	0.809504	4.41998e-05	0.757752	0.00786767	0.743754	0.000152252	0.605812	0.000286738	0.146318	0.736689
NM_025341	ABHD6	0.499403	2.85285e-16	0.892672	6.48181e-07	0.712637	0.0166521	0.685423	0.00101802	0.472165	0.00896798	0.883791	0.000117834
NM_018784	ST3GAL6	0.524751	3.48528e-16	0.428825	0.0995884	0.697218	0.0207561	0.587488	0.011314	0.851984	2.88228e-10	0.957689	6.24351e-07
NM_008278	HPGD	0.432329	3.68603e-16	0.442425	0.087145	0.859062	0.000721123	0.706224	0.000550726	0.734572	1.4502e-06	0.964707	2.38991e-07
NM_001035228	ST3GAL5	0.140685	4.97798e-16	0.12714	0.704808	0.960235	4.42133e-06	0.194368	0.580537	0.831931	1.90097e-09	0.941412	3.22499e-06
NM_001007596	RTN1	0	5.81046e-16	-0.0957315	0.784538	0.9697	2.1247e-06	0.722695	0.000307051	0.83901	1.01125e-09	-0.0531306	0.909947
NM_133859	OLFML3	0.419582	6.33979e-16	0.708073	0.000986762	0.877972	0.000379931	0.519805	0.0373302	0.572008	0.000779152	0.959428	5.03316e-07
NM_023695	CRYBB1	0.269072	1.09748e-15	0.513826	0.0365095	0.916529	7.47779e-05	0.228786	0.498964	0.659068	4.39602e-05	0.344176	0.354266
NM_007496	ZFHX3	0.491378	1.21955e-15	0.524902	0.0308586	0.62828	0.0489618	0.519123	0.0376692	0.838178	1.08529e-09	0.476185	0.15782
NM_175750	PLXNA4	0.151694	1.21955e-15	0.104218	0.762765	0.895591	0.000190094	0.307148	0.317119	0.92622	8.87454e-15	0.354746	0.336476
NM_001081083	ARMC3	0.555325	1.58548e-15	0.420213	0.108817	0.903217	0.000138747	0.694082	0.000792947	0.550665	0.00139483	0.496487	0.134412
NM_010148	EPN2	0.285214	1.66051e-15	0.240638	0.419824	0.971464	1.77633e-06	0.513649	0.0406998	0.607117	0.000276351	0.265128	0.501556
NM_033563	KLF7	0.319334	3.28633e-15	0.421468	0.107555	0.723984	0.0139497	0.445226	0.0978025	0.86396	7.81161e-11	-0.932574	6.68102e-06
NM_010158	KHDRBS3	0	3.31227e-15	-0.021413	0.953725	0.959868	4.51593e-06	0.825707	3.8209e-06	0.624297	0.000156371	0.795083	0.00209051
NM_012042	CUL1	0.568023	4.06835e-15	0.648877	0.00379845	0.697227	0.0207561	0.645709	0.00308857	0.798789	2.66338e-08	0.847012	0.000494214
NM_138672	STAB1	0.0842907	4.72461e-15	0.523562	0.0312884	0.961279	4.2166e-06	0.000673024	0.998964	0.591619	0.000446505	0.483487	0.148898
NM_008679	NCOA3	0.19371	5.20906e-15	0.263484	0.369571	0.950786	9.75576e-06	0.146088	0.705137	0.83264	1.79436e-09	0.692371	0.0147861
NM_001033780	I830077J02RIK	0.0937485	5.20906e-15	0.0309041	0.933216	0.920921	6.00224e-05	0.644565	0.0031754	0.750641	5.98025e-07	-0.48412	0.148127
NM_001025599	TRIM26	0.386407	6.2449e-15	0.642907	0.00429819	0.897482	0.00017652	0.288427	0.359396	0.64203	8.35338e-05	0.615437	0.0415623
NM_001029842	SLC16A6	0.34739	6.25473e-15	0.559411	0.0185301	0.866868	0.000562254	0.315497	0.301119	0.763269	2.86198e-07	0.909536	3.1508e-05
NM_001037997	FERT2	0.483569	6.54968e-15	0.785285	9.1594e-05	0.902508	0.000143348	0.455957	0.0865106	0.660848	4.07447e-05	-0.314577	0.408084
NM_177231	ARRB1	0.471241	6.65051e-15	0.663829	0.00280261	0.845174	0.00108813	0.718544	0.000356237	0.387247	0.0414774	0.97312	7.25243e-08
NM_145148	FRMD4B	0.0763954	6.72024e-15	-0.025986	0.944613	0.836547	0.00139284	0.692517	0.000818165	0.88793	4.48924e-12	0.953922	9.73212e-07
NM_010559	IL6RA	0.333397	6.85439e-15	0.384313	0.151013	0.912474	9.11496e-05	0.256904	0.428724	0.776786	1.20776e-07	0.104637	0.81902
NM_009381	THRSP	0.582394	7.40152e-15	0.582938	0.0126948	0.843148	0.00115673	0.617572	0.0059632	0.627958	0.000137822	0.938241	4.2052e-06
NM_028728	NFAM1	0.290089	8.27178e-15	0.378081	0.159932	0.90065	0.000153981	0.569863	0.0158443	0.641879	8.38582e-05	0.877238	0.000156673
NM_011823	GPR34	0.457925	1.08312e-14	0.589398	0.0115177	0.776025	0.00558747	0.893662	5.09906e-08	0.545261	0.00160529	0.992452	3.75049e-10
NM_172631	D18ERTD653E	0.427074	1.48469e-14	0.536818	0.0259266	0.886936	0.000267527	0.66862	0.00167833	0.735239	1.40491e-06	0.124253	0.779377
NM_026597	6230427J02RIK	0.399426	2.09315e-14	0.498079	0.0448403	0.827541	0.00175175	0.286776	0.36322	0.808063	1.38483e-08	0.767917	0.00386849
NM_008131	GLUL	0.434919	2.11078e-14	0.503902	0.0420612	0.897662	0.000175049	0.404664	0.149369	0.766282	2.36708e-07	0.884911	0.000112086
NM_011504	STXBP3A	0.592603	2.32796e-14	0.793908	7.05821e-05	0.639553	0.043027	0.648425	0.00288982	0.746314	7.63908e-07	0.700915	0.0129933
NM_008587	MERTK	0.415411	2.35352e-14	0.553927	0.02018	0.583505	0.0781536	0.407715	0.145145	0.908909	1.88655e-13	0.982833	9.13729e-09
NM_025980	NRARP	0.542376	2.39742e-14	0.672335	0.00229687	0.589156	0.0740189	0.730885	0.000237871	0.583976	0.000556691	0.878747	0.000146861
NM_029682	STAMBPL1	0.429875	2.39742e-14	0.204679	0.507399	0.950159	1.00171e-05	0.404442	0.149765	0.665405	3.44637e-05	0.831591	0.000793843
NM_153175	GIMAP6	0.340682	3.41248e-14	0.361801	0.183601	0.904236	0.000133585	0.64341	0.00327881	0.645485	7.41086e-05	0.735261	0.00728206
NM_178888	GARNL3	0.451163	3.48937e-14	0.243718	0.413293	0.81793	0.00222248	0.509001	0.0435889	0.715506	3.87323e-06	0.708299	0.0115266
NM_021715	CHST7	0.369004	3.81829e-14	0.432756	0.0954145	0.970065	2.0379e-06	0.526826	0.0336567	0.403166	0.0319018	-0.888752	9.33798e-05
NM_001015507	VPRBP	0.278652	4.04405e-14	0.339152	0.218535	0.837706	0.00134868	0.567775	0.0164156	0.781058	9.22221e-08	-0.52599	0.10509
NM_144794	TMEM63A	0.0399024	4.40428e-14	-0.0327321	0.928228	0.934985	2.73557e-05	0.48422	0.0612842	0.718102	3.43149e-06	-0.834772	0.000722742
NM_138594	D6WSU163E	0.361977	4.51733e-14	0.144014	0.661392	0.849314	0.000966269	0.620306	0.00561628	0.768867	2.02253e-07	0.917868	1.88329e-05
NM_013739	DOK3	0.335666	4.51733e-14	0.571011	0.0154377	0.899544	0.000161225	0.270052	0.400262	0.548415	0.00148413	-0.0756201	0.870657
NM_010418	HERC2	0.218907	5.83488e-14	0.472873	0.061738	0.952349	8.4209e-06	0.308864	0.313775	0.74263	9.38646e-07	0.911125	2.86057e-05
NM_178599	COMMD8	0.413789	9.18377e-14	0.341014	0.21539	0.86082	0.000683321	0.455677	0.0865596	0.794498	3.66578e-08	0.93173	7.11985e-06
NM_175562	RAB39	0.59154	9.66083e-14	0.596131	0.0102527	0.847124	0.00103093	0.510101	0.0428917	0.729844	1.85412e-06	0.877971	0.0001517
NM_011653	TUBA1A	0.580175	1.10888e-13	0.73902	0.000390462	0.734733	0.0117747	0.731515	0.00023252	0.585706	0.000528284	-0.842392	0.000564873
NM_133228	ZFP87	0.460983	1.10888e-13	0.465088	0.0676018	0.881571	0.000329653	0.578086	0.0135152	0.573277	0.000752642	0.735543	0.0072504
NM_027521	HMHA1	0.204932	1.20162e-13	0.491875	0.0491676	0.966681	2.86395e-06	0.156713	0.676354	0.352825	0.0695212	0.925252	1.17014e-05
NM_198163	RAB35	0.446956	1.46564e-13	0.525265	0.0307224	0.914681	8.19234e-05	0.650828	0.0027221	0.440482	0.0166532	0.767067	0.00393554
NM_153459	DUSP7	0.126103	1.48016e-13	0.159896	0.619822	0.915517	7.92001e-05	0.625917	0.00496091	0.571942	0.000780283	0.9515	1.25901e-06
NM_028785	DOCK8	0.301229	1.70263e-13	0.664451	0.00276367	0.707663	0.017882	0.385711	0.174871	0.853302	2.51782e-10	0.896904	6.37083e-05
NM_001110148	MGAT1	0.201997	1.70263e-13	0.406044	0.12437	0.978017	8.6335e-07	0.145271	0.707261	0.534605	0.00210334	0.56081	0.0755087
NM_025371	ACY1	0.504125	1.78652e-13	0.621611	0.00648303	0.886154	0.000276247	0.470413	0.0721473	0.534899	0.00208722	-0.114953	0.79867
NM_183186	FOXN3	0.369974	1.90182e-13	0.475263	0.059914	0.799421	0.00345663	0.267352	0.405577	0.806824	1.50803e-08	0.785784	0.0026022
NM_008535	LYL1	0.489561	2.08135e-13	0.440821	0.0882264	0.896603	0.00018225	0.495382	0.0525886	0.385999	0.0423074	0.770906	0.00361988
NM_133715	ARHGAP27	0.336342	2.08135e-13	0.546864	0.0223833	0.803977	0.00310536	0.301223	0.329287	0.656447	4.87476e-05	0.726858	0.00844501
NM_027264	ZFP715	0.522926	2.18079e-13	0.340132	0.217034	0.849139	0.000970585	0.569712	0.0158758	0.708365	5.43179e-06	0.826242	0.000926483
NM_009987	CX3CR1	0.358118	2.28714e-13	0.26391	0.368414	0.845135	0.00108854	0.693677	0.000802184	0.449567	0.0140501	0.979311	2.11233e-08
NM_001083331	NUP88	0.125517	2.35523e-13	0.755831	0.000241011	0.983015	8.6335e-07	0.0557513	0.903359	0.220353	0.306464	0.600404	0.0496347
NM_007908	EEF2K	0.354489	2.74476e-13	0.507258	0.0400274	0.826321	0.00180453	0.393649	0.164718	0.650291	6.18298e-05	0.589962	0.0555773
NM_009631	ADORA3	0.0972824	2.75794e-13	0.673029	0.00226009	0.965887	2.89404e-06	0.117994	0.76859	0.572999	0.000756836	-0.774069	0.00337701
NM_173370	CDS1	0.350717	3.49422e-13	0.345967	0.207678	0.610087	0.0598175	0.305129	0.320828	0.840045	9.2881e-10	0.969939	1.17839e-07
NM_147220	ABCA9	0.223071	3.65742e-13	0.23465	0.433846	0.786402	0.00454581	0.572108	0.0151809	0.859726	1.27074e-10	0.808501	0.00150019
NM_027817	GRAP	0.166298	3.86956e-13	0.0754516	0.83331	0.954301	7.24495e-06	0.44286	0.100493	0.752869	5.26692e-07	0.378087	0.298041
NM_181595	PPP1R9A	0.179248	4.70016e-13	0.0391346	0.913964	0.490274	0.168379	0.595294	0.00962203	0.874733	2.35159e-11	-0.355461	0.335276
NM_008969	PTGS1	0.135758	5.53915e-13	0.19446	0.532269	0.926907	4.33221e-05	-0.001139	0.998848	0.786639	6.372e-08	0.857831	0.000337732
NM_007874	REEP5	0.433683	6.55826e-13	0.544445	0.0232816	0.859051	0.000721123	0.817848	5.6881e-06	0.556215	0.00119704	0.854884	0.00037639
NM_152801	ARHGEF6	0.471167	6.63004e-13	0.501288	0.0430714	0.795471	0.00376223	0.343928	0.244597	0.762002	3.08529e-07	0.964908	2.34976e-07
NM_007783	CSK	0.334931	8.11376e-13	0.747351	0.000308135	0.880057	0.000350538	0.540472	0.0272647	0.233569	0.272146	0.88991	8.87734e-05
NM_021455	MLXIPL	0.326356	8.3985e-13	0.33689	0.222367	0.626246	0.0501306	0.33638	0.259685	0.801119	2.26645e-08	0.0858366	0.853584
NM_009370	TGFBR1	0.442926	8.42091e-13	0.817947	2.75845e-05	0.727424	0.0131963	0.64751	0.00295037	0.56728	0.000887575	0.939059	3.93933e-06
NM_025491	SUSD3	0.401029	9.18472e-13	0.6323	0.00527863	0.384188	0.316365	0.645954	0.00308133	0.523605	0.00277335	0.804577	0.00165675
NM_022813	SCAMP2	0.349257	9.87833e-13	0.767898	0.0001668	0.873019	0.000453737	0.269875	0.400711	0.309097	0.122803	0.945965	2.19226e-06
NM_001039511	IVNS1ABP	0.060179	1.14915e-12	0.0253396	0.94548	0.931294	3.45582e-05	0.393096	0.165712	0.814838	8.24387e-09	0.968271	1.48218e-07
NM_011035	PAK1	0.145893	1.24403e-12	0.0971403	0.780743	0.883773	0.000303805	0.635622	0.00392782	0.72432	2.47312e-06	0.789719	0.00236871
NM_152808	SLC44A2	0	1.36523e-12	0.740585	0.000367365	-0.194096	0.651909	0.834613	2.36811e-06	0.40819	0.0292715	0.93298	6.47256e-06
NM_009515	WAS	0.458058	1.71494e-12	0.764133	0.000189451	0.656004	0.035609	0.393618	0.164718	0.378626	0.0475252	0.834265	0.000735031
NM_012049	NIT1	0.497203	2.05893e-12	0.747142	0.000308135	0.734437	0.0118278	0.494843	0.0529621	0.449171	0.0141703	0.276843	0.478895
NM_026998	SNX6	0.320459	2.11655e-12	0.514268	0.0363208	0.959627	4.5789e-06	0.509621	0.043181	0.306853	0.126167	0.24188	0.54894
NM_009876	CDKN1C	0.199378	2.32429e-12	0.267222	0.359907	0.89846	0.000169097	0.759259	8.32803e-05	0.52935	0.00240666	0.674629	0.0192889
NM_019795	DNAJC7	0.338273	2.72042e-12	0.177975	0.575857	0.9049	0.000131413	0.389821	0.169311	0.595248	0.000401496	0.801943	0.00176637
NM_010863	MYO1B	0.501613	2.77478e-12	0.399795	0.131748	0.827487	0.00175175	0.581259	0.0125947	0.683298	1.67893e-05	0.607383	0.0457995
NM_021608	DCTN5	0.374541	2.77478e-12	0.463628	0.0686456	0.92707	4.31138e-05	0.339786	0.252493	0.682897	1.70503e-05	0.945246	2.34356e-06
NM_007447	RNASE4	0.0858912	3.39292e-12	0.779144	0.00010959	0.785694	0.00461941	0.723568	0.000298797	0.21093	0.333249	0.715116	0.010336
NM_145429	ARRB2	0.303948	3.39421e-12	0.683341	0.0017981	0.535081	0.120294	0.225563	0.506823	0.582957	0.000573815	0.0600676	0.896986
NM_015772	SALL2	0.260768	3.39421e-12	0.69934	0.00120897	0.822161	0.00199953	0.621003	0.0055534	0.127383	0.587875	0.992311	3.75049e-10
NM_138660	CASC3	0.0648815	3.39421e-12	0.486866	0.052247	0.858091	0.000738116	0.0569723	0.900624	0.795428	3.42081e-08	0.793746	0.0021596
NM_025451	CAMK2N1	0.0593309	3.39421e-12	0.0322026	0.92995	0.96656	2.86395e-06	0.372987	0.192186	0.473789	0.00865098	0.297459	0.439796
NM_007984	FSCN1	0.246569	3.40609e-12	0.279363	0.334852	0.596133	0.0691344	0.628225	0.0046975	0.742947	9.23912e-07	0.340557	0.360379
NM_146094	FADS1	0.417786	3.46447e-12	0.756933	0.00024048	0.728205	0.013031	0.494218	0.0534863	0.661598	3.97207e-05	0.91034	2.99616e-05
NM_144806	PRPSAP2	0.384667	4.13733e-12	0.51464	0.0361918	0.864863	0.000603377	0.758261	8.64265e-05	0.355037	0.0672762	0.971845	8.6711e-08
NM_153800	ARHGAP22	0.368781	4.45991e-12	0.528036	0.0295462	0.891627	0.000225772	0.284708	0.367535	0.475447	0.00835338	-0.831122	0.000804551
NM_019831	ZMYM3	0.239279	4.63035e-12	0.545115	0.0230129	0.90125	0.00015206	0.278298	0.382043	0.650157	6.20509e-05	0.935257	5.41315e-06
NM_007964	EVI5	0.312242	5.39783e-12	0.402496	0.12837	0.681178	0.0258996	0.725666	0.000283614	0.85524	2.09752e-10	0.501077	0.129676
NM_174960	GIMAP9	0.292142	5.80672e-12	0.302463	0.287583	0.927261	4.29923e-05	0.616356	0.00609079	0.465502	0.0102195	0.190286	0.654247
NM_011805	DIDO1	0.388456	5.99534e-12	0.567341	0.0163507	0.903631	0.000136941	0.366169	0.203536	0.561001	0.00105318	0.316451	0.404185
NM_018810	MKRN1	0.12021	6.35557e-12	0.106085	0.757192	0.741563	0.0104621	0.698315	0.00070866	0.773858	1.46906e-07	0.969737	1.20685e-07
NM_177710	SSH2	0.141306	7.57561e-12	0.304546	0.283085	0.791251	0.0041142	-0.00620606	0.991439	0.934384	1.69866e-15	-0.434397	0.212292
NM_011711	FMNL3	0.366541	8.81795e-12	0.198311	0.52351	0.807215	0.00287612	0.371378	0.195579	0.707349	5.70066e-06	0.741285	0.00652695
NM_022656	NISCH	0.241191	8.96264e-12	0.521654	0.0321919	0.864093	0.000619416	0.17449	0.633033	0.626279	0.000146164	0.660391	0.0235274
NM_144832	BC017643	0.337545	9.56837e-12	0.681726	0.00187187	0.924297	5.03673e-05	0.328745	0.272704	0.54086	0.00179775	-0.550669	0.0833391
NM_007589	CALM2	0	9.57071e-12	-0.582202	0.0127785	0.967996	2.47209e-06	0.659704	0.00218729	0.797481	2.95756e-08	0.865541	0.00025396
NM_008695	NID2	0.391201	1.12014e-11	0.213772	0.486341	0.726498	0.0134155	0.513675	0.0406998	0.663695	3.66084e-05	0.237807	0.557067
NM_178706	SIGLECH	0.338927	1.13795e-11	0.23716	0.427561	0.760048	0.00757437	0.319844	0.292737	0.843666	6.71681e-10	0.617396	0.040611
NM_028162	TBC1D5	0.37844	1.2383e-11	0.79626	6.88261e-05	0.870679	0.000494467	0.453964	0.0884413	0.476697	0.0081135	0.697939	0.0136217
NM_008026	FLI1	0	1.25288e-11	-0.0701477	0.848029	0.778676	0.00529892	0.444417	0.0986557	0.841658	8.00774e-10	0.907066	3.64267e-05
NM_183140	ZFP691	0.318538	1.3479e-11	0.707034	0.00100577	0.729196	0.0128355	0.699758	0.000683447	0.229266	0.282922	0.970218	1.15715e-07
NM_021507	SQRDL	0.109781	1.56601e-11	0.558549	0.0188006	0.967099	2.84734e-06	0.680125	0.00119888	0.0854968	0.722878	-0.754977	0.00502334
NM_009450	TUBB2A	0.172632	1.69841e-11	0.775582	0.000126645	0.904601	0.000132073	0.58564	0.011644	0.0760805	0.755742	0.980543	1.68037e-08
NM_053266	GTF2IRD2	0.337313	2.28031e-11	0.471767	0.0623994	0.825506	0.00183993	0.348567	0.236681	0.67766	2.10569e-05	-0.667502	0.0214547
NM_001037859	CSF1R	0.361569	2.45461e-11	0.491514	0.0492914	0.867241	0.00055529	0.34194	0.247791	0.419451	0.024165	0.859703	0.000317606
NM_153423	WASF2	0	2.83011e-11	-0.116024	0.732249	0.870049	0.000504115	0.174859	0.63183	0.805529	1.65668e-08	0.51113	0.119344
NM_177708	RTN4RL1	0.300786	2.95288e-11	0.327008	0.240297	0.91008	0.000102883	0.475205	0.0687747	0.49394	0.00558812	0.967691	1.57772e-07
NM_001013370	SESN1	0.355994	3.01518e-11	0.250086	0.398311	0.936256	2.52428e-05	0.576054	0.0141612	0.49662	0.00524859	0.984641	5.93451e-09
NM_016769	SMAD3	0.26512	3.01518e-11	0.555123	0.0198354	0.746736	0.00957043	0.163136	0.659115	0.650303	6.18298e-05	0.770975	0.00361956
NM_007656	CD82	0.204824	3.06342e-11	0.755894	0.000241011	0.947072	1.3044e-05	0.143348	0.711869	0.307505	0.125212	-0.559794	0.0762734
NM_001029843	VRK1	0.423766	3.08855e-11	0.453488	0.077424	0.731586	0.0123637	0.387372	0.17225	0.75608	4.40452e-07	0.624136	0.0375692
NM_145959	D15ERTD621E	0.496194	3.10732e-11	0.575037	0.0143983	0.823494	0.00193893	0.532382	0.030779	0.681603	1.78647e-05	-0.712272	0.0108323
NM_172803	DOCK4	0	3.77216e-11	-0.170289	0.594763	0.899924	0.000159172	0.478825	0.0658115	0.871094	3.6014e-11	-0.013834	0.978161
NM_001042613	SEPP1	0.175055	4.34036e-11	0.858751	3.52763e-06	0.94461	1.55193e-05	0.364223	0.205893	0.261494	0.209039	0.902577	4.6674e-05
NM_027445	RNF167	0.34998	4.83349e-11	0.425694	0.102822	0.795183	0.00377612	0.4526	0.0899764	0.639234	9.21838e-05	0.762755	0.00430171
NM_009976	CST3	0	5.09633e-11	-0.274766	0.344066	0.825395	0.00184427	0.507876	0.0443188	0.819147	5.82547e-09	-0.0207048	0.966219
NM_021547	STARD3	0.00530656	5.14147e-11	0.0231463	0.949661	0.895844	0.000187821	0.447423	0.0954006	0.749448	6.39433e-07	0.898056	5.9911e-05
NM_001039472	KIF21B	0.310632	5.1554e-11	0.161935	0.614636	0.861196	0.000674477	0.226275	0.505643	0.589035	0.000482434	0.979668	1.95463e-08
NM_146066	GSPT1	0.0592011	6.09191e-11	0.704122	0.0010756	0.938937	2.17547e-05	0.491272	0.0557401	0.0882807	0.713255	0.394817	0.271947
NM_008359	IL17RA	0.2562	7.36591e-11	0.41151	0.118575	0.706848	0.0180916	0.534251	0.0299315	0.783366	7.9163e-08	-0.969739	1.20685e-07
NM_008323	IDH3G	0.392493	7.57429e-11	0.50897	0.0390038	0.873243	0.000449773	0.321529	0.288597	0.558551	0.00112542	0.795128	0.00208976
NM_011196	PTGER3	0.123758	7.86161e-11	0.0803168	0.821315	0.899275	0.000163439	0.757653	8.74728e-05	0.498213	0.00506172	0.49489	0.136033
NM_009623	ADCY8	0.413195	8.15265e-11	0.325824	0.242401	0.795107	0.0037782	0.514884	0.0400821	0.662667	3.81222e-05	0.0766844	0.868706
NM_013842	XBP1	0.257391	9.64029e-11	0.769273	0.000162119	0.815447	0.00235714	0.273225	0.392731	0.577409	0.000674117	-0.961386	3.94706e-07
NM_028343	TMEM135	0.285249	1.09469e-10	0.391495	0.14221	0.834767	0.00145913	0.775483	4.2782e-05	0.388079	0.0409672	0.843743	0.000544958
NM_134154	SLC25A45	0.276375	1.121e-10	0.432011	0.0961875	0.795806	0.00374374	0.142247	0.714653	0.499053	0.00496193	0.806553	0.00157154
NM_009061	RGS2	0.431896	1.17843e-10	0.833659	1.5112e-05	0.708714	0.0176204	0.539886	0.0273393	0.38934	0.0400734	0.972051	8.46037e-08
NM_013710	FGD2	0.310188	1.207e-10	0.339229	0.218496	0.93145	3.43849e-05	0.282383	0.371996	0.339156	0.0837474	0.932489	6.72012e-06
NM_080575	ACSS1	0.446027	1.2281e-10	0.60388	0.00909815	0.752047	0.0087204	0.322802	0.285546	0.567122	0.000891499	0.98351	7.79404e-09
NM_175433	ZFP710	0	1.27639e-10	0.583183	0.0126781	0.946941	1.31542e-05	0.526804	0.0336567	-0.0998491	0.676654	0.824319	0.000976375
NM_026949	CNOT8	0.440253	1.35305e-10	0.377006	0.161374	0.88601	0.000277847	0.512388	0.0414512	0.579185	0.000640324	0.888694	9.35618e-05
NM_017463	PBX2	0.282846	1.36016e-10	0.298064	0.295747	0.923531	5.24602e-05	0.181629	0.61364	0.50647	0.00417586	0.872454	0.00019205
NM_018782	CALCRL	0.210909	1.38732e-10	0.294183	0.303654	0.649977	0.0382829	0.552751	0.0219912	0.813931	8.70497e-09	0.444489	0.198317
NM_176912	GPR77	0	1.38869e-10	0.0301801	0.934964	0.909062	0.000108567	0.838738	2.04527e-06	0.107972	0.649812	-0.65082	0.0268038
NM_001004363	NUAK1	0.390119	1.60994e-10	0.660201	0.00299384	0.917302	7.1892e-05	0.366335	0.2035	0.24274	0.25144	0.976619	4.01461e-08
NM_130863	ADRBK1	0.0863217	1.75597e-10	0.60207	0.00933473	0.928368	4.07373e-05	0.0863301	0.837349	0.508174	0.00399956	0.603563	0.0477893
NM_007420	ADRB2	0.105752	1.9502e-10	0.0535313	0.882752	0.783193	0.00485126	0.542529	0.0262569	0.761746	3.13245e-07	0.989019	1.32074e-09
NM_029505	AP3M2	0.43016	1.97297e-10	0.299466	0.293116	0.859943	0.000701867	0.658658	0.00224272	0.420312	0.0238051	0.919775	1.67954e-05
NM_172407	CDKN2AIP	0.396756	2.01829e-10	0.783188	9.6395e-05	0.479401	0.181388	0.651362	0.00269938	0.363963	0.0592155	0.526505	0.104607
NM_018883	CAMKK1	0.255267	2.20085e-10	0.380003	0.156989	0.964729	3.17241e-06	0.26232	0.416782	0.556983	0.00117609	-0.57896	0.0627683
NM_016791	NFATC1	0.3722	2.38082e-10	0.432453	0.0956397	0.755526	0.00817685	0.493283	0.0540982	0.60612	0.000284741	0.947489	1.92254e-06
NM_018808	DNAJB1	0.473027	2.54447e-10	0.616881	0.00705956	0.487092	0.172021	0.660126	0.00216977	0.755481	4.55252e-07	-0.350751	0.342632
NM_001080819	ARID1A	0.0698468	2.54508e-10	-0.041664	0.908894	0.907207	0.000118537	-0.0021785	0.998292	0.768136	2.11409e-07	0.141007	0.748031
NM_001009935	TXNIP	0	2.54775e-10	-0.114472	0.735747	0.919676	6.40187e-05	0.384047	0.176901	0.723611	2.56256e-06	0.584077	0.0591976
NM_032008	SLMAP	0.276448	2.69452e-10	0.351259	0.198199	0.296373	0.4631	0.836212	2.25335e-06	0.758931	3.72232e-07	0.972573	7.98593e-08
NM_178785	A430107D22RIK	0.184771	2.80912e-10	0.407444	0.123271	0.669612	0.0299	0.199034	0.567559	0.746984	7.36812e-07	0.827201	0.000900482
NM_013482	BTK	0.307448	3.24154e-10	0.618396	0.00686888	0.827467	0.00175175	0.266204	0.407982	0.446086	0.0149988	0.731625	0.0077544
NM_001025577	MAF	0.361283	3.6476e-10	0.418468	0.110781	0.886213	0.000275837	0.287157	0.362306	0.550294	0.00140933	0.983885	7.1766e-09
NM_052976	OPHN1	0.166127	4.64534e-10	0.355426	0.19246	0.788152	0.00440177	0.205594	0.550527	0.822563	4.40777e-09	0.808674	0.00149544
NM_009000	RAB24	0.418038	5.01509e-10	0.492479	0.0487434	0.48347	0.176464	0.426568	0.120545	0.693538	1.07022e-05	0.587939	0.0568322
NM_030706	TRIM2	0.275303	5.06035e-10	0.150433	0.644445	0.787199	0.00448203	0.564829	0.0173862	0.694904	1.01004e-05	-0.307579	0.420535
NM_011596	ATP6V0A2	0	5.38565e-10	-0.251692	0.39587	0.944738	1.53961e-05	0.275904	0.387162	0.791427	4.56135e-08	-0.614427	0.04203
NM_023794	ETV5	0	5.38565e-10	-0.147994	0.651045	0.921108	5.9681e-05	0.272936	0.393102	0.766334	2.36421e-07	0.952881	1.09793e-06
NM_001024135	KBTBD7	0.355008	5.58748e-10	0.431032	0.0970328	0.813915	0.00243788	0.723172	0.000302525	0.546131	0.00156943	0.87952	0.000141851
NM_029875	SLC35E3	0.263101	5.58748e-10	0.761307	0.000212504	0.645792	0.0402219	0.771239	5.19137e-05	0.0780561	0.748609	0.935277	5.41315e-06
NM_001081035	NAV3	0.0366953	5.58748e-10	-0.00886238	0.98208	0.138051	0.762306	0.446377	0.0965186	0.917398	4.74717e-14	0.0821238	0.861061
NM_023672	SSBP3	0.363957	5.76494e-10	0.487205	0.0520512	0.943814	1.61658e-05	0.39649	0.161171	0.489975	0.00610361	0.306441	0.422457
NM_178928	AFAP1L1	0	6.13276e-10	0.362734	0.182257	0.889192	0.000247237	-0.221445	0.51526	0.841631	8.00774e-10	-0.829857	0.000833706
NM_023322	ZKSCAN14	0.0832273	6.6271e-10	0.74638	0.000314266	0.816736	0.00228763	0.135512	0.731232	0.700209	7.89093e-06	0.916975	2.00185e-05
NM_027495	TMEM144	0.172564	6.85425e-10	0.769637	0.000162119	0.693256	0.0219746	0.698851	0.000697378	0.165744	0.468495	0.912729	2.60239e-05
NM_023596	SLC29A3	0.0884432	7.04228e-10	0.0537804	0.882342	0.849103	0.000970882	0.343324	0.245044	0.852517	2.7421e-10	0.421938	0.230552
NM_011691	VAV1	0.137386	7.06666e-10	0.453344	0.0774873	0.942357	1.75544e-05	0.0888423	0.831762	0.298083	0.139779	-0.808423	0.00150117
NM_199012	FCHSD2	0	7.22128e-10	0.710361	0.000922922	0.904088	0.00013452	0.616115	0.00610557	-0.0730749	0.766699	-0.469769	0.165532
NM_023277	JAM3	0.389523	7.43869e-10	0.501188	0.0430887	0.411488	0.273678	0.860711	7.57439e-07	0.33204	0.092064	-0.845737	0.000511571
NM_001039137	SCOC	0.353017	7.46762e-10	0.688478	0.00160945	0.605044	0.0631576	0.598145	0.00912931	0.419457	0.024165	0.97945	2.0502e-08
NM_028019	RNF135	0.344505	7.76685e-10	0.209576	0.496021	0.90993	0.000103366	0.506742	0.0452282	0.53734	0.00196365	0.945252	2.34356e-06
NM_021476	CYSLTR1	0.226956	7.82479e-10	0.198766	0.522429	0.823008	0.00196211	0.526568	0.0337694	0.603055	0.000313166	0.629914	0.0349145
NM_133823	MMAA	0	8.35011e-10	-0.0141569	0.969905	0.876788	0.000395406	0.561918	0.0184279	0.687195	1.41734e-05	0.547553	0.0858529
NM_153396	MICAL3	0.131891	8.81626e-10	0.112818	0.740246	0.717073	0.0155756	0.626878	0.00485221	0.61634	0.000204753	-0.0486157	0.919736
NM_026876	1190005F20RIK	0.251733	9.10517e-10	0.0472253	0.896662	0.713158	0.0165185	0.266937	0.406631	0.812669	9.5295e-09	0.519601	0.11122
NM_198298	HELZ	0.111818	1.01788e-09	0.232548	0.438047	0.519174	0.135887	0.0626077	0.888245	0.858803	1.4032e-10	0.36027	0.327533
NM_178116	CAMTA2	0.214808	1.08051e-09	0.610321	0.00799485	0.867701	0.000547139	0.194816	0.579786	0.356292	0.0661967	0.614756	0.0418519
NM_175140	CHST8	0.0872531	1.11188e-09	0.143671	0.661917	0.855008	0.000816161	0.499653	0.0492705	0.61651	0.000203615	0.703273	0.0125105
NM_013758	ADD3	0.350433	1.12091e-09	0.524413	0.0309139	0.74806	0.0093532	0.693358	0.000803261	0.585612	0.00052957	0.947244	1.95043e-06
NM_181411	AFTPH	0.185882	1.2176e-09	0.247814	0.403578	0.648252	0.0390927	0.610513	0.00697278	0.801402	2.22053e-08	-0.899829	5.4801e-05
NM_008348	IL10RA	0.17158	1.30926e-09	0.551726	0.0209574	0.181844	0.673484	0.110818	0.781985	0.846635	5.01096e-10	0.585952	0.0580376
NM_177992	GMPR2	0.464873	1.40282e-09	0.408028	0.122782	0.823452	0.00193984	0.503734	0.0467882	0.533307	0.00217805	0.480675	0.152429
NM_126166	TLR3	0.120892	1.43298e-09	0.676353	0.00208378	0.446986	0.223001	0.162814	0.659626	0.848004	4.32318e-10	-0.0827226	0.85992
NM_146190	TUBGCP5	0.262788	1.46392e-09	0.254966	0.389397	0.924825	4.87958e-05	0.225594	0.506823	0.472571	0.00888894	0.97634	4.12891e-08
NM_011624	TOP3B	0.427096	1.52221e-09	0.44997	0.0804562	0.863843	0.00062212	0.409219	0.142873	0.399122	0.034069	0.055326	0.905103
NM_011884	RNGTT	0.332182	1.55789e-09	0.872957	1.72342e-06	0.57698	0.0831018	0.466383	0.0762249	0.48752	0.00643664	-0.61208	0.0432544
NM_011844	MGLL	0	1.55817e-09	0.60801	0.00831374	0.949556	1.04499e-05	0.419589	0.129956	-0.0614844	0.804961	0.507643	0.122836
NM_022011	GTF2H2	0.319806	1.58288e-09	0.0768999	0.829496	0.437341	0.236876	0.337674	0.256529	0.804544	1.76618e-08	0.968363	1.47418e-07
NM_172693	GALNT12	0.175659	1.63192e-09	0.569311	0.0158699	0.942714	1.74401e-05	0.36663	0.203151	0.107881	0.649907	0.827954	0.000880609
NM_015754	RBBP9	0.193753	1.67914e-09	0.591489	0.0111575	0.85146	0.000909296	0.631406	0.00434842	0.222598	0.300864	0.621536	0.0388107
NM_010186	FCGR1	0	1.74816e-09	0.356949	0.190342	0.888431	0.000254698	-0.041177	0.932194	0.670147	2.86355e-05	0.163054	0.707187
NM_007483	RHOB	0.268541	1.77741e-09	0.341516	0.21482	0.839961	0.00127243	0.200276	0.564463	0.735045	1.41879e-06	0.86315	0.000279071
NM_015771	LATS2	0.0908222	1.77781e-09	0.351512	0.197948	0.889806	0.000240971	0.167443	0.64894	0.789113	5.39481e-08	0.217799	0.597447
NM_001033159	ZFP597	0.427562	1.96275e-09	0.697136	0.00129311	0.728556	0.01297	0.490117	0.0563692	0.487611	0.00642847	-0.881792	0.000128079
NM_001039388	WDR37	0.174906	1.964e-09	0.41302	0.116651	0.601326	0.0656486	0.0522085	0.911194	0.913866	8.96734e-14	0.437697	0.207983
NM_028013	ENDOD1	0.397481	2.34061e-09	0.668406	0.0025108	0.478617	0.182319	0.630702	0.00441878	0.327638	0.0975856	0.512501	0.118197
NM_009663	ALOX5AP	0	2.40412e-09	-0.2199	0.470982	0.907611	0.000116712	0.520888	0.0367349	0.721452	2.87413e-06	0.496722	0.134219
NM_007462	APC	0.223105	2.604e-09	0.128607	0.700352	0.52225	0.132487	0.231942	0.492486	0.907021	2.6085e-13	0.212442	0.609311
NM_016686	VEZF1	0.103882	2.67155e-09	0.755895	0.000241011	0.0982367	0.832747	0.641368	0.00342442	0.679005	1.98748e-05	-0.77599	0.00324581
NM_080708	BMP2K	0.155638	2.78641e-09	0.216804	0.478566	0.877205	0.000390564	0.0985003	0.806192	0.826196	3.20523e-09	-0.88094	0.000133095
NM_001012330	ZFP238	0.0588582	2.84241e-09	-0.0140358	0.970223	0.863883	0.000621899	0.57486	0.0144361	0.621836	0.000169237	0.939443	3.79331e-06
NM_023215	2500003M10RIK	0.46029	2.93685e-09	0.559717	0.0184481	0.485407	0.17395	0.640143	0.00352843	0.561831	0.00103352	-0.440688	0.203769
NM_001038846	RCSD1	0.137964	3.47572e-09	0.481391	0.0556415	0.855658	0.000798001	0.108622	0.785751	0.556871	0.00117763	0.4293	0.219582
NM_019747	ZFP113	0.27156	3.59006e-09	0.115136	0.734053	0.766632	0.00671689	0.483396	0.0621053	0.682089	1.75897e-05	0.911277	2.8393e-05
NM_025359	TSPAN13	0	3.59006e-09	-0.173991	0.585232	0.785342	0.00465436	0.747439	0.000131084	0.641723	8.41683e-05	-0.914694	2.31704e-05
NM_173424	ZBTB37	0.282177	3.60011e-09	0.47674	0.0588873	0.726081	0.0135104	0.262055	0.417166	0.712986	4.37077e-06	0.450091	0.190501
NM_007417	ADRA2A	0.279685	3.91214e-09	0.241505	0.418323	0.80934	0.00273469	0.690371	0.000870052	0.487586	0.00642927	0.74103	0.00656083
NM_001038642	ETS1	0	3.91214e-09	-0.343916	0.210418	0.814844	0.00238546	0.522437	0.0357493	0.813295	9.11051e-09	0.908835	3.27547e-05
NM_025909	OMA1	0	4.64596e-09	-0.0905628	0.795259	0.708151	0.0177701	0.737689	0.000184762	0.706457	5.9419e-06	0.846491	0.000500421
NM_011489	STAT5B	0.325054	4.68226e-09	0.370552	0.170486	0.692012	0.0224028	0.473449	0.0698196	0.741032	1.02652e-06	-0.0298237	0.952066
NM_138630	ARHGAP4	0.218489	5.04373e-09	0.325101	0.243998	0.944315	1.5834e-05	0.235837	0.481855	0.329593	0.0951065	0.812089	0.00136689
NM_001037326	CSTF3	0.0948364	5.20216e-09	0.70329	0.00109529	0.719787	0.0149397	0.0653809	0.884082	0.680802	1.83739e-05	-0.55426	0.0805209
NM_008110	GDF9	0.197292	5.26042e-09	0.169812	0.595867	0.963992	3.35695e-06	0.334055	0.263525	0.5935	0.000421563	0.945976	2.19226e-06
NM_018886	LGALS8	0.408645	5.46873e-09	0.549444	0.0216002	0.417421	0.265396	0.435936	0.109161	0.754925	4.67103e-07	-0.853656	0.000392337
NM_008940	KLK8	0.126309	5.47284e-09	0.443132	0.0867075	0.903276	0.000138524	0.774059	4.56892e-05	0.113655	0.631159	-0.113151	0.802952
NM_030256	BCL9L	0.142225	5.47472e-09	0.645059	0.00415163	0.172048	0.694463	0.476732	0.0676341	0.417606	0.0249931	0.6862	0.0162124
NM_007635	CCNG2	0	5.69915e-09	0.287371	0.318397	-0.0914579	0.844056	0.859542	7.68622e-07	0.751453	5.70266e-07	0.989706	1.08636e-09
NM_175860	GIMAP1	0.0726893	5.82221e-09	0.0998785	0.774159	0.903696	0.000136929	0.554164	0.0214205	0.482718	0.0071493	0.505558	0.125102
NM_175251	ARID2	0.103376	6.30674e-09	0.0862656	0.806976	0.830627	0.00162408	0.393899	0.164423	0.772439	1.60298e-07	-0.0190893	0.969261
NM_008539	SMAD1	0.0159016	6.52832e-09	-0.000532722	0.998962	0.517357	0.137516	0.651351	0.00269938	0.817011	6.92515e-09	-0.972851	7.60423e-08
NM_011947	MAP3K3	0	6.80982e-09	0.558224	0.018845	0.772877	0.00595052	-0.123321	0.756557	0.714371	4.09707e-06	0.409887	0.248748
NM_138646	HPS4	0	7.00629e-09	0.146969	0.653857	0.869796	0.000507484	-0.0773957	0.855432	0.681998	1.76443e-05	0.0926044	0.84039
NM_001039692	ARHGAP12	0.325231	7.35464e-09	0.39553	0.137529	0.341685	0.385109	0.598249	0.00912234	0.70782	5.57587e-06	0.871329	0.000201138
NM_145426	MFAP3	0.182726	7.35464e-09	0.472697	0.0618826	0.943552	1.63879e-05	0.154944	0.681754	0.19483	0.379261	-0.629954	0.0349075
NM_025818	1200014J11RIK	0.334741	7.89871e-09	0.445411	0.0844913	0.471388	0.190627	0.50004	0.049009	0.737969	1.21795e-06	0.454357	0.185357
NM_198642	5031414D18RIK	0.168758	7.89871e-09	0.125514	0.708278	0.779067	0.00525858	0.0278967	0.957421	0.728066	2.02883e-06	-0.759682	0.00457241
NM_011876	TWF2	0.158225	8.35552e-09	0.441933	0.0874556	0.85435	0.000832437	0.595709	0.00956554	0.0481836	0.848797	0.92847	9.1892e-06
NM_016811	DGKA	0.355029	8.81978e-09	0.492584	0.0486896	0.36906	0.339494	0.530555	0.0317523	0.616973	0.000200407	-0.967967	1.52732e-07
NM_019689	ARID3B	0.242733	1.02092e-08	0.169875	0.595824	0.752659	0.00864117	0.214807	0.528946	0.681969	1.7645e-05	-0.0645845	0.889415
NM_153056	SIRT7	0.20203	1.02092e-08	0.179425	0.571409	0.897193	0.000178461	0.196853	0.574074	0.572222	0.000774247	0.846434	0.000500976
NM_024179	0610009O20RIK	0.300567	1.09274e-08	0.513814	0.0365095	0.839691	0.00128203	0.455847	0.0865106	0.126389	0.590491	0.597193	0.0513604
NM_175445	RASSF2	0.0184318	1.09371e-08	0.641598	0.00442955	0.765768	0.00684023	-0.06618	0.882208	0.55852	0.00112542	-0.402332	0.260741
NM_026272	NARF	0.167172	1.11979e-08	0.560733	0.0181414	0.665778	0.0314534	0.240184	0.470713	0.747134	7.31305e-07	0.523357	0.107767
NM_026433	TMEM100	0.0964178	1.23159e-08	-0.0120751	0.974808	0.906892	0.000119874	0.475591	0.0685084	0.462135	0.0109557	0.851456	0.000424295
NM_146236	TCEAL1	0.428675	1.25995e-08	0.612683	0.00765032	0.616328	0.0557629	0.694844	0.000784582	0.358917	0.0637538	0.779101	0.00302887
NM_146073	ZDHHC14	0.353525	1.27838e-08	0.649234	0.0037675	0.823547	0.00193848	0.370018	0.198037	0.283634	0.164826	0.764348	0.00416729
NM_011870	CIB1	0.299698	1.32607e-08	0.618452	0.00686888	0.858814	0.00072581	0.239575	0.47184	0.32243	0.10425	0.231483	0.569031
NM_144800	MTSS1	0.133091	1.32897e-08	0.186507	0.552801	0.900547	0.00015409	0.283258	0.369755	0.513768	0.00352223	0.929669	8.41396e-06
NM_175537	ZBTB38	0.294143	1.33728e-08	0.373735	0.166232	0.840661	0.00125189	0.408109	0.144585	0.578315	0.000656868	0.853512	0.000393506
NM_146194	PICALM	0.412952	1.36934e-08	0.5726	0.0150349	0.59155	0.0725162	0.381285	0.18086	0.631321	0.00012275	-0.954757	8.97685e-07
NM_145124	MIB2	0.341004	1.37662e-08	0.269263	0.355905	0.880443	0.000345092	0.404875	0.149002	0.348558	0.0737953	0.946998	1.99695e-06
NM_026813	SAPS2	0.396662	1.42078e-08	0.409879	0.120995	0.883896	0.000302409	0.390151	0.169137	0.354089	0.0681945	0.781435	0.00286652
NM_028307	TDRKH	0.44527	1.44537e-08	0.5617	0.0178365	0.535989	0.119408	0.763375	7.08314e-05	0.524094	0.00274321	0.648406	0.0275935
NM_011951	MAPK14	0.0191708	1.44586e-08	0.353616	0.194831	0.773731	0.00584478	0.824141	4.20657e-06	-0.0808581	0.73866	0.975337	4.91762e-08
NM_001029930	ENSMUSG00000068790	0.216687	1.55585e-08	0.0697923	0.848914	0.623271	0.0518508	0.743219	0.000153581	0.419512	0.0241545	0.982405	1.04461e-08
NM_025873	TRIT1	0	1.60108e-08	0.215264	0.482695	0.943583	1.63879e-05	-0.405175	0.148738	0.642253	8.29304e-05	0.862607	0.000284824
NM_138313	BMF	0	1.66614e-08	0.357478	0.189992	0.905653	0.000126524	-0.309741	0.312172	0.69689	9.21021e-06	-0.93242	6.74867e-06
NM_181413	ANKS1	0.324185	1.71489e-08	0.486515	0.0523906	0.894721	0.000197786	0.289672	0.357848	0.20682	0.344086	-0.00527498	0.992365
NM_025866	CDCA7	0.141585	1.73353e-08	0.0550738	0.879287	0.838331	0.00132867	0.5619	0.0184279	0.622683	0.000164633	0.739931	0.00669078
NM_027870	ARMCX3	0.243513	1.79547e-08	0.746073	0.000316042	0.481922	0.178292	0.721635	0.000318588	0.345327	0.0770865	-0.685161	0.0164876
NM_145152	LRRC3	0.0756972	1.79789e-08	0.0784063	0.82559	0.906904	0.000119874	0.0426315	0.929109	0.655675	5.01435e-05	0.928422	9.20921e-06
NM_026162	PLXDC2	0	1.82599e-08	0.354635	0.19326	-0.190809	0.657565	0.699656	0.000683507	0.711193	4.72877e-06	0.854012	0.000388086
NM_001035231	ZFP748	0.317385	2.31379e-08	0.569057	0.0158787	0.670152	0.0296964	0.270335	0.399244	0.733788	1.51021e-06	0.183738	0.66677
NM_013753	X99384	0.17171	2.31379e-08	0.684897	0.00175146	0.872527	0.000462052	0.0629437	0.888118	0.35981	0.0630086	0.24768	0.537289
NM_029600	ABCC3	0.18096	2.47436e-08	0.524602	0.0309139	0.90686	0.000119874	0.208563	0.543754	0.341238	0.0815866	0.920228	1.63979e-05
NM_016849	IRF3	0.197609	2.52013e-08	0.656858	0.00319179	0.457699	0.208841	0.18017	0.617304	0.603491	0.000308752	-0.570076	0.0689053
NM_026246	MRPL49	0.281118	2.55696e-08	0.759683	0.000222338	0.690316	0.0229458	0.26514	0.410172	0.400792	0.0331467	0.557588	0.0779519
NM_133345	ING4	0.041556	2.59704e-08	0.79052	7.91659e-05	0.693583	0.0218946	0.0220382	0.964977	0.527794	0.00250405	0.897746	6.08816e-05
NM_010861	MYL2	0.266865	2.69613e-08	0.0937188	0.789156	0.719439	0.0150147	0.715915	0.000388769	0.33287	0.0910164	0.580038	0.0619861
NM_172537	SEMA6D	0.235198	2.72891e-08	0.345694	0.208056	0.279139	0.493462	0.894149	5.09906e-08	0.531053	0.00230609	0.966046	2.01134e-07
NM_026832	CGRRF1	0.335247	2.73448e-08	0.538743	0.0252922	0.781262	0.00502998	0.2882	0.359952	0.322166	0.104552	0.6384	0.0314726
NM_010734	LST1	0.300315	3.04529e-08	0.256275	0.386285	0.861842	0.00066466	0.501627	0.0482153	0.451302	0.0135626	0.910514	2.9765e-05
NM_198420	D15WSU169E	0.139763	3.09937e-08	0.0701423	0.848029	0.949879	1.02843e-05	0.27893	0.379977	0.556225	0.00119704	0.48392	0.148322
NM_010591	JUN	0	3.12331e-08	0.26557	0.36402	0.798509	0.00352025	-0.184151	0.60749	0.831929	1.90097e-09	0.00187887	0.997344
NM_207210	DYRK4	0	3.65336e-08	0.213564	0.486677	0.872758	0.000458493	-0.0367387	0.940724	0.741716	9.87752e-07	0.754838	0.00503718
NM_018762	GP9	0.292061	3.85852e-08	0.221975	0.465214	0.897273	0.000178296	0.335105	0.262566	0.481706	0.00729486	0.488935	0.142789
NM_026370	MYST1	0.324476	4.11397e-08	0.670487	0.0023843	0.661379	0.0332665	0.411573	0.139545	0.299209	0.137948	0.479925	0.153377
NM_008927	MAP2K1	0.152236	4.29267e-08	0.752193	0.000269119	0.213941	0.613755	0.775424	4.2782e-05	0.172314	0.44782	0.948954	1.66157e-06
NM_011188	PSMC2	0.215915	4.32113e-08	0.63273	0.0052587	0.738626	0.0110095	0.686917	0.000970749	0.236362	0.265777	-0.0165576	0.974057
NM_134122	NRM	0.174092	4.64509e-08	0.5572	0.0190954	0.732978	0.012078	0.109614	0.783949	0.515457	0.00339497	0.543616	0.0888603
NM_009288	STK10	0	4.70163e-08	-0.0367633	0.919309	0.866432	0.000570168	0.111706	0.781119	0.795502	3.41125e-08	-0.216214	0.600726
NM_013767	CSNK1E	0.248324	5.09381e-08	0.0445486	0.900812	0.74817	0.00934237	0.334592	0.263112	0.599071	0.000355158	0.827061	0.000902633
NM_009628	ADNP	0.0353344	5.16063e-08	-0.0434264	0.903676	0.82777	0.0017467	0.500988	0.0486553	0.627408	0.000140044	-0.0422572	0.932099
NM_001024806	CEBPZ	0.181379	5.34027e-08	0.296876	0.298474	0.169373	0.699469	0.60851	0.0072397	0.838582	1.05038e-09	0.343344	0.355454
NM_019800	ACP6	0.325531	5.37854e-08	0.653568	0.00343684	0.725744	0.013577	0.471637	0.0710502	0.363819	0.0593455	0.677584	0.0184972
NM_133185	ROGDI	0	5.43802e-08	0.250574	0.397764	0.781357	0.00502994	-0.133147	0.73519	0.597725	0.000369948	0.679535	0.0179326
NM_133983	CD276	0.23789	5.99023e-08	0.628394	0.00573056	0.687158	0.0239315	0.11133	0.781511	0.245424	0.245532	-0.547245	0.0860999
NM_007945	EPS8	0.167092	6.26086e-08	0.219178	0.472849	0.909906	0.000103366	0.159282	0.668955	0.647595	6.83456e-05	-0.315665	0.405779
NM_177320	PIK3R5	0.200627	6.43495e-08	0.0894041	0.797985	0.826948	0.00177629	0.253711	0.43533	0.653594	5.44912e-05	-0.922736	1.39444e-05
NM_015800	CRIM1	0.197972	6.56816e-08	0.28683	0.319349	0.891561	0.000225772	0.306167	0.319012	0.673269	2.52916e-05	0.349808	0.34391
NM_010273	GDI1	0.305672	6.93656e-08	0.16526	0.606594	0.425514	0.253468	0.406509	0.14679	0.716541	3.6876e-06	0.308191	0.42005
NM_144913	MEPCE	0.36108	7.04484e-08	0.391918	0.14159	0.820561	0.00208078	0.227878	0.501575	0.385946	0.0423334	0.498973	0.131677
NM_198214	SNPH	0.137243	7.24561e-08	0.0458322	0.898917	0.965769	2.89404e-06	0.191767	0.585571	0.303366	0.131463	0.568258	0.0701869
NM_028754	0610037L13RIK	0.128136	7.46008e-08	0.608688	0.00823728	0.0948804	0.837871	0.15527	0.68138	0.817885	6.41481e-09	-0.414226	0.242639
NM_146083	SFRS7	0.254222	7.58906e-08	0.234504	0.434301	0.362831	0.350167	0.627696	0.00475921	0.790803	4.77866e-08	-0.379261	0.296308
NM_007383	ACADS	0.129924	7.58906e-08	0.77032	0.000159245	0.554957	0.101382	0.496957	0.0514648	-0.0726919	0.767479	0.925878	1.11852e-05
NM_178707	ZFP592	0	7.67694e-08	0.105688	0.758335	0.914738	8.1799e-05	-0.261841	0.417678	0.705599	6.17178e-06	-0.165942	0.702723
NM_138667	MAP3K7IP2	0.14048	8.81457e-08	0.109636	0.748382	0.782938	0.00487196	0.117921	0.76859	0.86955	4.16357e-11	0.706296	0.0119215
NM_134189	GALNT10	0	9.31031e-08	0.637432	0.00483751	0.925839	4.62507e-05	0.462864	0.0796944	-0.236572	0.265366	0.555113	0.0799384
NM_007764	CRKL	0.111939	9.64238e-08	0.406155	0.124298	0.930663	3.60364e-05	-0.0146358	0.976706	0.505141	0.00430355	-0.0275119	0.955144
NM_001102411	KNG1	0	1.02257e-07	0.246975	0.405545	0.877511	0.00038662	0.768331	5.83523e-05	-0.0188956	0.942083	0.765197	0.00409985
NM_172614	TMEM44	0	1.04322e-07	-0.206904	0.502064	0.954443	7.2015e-06	0.334102	0.263503	0.463131	0.0107271	0.0643346	0.889947
NM_175646	TXNL4B	0.516198	1.05157e-07	0.558036	0.0188782	0.550941	0.104781	0.528163	0.0329191	0.492864	0.0057182	0.381219	0.293834
NM_009928	COL15A1	0.360789	1.05157e-07	0.150672	0.643759	0.600379	0.0662356	0.437217	0.107269	0.5527	0.00131641	0.516764	0.113948
NM_173870	MGAT4A	0.276001	1.05157e-07	0.355248	0.192657	0.827574	0.00175175	0.163457	0.658775	0.651186	5.98208e-05	0.476955	0.156859
NM_021293	CD33	0	1.05157e-07	-0.16717	0.602029	0.924949	4.8707e-05	0.205018	0.551773	0.584739	0.000543188	0.904277	4.23796e-05
NM_007396	ACVR2A	0.114857	1.06183e-07	0.0569204	0.875572	0.469235	0.193401	0.360272	0.213722	0.783299	7.9163e-08	-0.225995	0.581266
NM_001039390	PKIG	0	1.06243e-07	0.650991	0.00361911	0.919078	6.57515e-05	-0.032794	0.947889	0.372252	0.0523419	0.950826	1.35686e-06
NM_177681	ZFP12	0.289518	1.07585e-07	0.502447	0.0426916	0.76536	0.00688055	0.514531	0.0403012	0.295532	0.143808	0.531947	0.0992468
NM_010424	HFE	0.150223	1.08692e-07	0.463923	0.0683498	0.949526	1.04499e-05	0.232028	0.492444	0.115337	0.62592	-0.555277	0.0798876
NM_028312	CCDC12	0.184751	1.10141e-07	0.565876	0.0167815	0.890715	0.000232328	0.434025	0.111111	0.121052	0.606301	0.79978	0.00186242
NM_020497	ZFP276	0.200731	1.11332e-07	0.591316	0.0111868	0.810498	0.00266282	0.226178	0.505643	0.434768	0.0184316	0.57646	0.0644951
NM_001085440	SMCR8	0.137396	1.11992e-07	0.167842	0.600558	0.965468	2.96633e-06	0.109048	0.78483	0.437433	0.0175838	-0.4131	0.244153
NM_001039105	KCNRG	0	1.16499e-07	0.248204	0.402762	-0.140872	0.755356	0.669822	0.00164391	0.767398	2.21042e-07	0.72628	0.00853076
NM_030147	BRD8	0	1.17075e-07	0.376356	0.162053	0.770149	0.00627637	0.0597315	0.894128	0.763475	2.82822e-07	0.758788	0.00466043
NM_029582	TXNDC11	0.278545	1.17666e-07	0.44366	0.0862756	0.787718	0.00443804	0.33381	0.263849	0.488362	0.00632085	0.272855	0.48666
NM_008960	PTEN	0.256491	1.17666e-07	0.269066	0.356194	0.883134	0.000311242	0.168601	0.647404	0.594628	0.000408064	-0.731166	0.0078231
NM_013881	ULK2	0.0419972	1.20204e-07	0.190705	0.542334	0.829006	0.00169291	0.512187	0.0415705	0.655992	4.96183e-05	0.720793	0.00936494
NM_018761	CTNNAL1	0	1.20365e-07	0.011777	0.97569	0.891333	0.000227404	0.165804	0.653105	0.774626	1.39647e-07	-0.52134	0.109734
NM_146087	CSNK1A1	0.349499	1.27845e-07	0.591985	0.0110734	0.539902	0.115299	0.724449	0.000292941	0.424554	0.0222386	-0.129801	0.76879
NM_001102471	CNNM2	0.379676	1.37757e-07	0.720534	0.000688919	0.758249	0.00780476	0.289001	0.358368	0.391596	0.0386755	-0.0414836	0.933071
NM_011379	SIPA1	0.10241	1.40535e-07	0.395671	0.137456	0.913559	8.69461e-05	0.00582399	0.991925	0.344346	0.0781256	-0.445801	0.19639
NM_025812	HMG20A	0.433449	1.45571e-07	0.515047	0.0359353	0.453387	0.214503	0.477672	0.0668823	0.574079	0.000736888	0.726058	0.00855543
NM_172397	LIMD2	0.0558226	1.52963e-07	0.305084	0.281901	0.940952	1.90778e-05	0.0152577	0.975027	0.402777	0.0320853	0.152222	0.725667
NM_030249	CTTNBP2NL	0.0536863	1.52963e-07	0.295865	0.30065	0.873428	0.000447816	0.641572	0.00342051	-0.00720906	0.977558	0.748157	0.00575899
NM_007840	DDX5	0.43744	1.54236e-07	0.419848	0.109254	0.477793	0.183171	0.41727	0.13295	0.738196	1.20348e-06	0.335322	0.370153
NM_145822	CD3EAP	0.353341	1.58709e-07	0.595962	0.0102527	0.445675	0.224413	0.624585	0.00509134	0.286015	0.160691	-0.159123	0.714053
NM_009461	UBR1	0.136025	1.62337e-07	0.011576	0.976385	0.603873	0.063934	0.166155	0.651974	0.876438	2.02103e-11	-0.268861	0.494114
NM_011665	UBE2I	0	1.62958e-07	0.595878	0.0102527	0.865375	0.000591223	0.516023	0.0394514	-0.0815147	0.736962	0.818941	0.00114216
NM_145958	KBTBD2	0.254958	1.64801e-07	0.241368	0.418641	0.919685	6.40187e-05	0.221881	0.514855	0.587447	0.000503738	0.00610889	0.991339
NM_008033	FNTA	0.228091	1.65484e-07	0.303812	0.284794	0.783641	0.00481329	0.667062	0.001748	0.241996	0.253356	0.672005	0.0201063
NM_008521	LTC4S	0	1.67604e-07	0.0699972	0.848278	0.946824	1.32442e-05	-0.259602	0.422983	0.496219	0.00530092	0.520889	0.110089
NM_021421	ANGEL2	0.247205	1.68643e-07	0.167723	0.600712	0.760731	0.00749142	0.396088	0.161431	0.581702	0.000596582	0.858959	0.000326564
NM_008360	IL18	0.208818	1.76801e-07	0.243326	0.414252	0.745908	0.00967749	0.240748	0.46894	0.646056	7.2414e-05	0.671491	0.0202566
NM_053198	SFXN4	0.373131	1.87618e-07	0.323789	0.24596	0.555255	0.101262	0.437931	0.10628	0.586538	0.000516559	0.711026	0.011065
NM_027554	USP38	0.158751	1.89604e-07	0.574655	0.0144602	0.196609	0.647249	0.464612	0.0779104	0.63405	0.000111709	-0.678579	0.0182274
NM_001008791	WHRN	0.383535	1.91493e-07	0.296273	0.299632	0.352255	0.366806	0.388194	0.17175	0.526345	0.00259299	0.907746	3.50091e-05
NM_019721	METTL3	0.194499	2.00625e-07	0.151592	0.641544	0.654238	0.0363848	0.589516	0.0108808	0.487165	0.00648817	-0.0741908	0.873673
NM_027872	SLC46A3	0.263295	2.06498e-07	0.193779	0.534077	0.537352	0.117931	0.367901	0.200681	0.663551	3.67725e-05	0.969213	1.27229e-07
NM_009554	ZFP37	0.148589	2.08926e-07	0.179818	0.570077	0.223322	0.595698	0.847408	1.28651e-06	0.580238	0.000622035	-0.118983	0.789295
NM_009032	RBM4	0.211526	2.10813e-07	0.255006	0.389397	0.885404	0.000284301	0.233898	0.48608	0.577026	0.000679753	-0.119958	0.786984
NM_001013378	USPL1	0.300381	2.12522e-07	0.606437	0.00861865	0.873332	0.000448746	0.235433	0.483222	0.369974	0.0541682	-0.835874	0.0006971
NM_175273	2310046O06RIK	0.247292	2.1388e-07	0.328581	0.23764	0.537904	0.117451	0.379152	0.183659	0.713968	4.16839e-06	0.774954	0.00331857
NM_027206	TNFAIP8L2	0.301662	2.1499e-07	0.719767	0.000702025	0.513862	0.141039	0.572563	0.0150901	0.177779	0.430758	0.839613	0.000616825
NM_021536	RHOT1	0.285042	2.26533e-07	0.681311	0.00189146	0.761704	0.00736864	0.3341	0.263503	0.2844	0.163575	0.268332	0.495387
NM_175025	ATP2C1	0.00085652	2.35464e-07	0.421582	0.107429	0.0381639	0.937891	0.709719	0.000483393	0.647306	6.91155e-05	0.940218	3.5386e-06
NM_007935	EPC1	0.295676	2.39732e-07	0.168505	0.599009	0.470846	0.191402	0.346956	0.238717	0.7921	4.34974e-08	-0.173901	0.685472
NM_027405	1700020O03RIK	0.0747	2.47193e-07	0.502143	0.0427601	0.852273	0.000892075	-0.00871681	0.987839	0.409995	0.0283837	-0.26959	0.492773
NM_010093	E2F3	0.142634	2.49548e-07	0.405058	0.12512	0.876548	0.000398828	0.104587	0.793713	0.509649	0.00387096	-0.736007	0.00719507
NM_001005420	GM347	0.0722388	2.59684e-07	0.102543	0.767729	0.834132	0.00148389	0.619099	0.00577402	0.513785	0.00352223	0.576858	0.0642884
NM_178367	DHX33	0.241117	2.59716e-07	0.483862	0.0540379	0.83537	0.00143907	0.206564	0.549731	0.436986	0.0177311	-0.792507	0.00221642
NM_054055	SLC13A3	0	2.69357e-07	0.37242	0.167956	0.932046	3.33823e-05	-0.200453	0.564208	0.566187	0.000915017	0.240083	0.551885
NM_053100	TRIM8	0.2341	2.70342e-07	0.563618	0.0174702	0.865602	0.000587717	0.270691	0.398613	0.205196	0.348418	0.733852	0.00743745
NM_026757	0610010K14RIK	0.0538821	2.74057e-07	0.747057	0.000308135	0.859524	0.000711047	0.403628	0.150776	0.052381	0.834697	0.177362	0.679194
NM_019663	PIAS1	0.295481	2.74437e-07	0.441681	0.0874556	0.500784	0.156134	0.2435	0.462809	0.762603	2.98174e-07	-0.459875	0.178208
NM_028226	RBM12B	0.389744	2.81391e-07	0.459179	0.072283	0.60692	0.0618562	0.411815	0.139434	0.694737	1.01722e-05	0.471995	0.162828
NM_153389	ATP10D	0.185473	2.93382e-07	0.216565	0.479022	0.702231	0.0193715	0.218737	0.52116	0.780262	9.73584e-08	-0.277062	0.478561
NM_011373	ST6GALNAC4	0.281653	2.99204e-07	0.59069	0.0112552	0.746361	0.00963321	0.376694	0.187351	0.180467	0.42275	0.795764	0.00206247
NM_001013256	1500010J02RIK	0	3.01732e-07	0.533695	0.0272494	0.941561	1.83213e-05	0.13578	0.730596	-0.0938875	0.695629	0.943558	2.66692e-06
NM_021351	CRYBA4	0	3.11824e-07	0.414662	0.11515	0.903629	0.000136941	-0.0648828	0.884715	0.457901	0.0119345	0.944038	2.57641e-06
NM_172666	AGPS	0.156123	3.22574e-07	0.129383	0.698516	0.711037	0.0170605	0.555165	0.0210136	0.688545	1.32925e-05	0.776285	0.00322683
NM_207255	ZFP532	0.436726	3.28871e-07	0.467577	0.0656826	0.699158	0.0202171	0.460282	0.0823188	0.545406	0.00159925	0.674575	0.0192979
NM_011608	TNFRSF17	0.286292	3.45063e-07	0.738825	0.00039082	0.680847	0.0259686	0.296347	0.341277	0.355307	0.0671001	0.079697	0.864741
NM_027275	PTCD3	0.190839	3.70146e-07	0.127803	0.702566	0.830931	0.00161077	0.249302	0.44624	0.695899	9.65607e-06	-0.169466	0.694684
NM_009072	ROCK2	0	3.90741e-07	0.034035	0.925505	0.546419	0.109019	0.529798	0.0320931	0.851249	3.09693e-10	0.882743	0.000123036
NM_027260	VRK2	0.265377	3.94249e-07	0.19179	0.539422	0.891373	0.000227292	0.362366	0.209417	0.386548	0.0419345	-0.0313636	0.950098
NM_021297	TLR4	0.165056	3.97155e-07	0.230455	0.442718	0.862854	0.000643305	0.410257	0.141724	0.539487	0.00186106	0.898564	5.84088e-05
NM_177152	LRIG3	0	3.97155e-07	0.155661	0.630847	0.914796	8.1799e-05	-0.0602039	0.893113	0.704885	6.3908e-06	0.748396	0.00573703
NM_008696	MAP4K4	0.146625	4.03919e-07	0.167249	0.602029	0.862836	0.000643305	0.155194	0.68138	0.461203	0.0111664	0.45204	0.188079
NM_009871	CDK5R1	0	4.12243e-07	0.614618	0.0073725	-0.555302	0.101245	0.751246	0.000113852	0.417133	0.0251767	-0.651679	0.0264846
NM_026383	PNRC2	0.205765	4.14906e-07	0.262857	0.37055	0.872428	0.000462883	0.684245	0.00105178	0.327893	0.097284	0.919295	1.72795e-05
NM_016974	DBP	0.369712	4.39816e-07	0.267843	0.358651	0.823405	0.00194104	0.373598	0.190906	0.306923	0.126073	0.744085	0.00623031
NM_010687	LARGE	0.327438	4.58737e-07	0.598007	0.00996754	0.774892	0.00571468	0.303622	0.323861	0.368544	0.0553774	0.759465	0.00459393
NM_001004176	MAML3	0.00567141	4.60439e-07	-0.134321	0.684848	0.813439	0.00247081	0.194753	0.579786	0.741898	9.80547e-07	0.175854	0.681192
NM_019941	ZFP235	0.269738	4.64508e-07	0.381108	0.155318	0.860408	0.000693245	0.465685	0.0770313	0.466188	0.0100781	0.355389	0.335289
NM_172692	GBA2	0	4.83277e-07	0.349505	0.200969	0.892217	0.000220517	-0.0497413	0.917089	0.46679	0.00994893	0.197961	0.638889
NM_001005788	ZFP69	0.371702	5.02718e-07	0.323185	0.247099	0.787395	0.00446454	0.473375	0.0698196	0.456699	0.0122054	0.791978	0.0022472
NM_181410	GTF2H3	0.355854	5.12096e-07	0.597061	0.0100994	0.355117	0.362535	0.6494	0.00282502	0.351909	0.0704443	0.455684	0.183552
NM_144818	NCAPH	0.222459	5.12113e-07	0.619968	0.00668647	0.876057	0.00040689	0.274006	0.391838	0.249905	0.234896	0.609756	0.0445571
NM_013584	LIFR	0	5.39498e-07	0.146573	0.655261	0.781334	0.00502994	-0.262473	0.416527	0.87491	2.31604e-11	-0.534705	0.096864
NM_198011	E430018J23RIK	0.352238	5.47345e-07	0.551307	0.0210946	0.777354	0.00543764	0.316895	0.298716	0.324163	0.102028	0.162272	0.708741
NM_153680	SNX17	0.29553	5.56907e-07	0.323519	0.246519	0.780909	0.00506172	0.324073	0.283334	0.272883	0.185316	0.260467	0.511247
NM_146193	BTBD1	0.146695	5.60918e-07	0.133295	0.688559	0.767214	0.00663907	0.690367	0.000870052	0.426831	0.0213456	-0.174171	0.684999
NM_008538	MARCKS	0.144845	5.77077e-07	0.198913	0.522182	0.970979	1.88052e-06	0.175648	0.62947	0.277083	0.177175	0.865141	0.000258081
NM_007639	CD1D1	0.0619528	5.83238e-07	0.081789	0.817874	0.886829	0.000268585	0.460329	0.0823188	0.426226	0.0215847	-0.169835	0.693909
NM_011122	PLOD1	0.0342915	6.29639e-07	0.467853	0.0655129	0.800557	0.00336772	-0.0408956	0.932388	0.451619	0.0134834	-0.492506	0.138903
NM_001098222	BHLHB9	0.0711091	6.51363e-07	0.793499	7.05821e-05	0.403891	0.28462	0.510924	0.0423374	0.0788335	0.746044	0.0576374	0.900676
NM_001109985	NOS1AP	0.143216	6.60824e-07	0.10964	0.748382	0.734151	0.0118595	0.350889	0.232397	0.665784	3.41026e-05	-0.179202	0.675712
NM_019739	FOXO1	0.264801	6.75185e-07	0.760157	0.000222127	0.793034	0.00395591	0.315373	0.3013	0.336623	0.0866138	-0.522213	0.108888
NM_030075	KLHDC8B	0.0484394	6.93014e-07	-0.0963923	0.782373	0.838797	0.00131632	0.156649	0.676402	0.574479	0.000730207	0.284324	0.464386
NM_021881	QK	0.0246294	7.20226e-07	0.044512	0.900838	0.67558	0.0277706	0.695185	0.000778914	0.623856	0.000158467	0.558891	0.0769398
NM_133676	OSGEP	0.133873	7.31589e-07	0.507226	0.0400274	0.539442	0.115777	0.657378	0.00231929	0.174611	0.441048	0.930556	7.84747e-06
NM_201609	ZFP652	0.154103	7.46829e-07	0.06504	0.859077	0.863905	0.000621899	0.368444	0.200192	0.252952	0.227614	0.74583	0.00601417
NM_008452	KLF2	0	7.56059e-07	0.0525315	0.885139	0.848361	0.000995037	0.190327	0.59043	0.717392	3.55847e-06	0.269499	0.492927
NM_008548	MAN1A	0.167687	7.70156e-07	0.238876	0.423123	0.801566	0.00328963	0.242344	0.465326	0.663475	3.68434e-05	-0.860431	0.000309852
NM_001109661	BACH2	0.143687	7.71385e-07	0.533563	0.0272617	0.640846	0.0423856	0.181206	0.614532	0.630205	0.000127746	0.63496	0.0328621
NM_033354	SEC16B	0.249238	7.79747e-07	0.279382	0.334852	0.882204	0.000322408	0.287519	0.361346	0.256998	0.218709	0.023834	0.96071
NM_001005475	IQSEC2	0.219528	7.8873e-07	0.578203	0.0136657	0.788054	0.00440906	0.282379	0.371996	0.083379	0.730621	0.397471	0.26854
NM_178364	ZFP369	0.200994	7.90959e-07	0.191935	0.539024	0.758253	0.00780476	0.600044	0.0088372	0.379905	0.0466903	0.541083	0.0910855
NM_001025431	BTBD3	0.192233	8.35523e-07	0.237904	0.425147	0.808117	0.00280882	0.602858	0.00824418	0.428716	0.0206376	0.904459	4.21285e-05
NM_029498	ZMYM2	0.238357	8.48552e-07	0.310413	0.271068	0.573784	0.0854654	0.276714	0.385031	0.802107	2.10661e-08	0.220109	0.593699
NM_023697	RDH14	0.335761	8.6997e-07	0.408961	0.12198	0.832916	0.00153151	0.390689	0.168709	0.37314	0.0516361	0.311272	0.414469
NM_025423	1110059E24RIK	0.30462	8.6997e-07	0.648158	0.00386166	0.801443	0.00329836	0.254096	0.434661	0.378067	0.0478276	-0.428209	0.220886
NM_144892	NCOA5	0.442903	8.70556e-07	0.718387	0.000727889	0.481831	0.178385	0.449543	0.0928163	0.389478	0.0399982	-0.934706	5.67292e-06
NM_001033988	NCOA4	0.213444	8.79319e-07	0.413056	0.116651	0.890405	0.000235765	0.362119	0.209771	0.223704	0.297554	0.634785	0.0329359
NM_145853	TPCN1	0.264739	9.35495e-07	0.107814	0.752885	0.798534	0.00352025	0.380615	0.181721	0.294228	0.146012	0.915947	2.14047e-05
NM_009835	CCR6	0.055814	9.43486e-07	0.0597639	0.869141	0.381947	0.320085	0.925769	2.83422e-09	-0.0251241	0.921994	0.474063	0.160261
NM_019668	UBE2A	0.227571	9.47308e-07	0.425019	0.103533	0.243701	0.557647	0.846682	1.33126e-06	0.469964	0.00933296	0.479872	0.153377
NM_153551	DENND1C	0.215061	9.76613e-07	-0.0563129	0.876512	0.785113	0.00466885	0.277628	0.38376	0.66771	3.15324e-05	0.139381	0.751812
NM_023684	LIME1	0.258666	9.83346e-07	0.281496	0.329923	0.882966	0.000312446	0.318734	0.294422	0.424334	0.0222781	0.118817	0.789487
NM_009333	TCF7L2	0.186475	9.83594e-07	0.273085	0.347857	0.397612	0.294718	0.691394	0.000846286	0.403715	0.0316184	-0.995115	6.74695e-11
NM_008948	PSMC3	0	9.97069e-07	0.625826	0.00598799	0.874002	0.000439831	0.587175	0.0113474	-0.359638	0.0631332	0.574953	0.0654439
NM_177338	HMBOX1	0	1.01194e-06	-0.159916	0.619822	0.724889	0.0137671	0.397929	0.1593	0.670224	2.86044e-05	0.337776	0.365729
NM_172392	ZFP759	0.276111	1.01225e-06	0.469278	0.0641296	0.583402	0.0781632	0.332632	0.265705	0.601715	0.000327149	0.626006	0.0366607
NM_178911	PLD4	0	1.02394e-06	0.335602	0.224707	0.844269	0.00111538	0.0711153	0.870654	0.544003	0.00165894	0.935645	5.25867e-06
NM_027901	GTF3C2	0.177631	1.12413e-06	0.0840605	0.812266	0.425542	0.253468	0.0350078	0.943836	0.81625	7.36621e-09	0.452161	0.188006
NM_178774	PRR18	0.379496	1.16348e-06	0.321993	0.248654	0.391371	0.304691	0.58839	0.0111381	0.614109	0.00022053	0.849857	0.000449368
NM_029884	HGSNAT	0	1.20688e-06	-0.104931	0.760973	0.927991	4.12837e-05	0.0102431	0.985124	0.647822	6.79085e-05	-0.139215	0.752078
NM_023733	CROT	0.11134	1.26682e-06	0.0781963	0.825824	0.809169	0.00273972	0.305802	0.319544	0.712882	4.38142e-06	0.276527	0.479442
NM_008606	MMP11	0.297907	1.28618e-06	0.278414	0.33701	0.858045	0.000738116	0.29887	0.33534	0.357038	0.0655052	0.365384	0.318622
NM_001024136	ANKS6	0.223048	1.32838e-06	0.710657	0.000917409	0.532098	0.123021	0.164667	0.65624	0.411453	0.0277016	0.688821	0.0155969
NM_172672	GANC	0.223005	1.41426e-06	0.147559	0.652352	0.746238	0.00964394	0.309524	0.312462	0.580222	0.000622035	0.8646	0.000263657
NM_020579	B4GALT3	0.03459	1.45245e-06	0.604746	0.00895892	0.299927	0.456875	0.000152871	0.999818	0.573425	0.000750634	-0.980351	1.71432e-08
NM_011360	SGCE	0.196323	1.47403e-06	0.614841	0.0073449	0.769626	0.00633391	0.380989	0.181209	0.244444	0.24783	0.447308	0.194302
NM_011633	TRAF5	0	1.50009e-06	-0.274829	0.343951	0.867961	0.000543404	0.0904764	0.82732	0.815349	7.90069e-09	-0.648437	0.0275915
NM_001032378	PECAM1	0.279298	1.54507e-06	0.57231	0.0150965	0.45328	0.214574	0.163913	0.657525	0.509741	0.00386562	0.163003	0.707187
NM_175180	WDR44	0	1.62273e-06	-0.0901617	0.796149	0.653255	0.0368724	0.519001	0.0377164	0.799712	2.49725e-08	0.953831	9.78165e-07
NM_019940	ZFP111	0	1.62327e-06	-0.138026	0.674447	0.85789	0.000739544	0.581833	0.0124701	0.549745	0.0014305	0.384395	0.288742
NM_001109761	CAPN3	0	1.63284e-06	0.384024	0.151491	0.929764	3.776e-05	-0.018776	0.970487	0.252203	0.229492	0.877282	0.000156513
NM_198957	C430048L16RIK	0.22941	1.68871e-06	0.131604	0.693154	0.571089	0.0877424	0.561189	0.0185599	0.699871	8.00699e-06	0.740697	0.00659171
NM_172779	DDX26B	0	1.68871e-06	-0.16683	0.60315	0.146391	0.744102	0.394121	0.164423	0.881409	1.12386e-11	0.91866	1.7941e-05
NM_146191	LRRK1	0.245693	1.80449e-06	0.350484	0.199632	0.887288	0.000266002	0.243737	0.462337	0.321589	0.105334	0.369888	0.311796
NM_019574	PATZ1	0.176205	1.86542e-06	0.161736	0.615302	0.711262	0.0170167	0.30532	0.320628	0.560504	0.00106555	0.608719	0.045099
NM_175383	B3GNT1	0.215198	1.93683e-06	0.670012	0.00241384	0.56694	0.0911032	0.570178	0.0158338	0.181336	0.420241	0.90945	3.16458e-05
NM_009295	STXBP1	0.413274	1.97237e-06	0.463951	0.0683498	0.699954	0.0199644	0.432771	0.112497	0.358705	0.0639673	0.130061	0.768695
NM_175751	ZFP608	0.242257	2.00859e-06	0.172978	0.588415	0.917919	6.96905e-05	0.195061	0.579774	0.128767	0.584315	0.961534	3.88611e-07
NM_027030	DCPS	0.200977	2.01011e-06	0.449932	0.0804562	0.185557	0.666294	0.66152	0.00208473	0.51438	0.00347461	0.1188	0.789487
NM_199018	STARD8	0	2.02446e-06	0.825861	2.04721e-05	0.882693	0.000316192	0.198211	0.57056	-0.373506	0.0513679	0.920234	1.63979e-05
NM_010910	NEFL	0	2.14393e-06	-0.0570248	0.875372	0.89286	0.000214463	0.323979	0.283525	0.542443	0.00172697	-0.172924	0.687517
NM_153514	RHOBTB2	0.161398	2.15128e-06	0.298638	0.294722	0.747048	0.0095126	0.390206	0.169137	0.447487	0.0146392	0.880979	0.000133095
NM_175423	ORAI1	0.322355	2.18023e-06	0.589078	0.0115505	0.635053	0.0452903	0.272345	0.394691	0.230062	0.280827	-0.376491	0.30052
NM_001004062	CRTC1	0.240754	2.20612e-06	0.476683	0.0588873	0.822223	0.0019976	0.33771	0.256529	0.0612259	0.805311	-0.176035	0.680945
NM_001033439	LRCH1	0.232313	2.21224e-06	0.248935	0.400891	0.49154	0.166883	0.528303	0.0329084	0.613824	0.000222641	0.747658	0.00581246
NM_177778	ARMC7	0.118396	2.29143e-06	0.194601	0.532	0.901584	0.00014967	0.0624561	0.888417	0.49729	0.00516876	-0.50432	0.126343
NM_001038015	GNPDA2	0.0658863	2.30482e-06	0.253481	0.392535	0.760195	0.00755406	0.699346	0.000689066	0.211571	0.331426	0.838866	0.000632802
NM_008245	HHEX	0	2.31439e-06	-0.209423	0.496041	0.696087	0.0211149	0.714505	0.000406765	0.631861	0.000120469	0.991169	6.15031e-10
NM_177263	ZHX3	0.427026	2.33512e-06	0.442938	0.0867646	0.656162	0.0355404	0.431664	0.114075	0.381928	0.0451691	0.109704	0.809165
NM_177715	KCTD12	0	2.36563e-06	-0.0888184	0.800092	0.641186	0.0421992	0.797214	1.64989e-05	0.528424	0.00246506	0.954851	8.89247e-07
NM_181516	TAZ	0.226151	2.37498e-06	0.274361	0.34506	0.728484	0.0129812	0.580473	0.0128002	0.253854	0.225435	0.787671	0.00248727
NM_028170	1700030K09RIK	0.352653	2.39162e-06	0.355668	0.192264	0.630193	0.0479296	0.405558	0.148427	0.504782	0.00434035	0.373686	0.305453
NM_029981	ADAMTSL2	0.126341	2.51782e-06	0.0769079	0.829496	0.960561	4.25899e-06	0.148823	0.700393	0.32025	0.106989	-0.298174	0.43827
NM_011862	PACSIN2	0.347873	2.58725e-06	0.382956	0.152789	0.760911	0.00747086	0.221726	0.514855	0.447004	0.0147593	-0.921522	1.50423e-05
NM_016684	ZSCAN12	0.102831	2.67952e-06	0.642865	0.00429819	0.847334	0.00102614	-0.0579401	0.898033	0.336367	0.0869032	0.502083	0.128888
NM_177876	VPS37B	0.00301953	2.69196e-06	0.602441	0.00929014	0.839184	0.0013012	-0.0964162	0.811582	0.355212	0.0671648	-0.330761	0.378378
NM_025636	2310079N02RIK	0	2.69196e-06	0.48897	0.0507684	0.94267	1.74401e-05	-0.22336	0.511991	0.245019	0.246438	-0.20348	0.628217
NM_146145	JAK1	0.285188	2.7045e-06	0.496203	0.0460546	0.795695	0.00375219	0.302144	0.327199	0.341387	0.0814125	-0.969564	1.22751e-07
NM_181412	ZBED4	0.144499	2.81757e-06	0.416037	0.113686	0.840649	0.00125189	0.102254	0.79921	0.583508	0.0005644	-0.286752	0.460647
NM_153091	ST7L	0.0854095	2.82065e-06	0.663514	0.0028212	0.425564	0.253468	0.168463	0.647442	0.759037	3.70447e-07	-0.0499942	0.917056
NM_175258	RAPGEF6	0.181005	2.8762e-06	0.202936	0.511718	0.412936	0.271978	0.53842	0.0279226	0.726116	2.24494e-06	0.651195	0.026667
NM_007397	ACVR2B	0.162361	2.89288e-06	0.13508	0.682709	0.935935	2.57911e-05	0.247402	0.452181	0.328705	0.0962477	0.855014	0.000374999
NM_001042634	CLK1	0.233198	2.94559e-06	0.196349	0.527979	0.254807	0.538237	0.286092	0.364833	0.784429	7.40445e-08	0.770545	0.00364443
NM_007477	ARF2	0.412915	2.95606e-06	0.501769	0.0429894	0.453824	0.213962	0.488053	0.0581136	0.482876	0.00713942	0.541689	0.0905533
NM_010928	NOTCH2	0	2.97981e-06	0.00629923	0.986573	0.936306	2.52266e-05	0.105932	0.791048	0.677444	2.12203e-05	-0.147559	0.734569
NM_201519	MAP4K5	0.184534	3.09367e-06	0.328409	0.23764	0.585022	0.0770383	0.138575	0.723892	0.682554	1.72673e-05	0.203451	0.628217
NM_001081009	PARP8	0.213454	3.16038e-06	0.185304	0.556265	0.18583	0.665987	0.266949	0.406631	0.77963	1.00644e-07	0.300217	0.434154
NM_011527	TAL1	0.314635	3.23534e-06	0.612406	0.00767782	0.519122	0.135914	0.402921	0.151657	0.376299	0.0491723	-0.509865	0.120723
NM_001013786	ZFP187	0	3.23534e-06	-0.328945	0.237221	0.617252	0.0554154	0.380302	0.181723	0.821643	4.74761e-09	0.453794	0.186099
NM_007570	BTG2	0	3.28932e-06	0.393045	0.140342	-0.740365	0.0106763	0.517606	0.0385004	0.917812	4.60491e-14	-0.721687	0.00921562
NM_019772	1110004F10RIK	0.0853213	3.42442e-06	0.62667	0.00592108	0.0600769	0.898444	0.6057	0.00771165	0.335985	0.0872665	0.43529	0.210862
NM_030199	ZFP623	0.222223	3.46514e-06	0.60078	0.00955016	0.781988	0.00496302	0.328742	0.272704	0.149351	0.518994	0.515197	0.115599
NM_008402	ITGAV	0	3.46514e-06	-0.140392	0.669023	0.835215	0.00144394	0.450033	0.0924602	0.704799	6.41009e-06	0.291228	0.452617
NM_133810	STK17B	0.089273	3.46724e-06	0.544422	0.0232816	0.10885	0.81491	0.600898	0.00867282	0.505779	0.00424465	-0.9199	1.67663e-05
NM_013764	DGUOK	0.33659	3.77617e-06	0.394502	0.13864	0.344304	0.381418	0.598933	0.00902518	0.422235	0.0231157	0.661441	0.0232238
NM_133687	CXXC5	0.267892	3.79054e-06	0.335304	0.225255	0.859903	0.000701867	0.389885	0.169311	0.346518	0.0759155	0.832869	0.000769141
NM_016765	DDAH2	0.0955223	3.84116e-06	0.209761	0.495972	0.822232	0.0019976	0.597265	0.00927004	-0.0161301	0.950058	0.882887	0.000122364
NM_001081981	NFIX	0.151788	4.10506e-06	0.263462	0.369571	0.61339	0.0576507	0.473346	0.0698196	0.606296	0.000283397	0.623854	0.0376939
NM_198162	MORC2A	0.111857	4.20959e-06	0.507162	0.0400293	0.789	0.00432987	0.37977	0.182403	0.134658	0.565314	0.432038	0.215691
NM_001038703	GPR146	0.36983	4.23667e-06	0.342261	0.213456	0.651262	0.0376635	0.371154	0.196053	0.406838	0.0299689	-0.961417	3.94462e-07
NM_009006	MAP4K2	0.222599	4.33478e-06	0.142689	0.664169	0.823857	0.00192515	0.223232	0.512169	0.310657	0.120563	0.293731	0.446948
NM_009810	CASP3	0.0907662	4.33478e-06	0.0594189	0.869868	0.856056	0.000789131	0.093044	0.820179	0.593734	0.000418434	-0.0965664	0.833303
NM_172525	ARHGAP29	0.359615	4.47595e-06	0.532053	0.0279151	0.514886	0.140077	0.611003	0.0068936	0.457411	0.0120449	0.62797	0.0357905
NM_008292	HSD17B4	0.0479011	4.50772e-06	0.174255	0.584449	0.9034	0.000137767	0.100461	0.801377	0.394537	0.0368009	0.896421	6.51281e-05
NM_001081050	PARD3B	0	4.57472e-06	-0.0931344	0.790011	0.551452	0.104417	0.612866	0.00658758	0.605972	0.000285554	0.195904	0.642721
NM_008575	MDM4	0.00230334	4.59279e-06	-0.122054	0.71583	0.669626	0.0299	0.0589807	0.89555	0.875702	2.15002e-11	-0.00812477	0.987864
NM_001033308	BC013712	0.087997	4.72799e-06	0.266015	0.362956	0.816799	0.00228763	0.0797854	0.851187	0.512526	0.00361951	0.351918	0.340907
NM_025515	CCDC90B	0.214113	4.81498e-06	0.755843	0.000241011	0.317667	0.425535	0.215968	0.526798	0.344248	0.0782279	0.408042	0.251618
NM_013630	PKD1	0.0290319	5.01514e-06	0.19979	0.519672	0.665541	0.0315444	-0.00621797	0.991439	0.661557	3.97459e-05	0.0942346	0.837448
NM_001081975	MFAP1B	0.412677	5.01908e-06	0.429243	0.099006	0.426286	0.252422	0.400785	0.154669	0.445855	0.015063	-0.30169	0.431188
NM_172926	SNX14	0.322442	5.03006e-06	0.346444	0.206634	0.330226	0.404561	0.581795	0.0124701	0.539102	0.00187781	0.574275	0.0658682
NM_175393	4930555G01RIK	0.0399092	5.05493e-06	-0.0291447	0.937099	0.68487	0.0246486	0.620128	0.00563222	0.471885	0.00901111	0.924821	1.2038e-05
NM_007932	ENG	0.0580886	5.2633e-06	0.720559	0.000688919	0.804614	0.00305931	0.00136536	0.998848	0.21791	0.31335	-0.182608	0.668789
NM_144842	ZMYM5	0.175903	5.47804e-06	0.118598	0.724937	0.440481	0.231937	0.190135	0.591089	0.809022	1.28275e-08	0.349846	0.343899
NM_053168	TRIM11	0.0378326	5.51827e-06	0.176495	0.579349	0.86478	0.000604028	-0.00573283	0.992172	0.510423	0.003801	0.630188	0.0348145
NM_001024955	PIK3R1	0	5.55776e-06	0.101941	0.769406	0.752264	0.00869261	0.072105	0.868651	0.818104	6.31207e-09	-0.866005	0.000250542
NM_172261	PPP1R9B	0.269905	5.77634e-06	0.387696	0.14589	0.853858	0.000845668	0.280079	0.377309	0.173577	0.443434	0.173774	0.685743
NM_001038993	RNF38	0.185806	5.81138e-06	0.346686	0.206219	0.722808	0.0142002	0.129914	0.743175	0.686657	1.4495e-05	-0.563657	0.0734251
NM_133670	SULT1A1	0.101494	6.01618e-06	0.47031	0.0634393	0.839141	0.00130187	-0.000877091	0.998964	0.417887	0.0248685	-0.788367	0.00244742
NM_013497	CREB3	0.273078	6.03707e-06	0.562286	0.0177573	0.393932	0.300588	0.538339	0.0279226	0.205513	0.347762	0.144691	0.739754
NM_146075	LEMD2	0.0344558	6.29923e-06	0.564988	0.0170597	0.826292	0.00180466	0.257209	0.428092	-0.00753927	0.976406	0.039628	0.935959
NM_080556	TM9SF2	0.22734	6.42379e-06	0.541048	0.0245084	0.790188	0.00422169	0.211921	0.536487	0.432079	0.0193752	0.163351	0.706914
NM_054089	TGS1	0	6.42379e-06	0.0485975	0.893974	0.934818	2.75596e-05	-0.109956	0.78297	0.7015	7.42062e-06	0.45763	0.181187
NM_145999	RHOT2	0.146206	6.45681e-06	0.405661	0.124674	0.843335	0.00115132	0.132749	0.736441	0.24412	0.24845	0.522473	0.10862
NM_010312	GNB2	0.0728018	6.57255e-06	0.467331	0.0658515	0.757716	0.00786929	0.410117	0.141927	0.0459404	0.856493	-0.546672	0.0865523
NM_008173	NR3C1	0.00528255	6.5894e-06	-0.0604189	0.867719	0.696345	0.0210417	0.486841	0.0589731	0.628982	0.000133089	0.101558	0.82477
NM_022880	SLC29A1	0.302241	6.77697e-06	0.637535	0.00483751	0.486637	0.172603	0.218516	0.521737	0.341468	0.0813563	0.429002	0.219911
NM_007970	EZH1	0.0534708	6.79139e-06	0.214905	0.483446	0.706597	0.0181367	0.419947	0.129329	0.555742	0.00121038	0.254989	0.521997
NM_021028	TK2	0.273866	6.84523e-06	0.17553	0.580987	0.707348	0.0179567	0.155226	0.68138	0.511793	0.00368027	0.95058	1.39158e-06
NM_013841	VPS45	0.166562	6.89864e-06	0.660591	0.00298409	0.662332	0.0328146	0.435713	0.109231	0.246991	0.241548	0.078386	0.865737
NM_001040131	EIF4G2	0.175319	7.12665e-06	0.636454	0.00495315	0.584809	0.0771777	0.397226	0.160007	0.149354	0.518994	-0.737816	0.00695542
NM_001081962	LRCH4	0.236448	7.13997e-06	0.314726	0.262905	0.699007	0.0202485	0.266189	0.407982	0.524298	0.00273062	-0.534613	0.0969317
NM_178751	ORAI2	0.245345	7.1515e-06	0.155081	0.632299	0.626082	0.0501626	0.362364	0.209417	0.560935	0.00105426	0.342899	0.356197
NM_001103179	BRWD1	0.156765	7.2148e-06	0.0811655	0.818961	0.546334	0.109051	0.268706	0.403535	0.63917	9.22368e-05	-0.318364	0.400599
NM_198248	ZBTB40	0.11633	7.25168e-06	0.321852	0.24894	0.809912	0.0026959	0.12953	0.743542	0.539331	0.00186859	-0.698648	0.0134794
NM_010763	MAN1A2	0.0293987	7.25168e-06	0.101723	0.769567	0.613285	0.0577067	0.307322	0.316752	0.805413	1.65668e-08	0.816982	0.00120035
NM_030700	MAGED2	0.147504	7.29413e-06	0.419836	0.109254	0.741217	0.0105318	0.165937	0.652729	0.399993	0.0335674	0.283967	0.465166
NM_177089	TACC1	0.290139	7.30915e-06	0.29155	0.309651	0.587841	0.0749778	0.225483	0.506823	0.573161	0.00075382	-0.542079	0.0902148
NM_010110	EFNB1	0	7.74922e-06	0.637851	0.0048252	0.858378	0.000733554	-0.0118258	0.982447	0.288316	0.156497	0.165172	0.703741
NM_172403	2810021J22RIK	0.219063	7.83984e-06	0.427705	0.100561	0.581227	0.0800516	0.192236	0.584505	0.608709	0.000261893	0.868724	0.000225043
NM_153562	BC023814	0.359626	7.91349e-06	0.334171	0.227717	0.549974	0.105591	0.30865	0.314285	0.414578	0.026234	0.379664	0.295717
NM_007619	CBL	0.101832	7.91349e-06	0.0868605	0.805877	0.767798	0.00656991	0.197445	0.572437	0.693398	1.07629e-05	0.0150645	0.976483
NM_016972	SLC7A8	0.246196	8.09372e-06	0.335537	0.2248	0.768817	0.00643091	0.174048	0.634459	0.22716	0.288457	0.822194	0.00103881
NM_173396	TGIF2	0	8.19726e-06	0.59639	0.010222	0.843903	0.00112912	-0.16301	0.65943	0.504591	0.00435528	-0.265278	0.501535
NM_016845	ACRBP	0.249219	8.25838e-06	0.574721	0.0144578	0.711065	0.0170605	0.264326	0.412028	0.23256	0.274499	0.892724	7.81525e-05
NM_010064	DYNC1I2	0.109301	8.42632e-06	0.135551	0.681485	0.851264	0.000913028	0.760765	7.77481e-05	0.166728	0.465173	0.745088	0.00610313
NM_001042565	WSB1	0.168918	8.58275e-06	0.245189	0.409465	0.186347	0.665527	0.600606	0.00872315	0.619026	0.000187074	0.418585	0.235783
NM_027186	RPAIN	0	8.58275e-06	0.375146	0.163732	0.836134	0.0014114	-0.072864	0.867882	0.436625	0.017817	-0.886108	0.000106115
NM_026225	COG6	0.230517	8.60188e-06	0.48585	0.052837	0.242446	0.56001	0.622725	0.00533571	0.485364	0.00675522	-0.12543	0.777119
NM_013674	IRF4	0	8.60188e-06	-0.204073	0.508402	0.809608	0.00271774	0.160522	0.66612	0.724434	2.46464e-06	0.15421	0.723157
NM_009547	ZFP161	0.281737	8.63433e-06	0.278313	0.337124	0.876763	0.000395406	0.32258	0.285773	0.330094	0.0944982	0.957828	6.16226e-07
NM_177662	CTSO	0.0690248	8.69011e-06	0.79324	7.05821e-05	0.0634243	0.893057	0.389752	0.169374	0.413116	0.0269207	0.784838	0.00265695
NM_173013	MTAP1S	0.0768281	8.79208e-06	0.409776	0.121048	0.790912	0.00414807	0.418778	0.130737	-0.0454803	0.857703	0.270303	0.491384
NM_198114	DAGLA	0.0101533	8.7935e-06	-0.051052	0.888424	0.820639	0.00208078	0.254151	0.434567	0.571011	0.000800071	0.255617	0.520925
NM_024457	RAP1B	0.224534	8.8755e-06	0.553168	0.0204938	0.736337	0.0114455	0.406612	0.146664	0.319056	0.108619	-0.772008	0.00354721
NM_008506	MYCL1	0	8.8755e-06	0.392669	0.140589	0.765228	0.00688646	-0.214077	0.530657	0.628155	0.000136876	0.150386	0.729087
NM_010560	IL6ST	0.0503403	8.91125e-06	0.273108	0.347857	0.0162997	0.973883	0.477476	0.0669873	0.664866	3.52167e-05	0.952734	1.10943e-06
NM_020011	SPHK2	0.0223099	8.92627e-06	0.234252	0.435056	0.904865	0.000131413	0.0182055	0.971173	0.457283	0.0120637	0.914171	2.39155e-05
NM_001099319	ZMYM6	0.112025	8.98537e-06	0.57146	0.0153173	0.411554	0.273678	0.19395	0.58136	0.681046	1.82068e-05	0.643284	0.029523
NM_145395	DUOXA1	0.114651	9.02245e-06	0.0385071	0.915591	0.940629	1.95157e-05	0.157048	0.675462	0.233788	0.271763	-0.585738	0.0581359
NM_007944	EPS15L1	0.0821699	9.16655e-06	0.0646625	0.859932	0.780792	0.00506504	0.0679309	0.87695	0.573637	0.000745924	0.390098	0.279308
NM_011738	YWHAH	0.11871	9.43245e-06	0.737324	0.000399704	0.218128	0.605983	0.651836	0.00267654	0.154924	0.502193	0.960935	4.15757e-07
NM_026536	ATP5S	0	9.49227e-06	0.785743	9.104e-05	-0.0139071	0.976667	0.32312	0.284939	0.387813	0.0411275	0.153273	0.723904
NM_175229	SRRM2	0.0613888	9.513e-06	-0.0691067	0.850787	0.564953	0.0926419	0.0105165	0.98485	0.746567	7.55054e-07	0.556073	0.0792768
NM_199198	HDAC10	0.0687132	1.01225e-05	0.570292	0.0156356	0.767213	0.00663907	0.0159165	0.974753	0.261227	0.209654	0.393003	0.274712
NM_009567	ZFP93	0.225986	1.03463e-05	0.313774	0.264389	0.419986	0.261292	0.58113	0.0126129	0.525266	0.00266447	0.476061	0.15795
NM_023370	CDH23	0	1.13859e-05	-0.0248527	0.94652	0.834541	0.001469	-0.00721439	0.989605	0.692078	1.13746e-05	0.250934	0.53089
NM_172615	1700021K19RIK	0.189449	1.13929e-05	0.543495	0.0236375	0.810596	0.0026576	0.272734	0.393588	0.194017	0.381669	0.689355	0.0154602
NM_198424	ORAI3	0.323885	1.15471e-05	0.658788	0.00308425	0.326915	0.409775	0.36039	0.213586	0.418952	0.0243865	0.761746	0.00438605
NM_010283	GGTA1	0	1.17023e-05	-0.0573898	0.874494	0.836627	0.00139034	0.504545	0.0463661	0.319713	0.107751	-0.305811	0.423708
NM_026434	RBM18	0.329218	1.18504e-05	0.604613	0.00895892	0.514205	0.140717	0.346581	0.239419	0.325405	0.100396	-0.871507	0.000199882
NM_153197	CLEC4A3	0	1.2115e-05	0.237403	0.426847	0.956519	5.90412e-06	-0.171495	0.639589	0.590813	0.000457923	0.858633	0.000328798
NM_010479	HSPA1A	0.213512	1.21216e-05	0.431089	0.0970328	0.650199	0.0381749	0.244457	0.460185	0.588376	0.000491642	0.321071	0.395557
NM_144516	ZMYND11	0	1.2126e-05	-0.353375	0.195262	0.476922	0.184474	0.468646	0.073905	0.81332	9.11051e-09	0.777707	0.00312751
NM_029565	TMEM59	0.00289151	1.23124e-05	0.680613	0.00192253	0.877283	0.000390213	0.109991	0.78297	-0.075923	0.756309	0.878833	0.000146409
NM_144942	CSAD	0.235205	1.23179e-05	0.330049	0.235173	0.701956	0.0194465	0.273739	0.391838	0.516734	0.00328846	0.708367	0.0115169
NM_008397	ITGA6	0.100887	1.2364e-05	0.143171	0.663018	0.888522	0.000254357	0.0692392	0.874911	0.585843	0.000526609	0.828772	0.000859492
NM_012031	SPAG1	0.338662	1.24382e-05	0.657004	0.00319179	0.346394	0.377159	0.525472	0.0341152	0.399117	0.034069	-0.436247	0.209995
NM_029561	NDFIP2	0.0531897	1.27276e-05	0.88302	9.38225e-07	0.0973556	0.833684	0.461404	0.0810147	0.322779	0.103796	0.800806	0.00181601
NM_009419	TPST2	0	1.28604e-05	-0.130067	0.696472	0.939558	2.08933e-05	0.187669	0.599114	0.310034	0.121517	0.687037	0.0160206
NM_029847	ARSK	0.285673	1.29933e-05	0.512926	0.036945	0.636937	0.0443476	0.402811	0.151803	0.382808	0.044533	0.425818	0.224363
NM_010500	IER5	0.100548	1.30276e-05	0.462294	0.0698271	0.600063	0.0664144	0.142638	0.713598	0.55953	0.00109527	-0.775174	0.0033079
NM_025999	RNF141	0.183097	1.32415e-05	0.554831	0.0198517	0.814125	0.00242858	0.256833	0.428886	0.131955	0.573939	0.684045	0.0167515
NM_011030	P4HA1	0.100908	1.34404e-05	0.592402	0.0109993	0.44146	0.230805	0.673665	0.00146995	0.169025	0.457939	0.369443	0.312414
NM_001012305	SLC39A12	0	1.38949e-05	-0.65769	0.0031617	0.939937	2.03733e-05	0.46672	0.0758407	0.627423	0.000140044	-0.665726	0.0219879
NM_007958	SMARCAD1	0.368626	1.39033e-05	0.431646	0.0966213	0.390605	0.305975	0.354289	0.225701	0.626915	0.000142668	-0.222468	0.588804
NM_175115	IKZF5	0.318575	1.39033e-05	0.246738	0.406219	0.361876	0.351327	0.539781	0.0273632	0.597803	0.000369228	0.202318	0.630276
NM_145609	8430410K20RIK	0.23525	1.39033e-05	0.530975	0.0283911	0.830959	0.00161077	0.390926	0.168415	0.360507	0.0623324	-0.199486	0.636449
NM_020594	ZC3H8	0	1.42237e-05	-0.14476	0.659801	0.739668	0.0107941	0.212361	0.535092	0.630113	0.000128089	0.848065	0.000475726
NM_177167	PPM1E	0.0639091	1.4251e-05	0.719036	0.000717954	0.0800735	0.865878	0.413707	0.13695	0.46889	0.00953972	0.475188	0.158713
NM_172412	GPC2	0.130855	1.47174e-05	0.492007	0.0490886	0.149032	0.739412	0.399636	0.156278	0.535594	0.00205711	0.848959	0.000463389
NM_009373	TGM2	0.188778	1.59374e-05	0.119817	0.722048	0.867685	0.000547139	0.520568	0.0368966	0.193193	0.383797	-0.984691	5.93451e-09
NM_011639	TRIP6	0	1.5997e-05	0.299508	0.293078	0.825799	0.00182843	-0.448003	0.094794	0.694211	1.03873e-05	-0.780065	0.0029572
NM_025455	CCDC28B	0.0985859	1.6048e-05	0.1307	0.695577	0.752249	0.00869261	-0.0173781	0.973003	0.571429	0.000791861	0.965588	2.15771e-07
NM_028639	TTC7	0	1.61349e-05	-0.100316	0.772965	0.895142	0.000193924	0.468025	0.0745181	0.119924	0.609613	0.60939	0.044733
NM_175381	2700081O15RIK	0.246747	1.65422e-05	0.564071	0.0173346	0.411439	0.273709	0.254767	0.433356	0.506528	0.00417167	-0.482103	0.150581
NM_019404	AVPR2	0.123805	1.67152e-05	0.417805	0.111517	0.539954	0.115275	0.175458	0.629669	0.5853	0.000534468	0.675294	0.0191109
NM_001038664	GNGT2	0	1.67802e-05	0.694709	0.00139947	0.734245	0.0118581	0.375742	0.188179	0.0537134	0.830191	0.912393	2.64829e-05
NM_011484	STAM	0.200411	1.68768e-05	0.365642	0.178252	0.471834	0.190217	0.0894169	0.830436	0.752549	5.36668e-07	0.423442	0.228143
NM_175546	WDFY2	0	1.71986e-05	-0.197703	0.524633	0.902849	0.000141169	-0.108982	0.784931	0.691935	1.14406e-05	0.0356481	0.942333
NM_011585	TIA1	0.346301	1.73737e-05	0.240347	0.420363	0.362211	0.350793	0.468441	0.0741069	0.37813	0.0478063	0.91983	1.67954e-05
NM_133895	SLC15A4	0.120623	1.74662e-05	0.626612	0.00592108	0.901489	0.000150227	0.158054	0.672461	-0.0773924	0.750466	0.824657	0.00096747
NM_019411	PPP2CA	0.0212265	1.74662e-05	0.707401	0.00100577	0.67367	0.0283827	0.251255	0.442315	0.13518	0.563504	-0.3079	0.420317
NM_177240	D030016E14RIK	0.208101	1.79369e-05	0.177427	0.577013	0.424214	0.255483	0.329912	0.270342	0.749868	6.25293e-07	-0.0255011	0.959278
NM_175561	PCNXL2	0	1.83644e-05	-0.251036	0.39687	0.674138	0.0282439	0.41179	0.139434	0.700797	7.67568e-06	0.284903	0.463612
NM_172681	D930015E06RIK	0.240165	1.83803e-05	0.22433	0.458765	0.798714	0.00351109	0.151989	0.690574	0.411859	0.0275293	0.338214	0.364911
NM_007625	CBX4	0	1.84469e-05	0.503269	0.0422966	-0.00373504	0.994523	0.546293	0.0246644	0.543764	0.0016688	0.695976	0.0140454
NM_001099637	CEP170	0	1.86286e-05	-0.235033	0.433164	0.363854	0.348343	0.342682	0.246302	0.870143	3.9552e-11	0.949231	1.61512e-06
NM_009315	TAF6	0.153826	1.91431e-05	0.592588	0.0109781	0.736942	0.0113374	0.21834	0.521737	0.239919	0.257802	0.421191	0.231541
NM_001104616	RDX	0.178116	1.96671e-05	0.409719	0.121085	0.688003	0.0236634	0.54954	0.0231763	0.252179	0.229492	-0.232168	0.568017
NM_019426	ATF7IP	0	1.98807e-05	0.347001	0.205788	0.756044	0.0081031	-0.254568	0.433902	0.800504	2.3735e-08	0.663132	0.0227399
NM_001039951	ZFP606	0	1.98807e-05	-0.290571	0.311787	0.576135	0.0838315	0.642051	0.00340193	0.688074	1.35884e-05	0.875762	0.000166913
NM_194340	C330019G07RIK	0.335605	2.02912e-05	0.381836	0.154403	0.387344	0.311491	0.264347	0.412028	0.585898	0.000526026	-0.0934069	0.838874
NM_009888	CFH	0.269474	2.04715e-05	0.254225	0.390959	0.308156	0.441899	0.591991	0.0103814	0.608365	0.000264801	0.753966	0.00513387
NM_178709	RNF214	0.180887	2.06445e-05	0.399639	0.131974	0.185882	0.665987	0.506564	0.0453356	0.608868	0.000260766	0.546141	0.0870233
NM_027350	NARS	0.121327	2.07906e-05	0.237073	0.427602	0.55044	0.105205	0.561189	0.0185599	0.512688	0.00360758	0.368017	0.31443
NM_153398	ZBTB24	0.16787	2.08083e-05	0.59189	0.0110817	0.674346	0.0281813	0.419069	0.130625	0.181466	0.420122	0.896105	6.59092e-05
NM_008911	PPOX	0.266994	2.09066e-05	0.435412	0.0930702	0.502676	0.153804	0.15749	0.674337	0.285326	0.161866	-0.153641	0.723811
NM_007454	AP1B1	0	2.11373e-05	0.673653	0.00222898	0.914923	8.13479e-05	-0.239867	0.471399	0.236715	0.265164	-0.666859	0.0216407
NM_008439	KHK	0.128911	2.12584e-05	0.311503	0.26866	0.878072	0.000378686	0.0454925	0.924788	0.103466	0.664129	0.665908	0.0219395
NM_001047433	DPH3	0	2.1779e-05	0.626283	0.00595017	-0.13054	0.776097	0.0320276	0.949241	0.601261	0.000332021	-0.715177	0.010336
NM_201368	XKR8	0.151934	2.2065e-05	0.69854	0.00123396	0.252003	0.542178	0.589391	0.0108955	0.0888162	0.711234	0.144112	0.740927
NM_133684	MOSC2	0.134599	2.21173e-05	0.121601	0.716703	0.613111	0.0578153	0.748375	0.000126833	0.117735	0.616922	0.95228	1.15843e-06
NM_025659	ABI3	0.0678844	2.24662e-05	0.308279	0.275485	0.776673	0.00551807	0.439557	0.104321	0.116401	0.621758	0.947813	1.87719e-06
NM_027859	RNF215	0.0401475	2.24832e-05	0.372808	0.167368	0.884167	0.000298824	0.0136706	0.978479	0.162019	0.480107	-0.279368	0.474643
NM_025993	MIS12	0.310646	2.26278e-05	0.54061	0.0246573	0.648511	0.0389913	0.451102	0.0911881	0.381172	0.0457069	0.43615	0.209995
NM_029012	SPPL3	0	2.26278e-05	0.106679	0.755728	0.976812	8.90932e-07	-0.157741	0.673843	0.141259	0.544048	0.661013	0.0233455
NM_134093	LETMD1	0.0247859	2.29406e-05	0.669056	0.00247482	0.770895	0.00620265	0.242788	0.464229	0.0103093	0.968427	0.256472	0.519208
NM_020272	PIK3CG	0.121586	2.30093e-05	0.0724408	0.84238	0.905604	0.000126654	0.369474	0.198503	0.12801	0.585817	0.908347	3.37622e-05
NM_010696	LCP2	0	2.30093e-05	0.165703	0.606124	-0.262245	0.524862	0.492803	0.0544915	0.772748	1.57573e-07	-0.955349	8.37725e-07
NM_029282	2610036D13RIK	0.0360951	2.32466e-05	0.617144	0.00703785	0.891852	0.000223748	0.0978957	0.80756	0.0789833	0.745527	0.19708	0.640528
NM_025482	TPD52L2	0	2.33558e-05	0.883206	9.38225e-07	-0.266979	0.515599	0.645525	0.00309814	-0.0404764	0.874604	-0.156121	0.719534
NM_177568	PLCB2	0.225636	2.42238e-05	0.19458	0.532	0.659699	0.0339921	0.270854	0.398088	0.476997	0.00806575	0.920799	1.57963e-05
NM_144812	TNRC6B	0	2.4237e-05	-0.235755	0.431052	0.650818	0.037862	0.479516	0.0651778	0.678191	2.05573e-05	-0.00205145	0.997226
NM_028860	MTMR3	0	2.46471e-05	-0.177673	0.576435	0.671712	0.0290927	0.692982	0.000808925	0.504127	0.00440475	0.500921	0.129676
NM_175306	PHACTR4	0.14731	2.55393e-05	0.683663	0.00178514	0.711737	0.016884	0.1898	0.591868	0.223706	0.297554	0.17683	0.680268
NM_009806	CASK	0	2.5601e-05	-0.430052	0.0981171	0.760593	0.00750018	0.569181	0.0160001	0.70737	5.70066e-06	0.95391	9.73212e-07
NM_013705	ZFP30	0.136654	2.56773e-05	0.182884	0.562913	0.412099	0.273405	0.65599	0.00240507	0.475354	0.00836186	0.832824	0.000769141
NM_023200	PPP1R7	0.236555	2.57033e-05	0.486695	0.0523237	0.698973	0.0202505	0.207398	0.547151	0.301313	0.134563	-0.30824	0.420011
NM_146033	ANKMY2	0.228711	2.5961e-05	0.429772	0.098313	0.225285	0.591551	0.319664	0.292979	0.625724	0.000149117	0.870611	0.000207452
NM_178060	THRA	0	2.5961e-05	-0.188018	0.549109	0.819673	0.00212964	-0.0493818	0.917976	0.683705	1.65043e-05	-0.522063	0.108994
NM_175308	MOBKL2C	0	2.63871e-05	0.350126	0.200188	0.664533	0.0319415	-0.0607735	0.892437	0.727721	2.05909e-06	-0.807791	0.00152467
NM_172991	C030048B08RIK	0.0802736	2.64132e-05	-0.115157	0.734053	0.873656	0.000444395	0.304397	0.322328	0.441156	0.0164726	-0.597447	0.0512429
NM_001048204	ZFP455	0.0815868	2.6914e-05	0.482848	0.0546893	0.678722	0.0266685	0.218688	0.52116	0.57099	0.000800071	0.390131	0.279308
NM_007394	ACVR1	0.205265	2.71129e-05	0.343563	0.211014	0.753063	0.00857537	0.323714	0.283869	0.236211	0.266072	0.709407	0.0113453
NM_144519	ZFP639	0.0329456	2.77126e-05	0.485491	0.053025	0.729594	0.0127419	0.369809	0.198037	0.0381653	0.882666	0.537051	0.0946786
NM_172965	SAP130	0.208736	2.77181e-05	0.336329	0.223186	0.302018	0.453357	0.129243	0.743837	0.605821	0.000286738	0.533205	0.0981349
NM_001083927	TLE3	0	2.77181e-05	-0.287003	0.319123	0.886217	0.000275837	0.261718	0.417916	0.463252	0.0107066	0.48714	0.144805
NM_012057	IRF5	0.336572	2.77274e-05	0.441644	0.0874556	0.348455	0.373579	0.264666	0.411443	0.337548	0.0856199	0.76932	0.00375366
NM_001033383	6430526N21RIK	0.117153	2.85897e-05	0.403716	0.126848	0.662338	0.0328146	0.0426076	0.929109	0.462198	0.0109498	0.214348	0.604881
NM_019829	STX5A	0	2.8608e-05	0.401703	0.129299	0.562522	0.0948637	-0.0604684	0.892729	0.612683	0.00023056	0.391282	0.277706
NM_007387	ACP2	0	2.91405e-05	0.380417	0.156328	0.825123	0.00185713	-0.0819135	0.84628	0.557944	0.00114436	0.73471	0.0073504
NM_011370	CYFIP1	0.32155	2.98197e-05	0.405226	0.125008	0.448963	0.22021	0.233062	0.489099	0.530232	0.00235408	0.81705	0.00119958
NM_177771	KLHL18	0.180646	3.03366e-05	0.355511	0.192407	0.829887	0.00165665	0.121243	0.761205	0.355734	0.0667451	-0.111926	0.805212
NM_172699	FOXJ3	0.0951603	3.03603e-05	0.661587	0.00291757	0.129988	0.777084	0.328458	0.273518	0.573346	0.00075203	0.521219	0.109841
NM_010654	KLRD1	0.169176	3.06618e-05	0.0318181	0.930923	0.736752	0.0113621	0.530944	0.0315723	0.298223	0.139537	0.420001	0.233397
NM_009667	AMPD3	0.0524534	3.09717e-05	0.0242528	0.947269	0.494563	0.163291	0.442515	0.100819	0.634161	0.000111318	0.413507	0.243726
NM_029037	4930444A02RIK	0	3.18395e-05	-0.0583971	0.872381	0.934654	2.78617e-05	0.0212963	0.965919	0.405533	0.0306277	-0.316635	0.40387
NM_134097	TOPORS	0.137206	3.23718e-05	0.106547	0.756142	0.742032	0.0103725	0.253898	0.434934	0.554928	0.00123789	-0.221811	0.590253
NM_026532	NUTF2	0.101908	3.23718e-05	0.724958	0.000608551	0.187714	0.662889	0.598738	0.00904056	0.144483	0.534398	-0.098844	0.82932
NM_013663	SFRS3	0.119315	3.26171e-05	0.365882	0.177928	0.160888	0.717767	0.116143	0.772217	0.80679	1.50803e-08	-0.693828	0.0144607
NM_027279	2810422O20RIK	0.112716	3.29846e-05	0.394758	0.138374	0.861241	0.000674477	0.0979164	0.80756	0.301414	0.134428	0.7395	0.006744
NM_023431	MUM1	0.143623	3.309e-05	0.0566702	0.876136	0.651335	0.0376556	0.220402	0.518028	0.558291	0.00113281	0.647366	0.0280014
NM_175111	HSPBAP1	0.104499	3.35341e-05	0.0580996	0.872857	0.558523	0.0984758	0.290587	0.355476	0.597311	0.000375164	-0.463636	0.173101
NM_007459	AP2A2	0.217884	3.36133e-05	0.623309	0.00624967	0.645174	0.0404893	0.310022	0.311806	0.177875	0.430615	-0.144283	0.740522
NM_133732	4931406C07RIK	0.00679827	3.50507e-05	0.527949	0.0295462	0.861096	0.000676441	0.290711	0.355398	0.149606	0.518109	0.891098	8.44348e-05
NM_054096	TIRAP	0.143421	3.52691e-05	0.264591	0.366679	0.933089	3.10579e-05	0.229595	0.497657	0.205483	0.347797	-0.894532	7.13719e-05
NM_134033	CCDC117	0.377511	3.54054e-05	0.481364	0.0556415	0.518799	0.136175	0.433119	0.112084	0.492907	0.0057149	0.335593	0.369653
NM_001037155	HSN2	0	3.55177e-05	-0.203252	0.510969	0.578833	0.0816487	-0.261673	0.417966	0.905657	3.13383e-13	-0.782645	0.00278828
NM_011976	SEMA4G	0	3.58754e-05	-0.238858	0.423123	0.18557	0.666294	0.433267	0.111952	0.663986	3.63095e-05	0.902449	4.69162e-05
NM_011703	VIPR1	0	3.61655e-05	-0.0813345	0.818878	0.94383	1.61658e-05	0.0488686	0.918664	0.443544	0.0157267	0.235635	0.560956
NM_016670	PKNOX1	0.237198	3.66619e-05	0.154376	0.634547	0.831025	0.0016102	0.253927	0.434934	0.240517	0.256693	0.121145	0.784893
NM_001029837	PIK3CD	0	3.6672e-05	0.276808	0.340066	0.77808	0.00535573	-0.20186	0.561921	0.513533	0.00353895	0.662287	0.0229711
NM_001039554	ANGPTL7	0.0918192	3.67542e-05	0.275842	0.341972	0.90759	0.000116712	0.440719	0.10289	0.12352	0.5993	0.0894718	0.845742
NM_031257	PLEKHA2	0.301167	3.72954e-05	0.335182	0.225414	0.590804	0.0729195	0.5227	0.0355991	0.279963	0.171782	0.942964	2.77858e-06
NM_012024	PPP2R5E	0.251852	3.72954e-05	0.384827	0.150329	0.444106	0.226756	0.654666	0.00248926	0.229088	0.283311	0.162919	0.70729
NM_022981	ZFP110	0.146417	3.77202e-05	0.242707	0.415247	0.819742	0.00212685	0.33281	0.265703	0.447119	0.014741	-0.572631	0.0670507
NM_026670	ZMYM1	0.172256	3.77858e-05	0.121014	0.718324	0.740901	0.0105828	0.252248	0.439468	0.574075	0.000736888	0.459659	0.178455
NM_001024504	DCUN1D2	0.018568	3.83534e-05	0.612094	0.00772764	0.786286	0.00455622	0.541517	0.026751	-0.0925303	0.699713	0.857225	0.000345353
NM_001080746	GTF2I	0	3.89748e-05	-0.181094	0.567716	0.925693	4.66445e-05	0.563335	0.0178984	0.317549	0.110599	0.725946	0.00856862
NM_019756	TUBD1	0.192355	4.06313e-05	0.529993	0.0287342	0.756984	0.00796958	0.323887	0.283663	0.39028	0.0395403	0.0698554	0.880447
NM_009280	SS18	0.28009	4.09156e-05	0.366566	0.177039	0.671209	0.0292584	0.435501	0.109521	0.237572	0.263343	0.29733	0.439956
NM_198322	ZFP273	0.245861	4.09832e-05	0.479504	0.0569033	0.736912	0.0113379	0.241029	0.46813	0.37013	0.054055	0.801454	0.00178741
NM_001081242	TLN2	0	4.22406e-05	-0.160246	0.619529	-0.256894	0.53457	0.409662	0.142214	0.876147	2.04341e-11	0.131289	0.766122
NM_007960	ETV1	0	4.28368e-05	-0.108652	0.750741	0.892233	0.000220517	0.389959	0.169311	0.530539	0.00233754	0.160211	0.712265
NM_021345	PTPLAD1	0	4.28368e-05	0.506646	0.0403207	0.797913	0.00357002	0.586695	0.0114182	-0.0716129	0.770732	0.844648	0.000531358
NM_028123	SLC37A3	0.276362	4.32162e-05	0.476812	0.0588873	0.715519	0.0159596	0.270588	0.398895	0.347147	0.0752845	0.0982019	0.83065
NM_001039394	RAB43	0	4.40439e-05	-0.100257	0.772973	0.89809	0.00017207	-0.156287	0.677731	0.598871	0.000357111	0.582774	0.0601048
NM_016703	PREB	0.211673	4.5019e-05	0.248563	0.401904	0.802801	0.00319007	0.258993	0.424078	0.273785	0.183476	-0.511624	0.118948
NM_177622	ZFP595	0	4.5019e-05	0.40716	0.123333	0.522542	0.132268	-0.1293	0.743706	0.795715	3.37384e-08	-0.456261	0.182709
NM_001039878	STRN4	0.155388	4.51909e-05	0.73818	0.000391456	0.324857	0.413395	0.306591	0.318255	0.14166	0.543227	-0.0787174	0.865701
NM_001110145	SSB	0.252842	4.53061e-05	0.542844	0.0238742	0.366721	0.343614	0.368638	0.199995	0.386344	0.0420798	-0.0828082	0.859878
NM_026420	PAIP2	0.155393	4.55147e-05	0.592316	0.0109993	0.494745	0.163155	0.453279	0.0892499	0.156302	0.498576	0.849552	0.000453707
NM_175101	TMEM111	0.000143846	4.55147e-05	0.867609	2.44649e-06	0.00303075	0.99524	0.343083	0.245544	0.148521	0.521461	0.704683	0.0122544
NM_013791	MKLN1	0	4.57448e-05	0.591191	0.0111868	0.607822	0.061271	-0.225532	0.506823	0.57285	0.000760001	-0.599728	0.0499772
NM_007610	CASP2	0	4.58862e-05	0.37862	0.159068	0.893175	0.000211206	-0.238785	0.473988	0.416601	0.0254021	0.942806	2.81778e-06
NM_020587	SFRS4	0.167644	4.60527e-05	0.289921	0.313037	0.230656	0.581417	0.207519	0.546734	0.70283	7.00283e-06	-0.509147	0.121322
NM_011201	PTPN1	0.0081976	4.61949e-05	0.355185	0.192719	0.75053	0.00895729	-0.0242159	0.961983	0.401654	0.0326904	-0.98417	6.69864e-09
NM_026521	ZFP706	0	4.63376e-05	0.405941	0.124427	0.926894	4.33221e-05	0.336329	0.25973	0.0601323	0.808175	-0.0801122	0.864603
NM_028049	FBXO22	0.181511	4.7068e-05	0.289937	0.313037	0.590792	0.0729195	0.250062	0.444619	0.673183	2.53607e-05	0.572805	0.0669297
NM_145557	9430015G10RIK	0.131032	4.71292e-05	0.620909	0.00658275	0.137056	0.76438	0.47089	0.0717377	0.404922	0.0309541	0.891048	8.44861e-05
NM_019709	MBTPS1	0.169042	4.7288e-05	0.557551	0.0190151	0.616721	0.0556503	0.310997	0.310248	0.0666203	0.787417	0.0696081	0.880887
NM_178639	SFXN5	0.190067	4.73698e-05	0.109296	0.74916	0.897851	0.000173806	0.352182	0.229829	0.0976558	0.684202	0.0216358	0.964678
NM_010876	NCF1	0.144083	4.73781e-05	0.116644	0.730958	0.147593	0.742853	0.325133	0.281153	0.745611	7.89243e-07	-0.867051	0.000240873
NM_013919	USP21	0.163923	4.78655e-05	0.22287	0.462774	0.765867	0.00682888	0.124388	0.754675	0.274433	0.182077	-0.911228	2.84449e-05
NM_019439	GABBR1	0	4.88382e-05	-0.248649	0.401741	0.701109	0.0196503	0.205788	0.550527	0.694329	1.034e-05	-0.161142	0.710125
NM_007859	DFFB	0.107273	4.89126e-05	0.256626	0.385633	0.700201	0.0198879	0.0640489	0.886381	0.420688	0.0236798	0.360334	0.327463
NM_013818	GTPBP1	0.263444	4.92872e-05	0.524114	0.0310488	0.26699	0.515599	0.303972	0.32285	0.410044	0.0283669	0.50656	0.123979
NM_013678	SURF2	0.227993	4.96021e-05	0.613128	0.00760321	0.598433	0.0675777	0.255898	0.430568	0.206446	0.345029	-0.150115	0.729374
NM_198305	KLHL17	0.113018	5.01664e-05	0.171249	0.593018	0.446551	0.223514	0.110566	0.782625	0.58823	0.000492964	0.906705	3.72647e-05
NM_024225	SNX5	0	5.03183e-05	0.813725	3.50151e-05	0.743464	0.010107	-0.203092	0.558029	0.441094	0.0164876	0.832804	0.000769141
NM_009164	SH3BP1	0	5.05106e-05	0.567709	0.0162327	0.895956	0.000186984	-0.111475	0.781379	0.101646	0.669874	0.203171	0.62872
NM_027541	PRPF3	0.334961	5.05397e-05	0.269776	0.355024	0.40976	0.276274	0.383774	0.177355	0.605533	0.000289193	-0.750997	0.00543983
NM_009530	ATRX	0.106463	5.0888e-05	0.0441847	0.901724	0.110148	0.813006	0.309576	0.312462	0.833359	1.67582e-09	0.692701	0.0147308
NM_177333	EXOC3	0.101687	5.15529e-05	0.53971	0.0250236	0.652092	0.0373663	0.145126	0.707677	0.464045	0.0105381	-0.35988	0.328202
NM_021434	GPR180	0.0363801	5.21819e-05	0.56975	0.0157932	0.0209062	0.96595	0.617215	0.00601042	0.343799	0.0787371	0.15992	0.7128
NM_018788	EXTL3	0	5.24966e-05	0.412706	0.117131	0.813126	0.00248992	-0.225395	0.507049	0.49191	0.00584195	-0.208842	0.616961
NM_025334	TXNDC12	0.0517363	5.25292e-05	0.732896	0.000466753	0.25986	0.529056	0.401057	0.154252	0.0893451	0.709787	0.149973	0.729576
NM_178647	CGGBP1	0.258576	5.35585e-05	0.415098	0.114844	0.734227	0.0118581	0.414106	0.136607	0.366295	0.0571787	-0.15035	0.729087
NM_080855	ZCCHC14	0.283959	5.45244e-05	0.446793	0.0833415	0.296323	0.4631	0.574638	0.01449	0.320862	0.106238	0.328576	0.382199
NM_007880	ARID3A	0.149868	5.48764e-05	0.0102018	0.979245	0.71921	0.0150639	0.185461	0.604296	0.454152	0.0128179	0.927679	9.77028e-06
NM_011365	ITSN2	0.128867	5.63226e-05	0.260409	0.376078	0.113217	0.808573	0.222055	0.514357	0.727781	2.05617e-06	-0.0432133	0.929968
NM_177171	HEATR5A	0	5.63226e-05	0.0624769	0.86367	0.888211	0.000256391	-0.134117	0.733597	0.681772	1.77424e-05	0.794876	0.00209877
NM_178615	RGMB	0.132946	5.68565e-05	0.176903	0.578433	0.665109	0.0317097	0.452211	0.0900288	0.452305	0.0133168	0.175598	0.681578
NM_172555	PAPOLG	0	5.72775e-05	-0.167778	0.600705	0.772172	0.00604271	0.272196	0.394816	0.633494	0.000113799	0.543756	0.0887487
NM_016806	HNRNPA2B1	0.177432	5.73812e-05	-0.0193901	0.957417	0.445315	0.225009	0.17384	0.635156	0.67349	2.50945e-05	-0.632744	0.0337986
NM_080561	RNF216	0	5.73812e-05	0.484048	0.0539511	0.451781	0.216413	-0.174342	0.633512	0.706633	5.89546e-06	0.312876	0.411397
NM_001080548	USP6NL	0.212681	5.83742e-05	0.491338	0.0493702	0.664433	0.0319711	0.0777007	0.85455	0.375085	0.0500938	0.290494	0.453657
NM_146115	A830007P12RIK	0	5.85064e-05	0.291694	0.309412	0.931658	3.41438e-05	-0.222813	0.512479	0.386985	0.0416522	0.880577	0.000135135
NM_133669	RP2H	0.252984	6.19216e-05	0.466149	0.0668292	0.724362	0.0138706	0.34035	0.251441	0.471784	0.00902303	0.841972	0.000571892
NM_025422	CD302	0.0648729	6.19216e-05	0.123964	0.711358	0.882082	0.000323425	0.365633	0.204074	0.0199931	0.938976	-0.258718	0.514764
NM_026009	CCDC47	0.239504	6.36682e-05	0.599107	0.00976497	0.257671	0.533325	0.66764	0.00171932	0.284736	0.163082	-0.221145	0.591243
NM_026891	CDAN1	0	6.45613e-05	0.384396	0.151013	0.335729	0.39495	-0.0222482	0.964796	0.779972	9.89667e-08	0.75036	0.00551524
NM_030248	CDK5RAP3	0.0359473	6.6627e-05	0.506959	0.0401141	0.245009	0.555017	0.566784	0.0167279	-0.0243347	0.9238	0.832366	0.000777342
NM_008869	PLA2G4A	0.242174	6.73295e-05	0.208223	0.498883	0.648489	0.0389913	0.191608	0.585896	0.522632	0.00283896	-0.743903	0.0062421
NM_199027	ZFP335	0	6.83502e-05	0.548213	0.0220661	0.639405	0.0430815	-0.0398144	0.934029	0.454115	0.0128229	-0.318634	0.400174
NM_153789	MYLIP	0.154471	6.87492e-05	0.515239	0.0358332	0.340935	0.386491	0.616641	0.00606864	0.131832	0.574011	0.955954	7.79485e-07
NM_033476	TCFCP2	0.280565	7.01628e-05	0.410143	0.12072	0.485545	0.173873	0.241829	0.466209	0.402056	0.0324575	0.3646	0.319538
NM_001080795	G3BP2	0.150205	7.07068e-05	0.195277	0.530249	0.820345	0.00209279	0.254976	0.432867	0.43185	0.0194464	0.309574	0.41762
NM_008339	CD79B	0.0874445	7.07068e-05	0.527905	0.0295462	0.807147	0.00287943	0.0576457	0.898626	0.234568	0.270023	0.857862	0.000337732
NM_177821	EP300	0	7.10474e-05	-0.208863	0.497218	0.517493	0.137413	0.361841	0.210324	0.757841	3.9601e-07	-0.13838	0.753428
NM_024475	UBLCP1	0.211229	7.11714e-05	0.350096	0.200188	0.849201	0.00096936	0.177318	0.624773	0.153078	0.507691	0.63602	0.0324224
NM_021419	RNF8	0.184702	7.20473e-05	0.00602262	0.986994	0.66653	0.0311582	0.271414	0.397021	0.417986	0.0248281	0.714085	0.0104995
NM_010096	EBF3	0.1123	7.38444e-05	0.170366	0.594604	0.695357	0.02132	0.54274	0.0262329	0.286257	0.160322	0.970379	1.12548e-07
NM_008991	ABCD3	0.0985146	7.42306e-05	0.239345	0.422455	0.516332	0.138461	0.740927	0.000165321	0.277692	0.17614	0.81008	0.00144651
NM_144804	DEPDC7	0.329566	7.50669e-05	0.378218	0.159709	0.621024	0.0529664	0.44766	0.0951787	0.393819	0.0372432	0.93744	4.50945e-06
NM_001076676	USP33	0.085403	7.54335e-05	-0.0836905	0.812995	0.284978	0.483145	0.369909	0.198037	0.779811	9.9621e-08	0.793872	0.00215322
NM_001081195	ARID4A	0	7.54676e-05	-0.295405	0.30152	0.686428	0.0241443	-0.0182509	0.971173	0.849416	3.72836e-10	0.758384	0.00469669
NM_017376	TEF	0	7.60248e-05	-0.318078	0.256632	0.94085	1.91817e-05	0.505786	0.0457227	0.13328	0.56944	0.874028	0.000180789
NM_011664	UBB	0	7.75436e-05	0.449315	0.0811662	0.881973	0.000324213	-0.205601	0.550527	0.487497	0.00643698	0.282023	0.469218
NM_146224	SUHW4	0.285673	7.97203e-05	0.368278	0.174339	0.489372	0.169355	0.30895	0.313775	0.642839	8.13519e-05	-0.119994	0.786984
NM_017476	AKAP8L	0.0162852	7.99209e-05	0.0501643	0.891102	0.575854	0.0840444	-0.00502528	0.993377	0.541177	0.00178192	0.719898	0.00951752
NM_023258	PYCARD	0.0433737	8.03697e-05	0.802431	6.1525e-05	0.024564	0.959763	0.645052	0.00313589	0.0304475	0.904579	0.761318	0.00442182
NM_026896	MED27	0.180666	8.04106e-05	0.525483	0.0306163	0.660158	0.0338157	0.183459	0.608793	0.286733	0.159406	0.0565712	0.902862
NM_026810	MLH1	0.172894	8.08443e-05	0.216026	0.480517	0.483233	0.176631	0.0720409	0.86867	0.693065	1.09145e-05	0.259005	0.514165
NM_011755	ZFP35	0.0626998	8.09074e-05	0.428254	0.100181	0.912871	8.91783e-05	0.0189166	0.970262	0.271337	0.188339	-0.301233	0.432025
NM_001037846	CNOT2	0.206249	8.15194e-05	0.195358	0.530154	0.557589	0.099301	0.488171	0.0580466	0.377435	0.0482979	0.673452	0.0196314
NM_001042593	HBS1L	0	8.1775e-05	0.294873	0.302204	0.715566	0.015954	-0.168611	0.647404	0.544872	0.00162222	-0.222708	0.588362
NM_027149	WDR20A	0.0959725	8.2789e-05	0.0293419	0.937099	0.828409	0.00172004	0.297881	0.337855	0.481936	0.00726047	0.286361	0.460949
NM_198031	TUBGCP3	0.000154011	8.43287e-05	0.57553	0.0143017	0.340416	0.387408	-0.0250032	0.96166	0.545141	0.00161008	0.231874	0.568491
NM_018877	SETDB1	0.249894	8.63983e-05	0.248049	0.403025	0.622611	0.0521448	0.253255	0.43608	0.556291	0.00119661	0.0321726	0.94897
NM_207246	RASGRP3	0	8.80607e-05	0.301793	0.28847	-0.360367	0.353694	0.856747	9.00191e-07	0.293205	0.147747	0.98237	1.04461e-08
NM_010322	GNPAT	0.118963	8.96608e-05	0.39076	0.14265	0.713198	0.016516	0.254898	0.433059	0.121036	0.606301	0.654814	0.0254007
NM_205823	TLR12	0.199592	8.97537e-05	0.380879	0.15564	0.788784	0.00434482	0.21283	0.534506	0.186071	0.40542	0.898779	5.7806e-05
NM_008391	IRF2	0.212758	9.11514e-05	0.716791	0.000754605	0.395822	0.297775	0.306344	0.318868	0.203031	0.354911	-0.857217	0.000345353
NM_001081418	GLTSCR1	0	9.21307e-05	0.0978227	0.779321	0.88862	0.000253467	-0.0871934	0.835375	0.470405	0.00927971	0.00948687	0.985576
NM_001033496	ZFP213	0.0665958	9.22556e-05	0.576836	0.013941	0.837299	0.00136243	0.230343	0.496421	0.0102394	0.968461	0.146685	0.736058
NM_145824	RANBP10	0.0220073	9.25955e-05	0.362297	0.182897	0.776465	0.00554247	0.0916048	0.824372	0.231978	0.275871	0.293728	0.446948
NM_001077364	TSC22D3	0	9.27492e-05	0.256406	0.386106	0.579766	0.0810254	-0.108483	0.785853	0.736319	1.32607e-06	-0.768669	0.00379994
NM_028771	CCDC97	0	9.32147e-05	0.473677	0.0612389	0.73989	0.010757	-0.209623	0.54122	0.451684	0.0134697	-0.0559361	0.90395
NM_173368	CHD6	0.160365	9.33951e-05	0.188908	0.546646	0.579818	0.0810254	0.111017	0.781879	0.515282	0.0034055	0.458518	0.179997
NM_010768	MATK	0.192735	9.39243e-05	0.302433	0.287584	0.616627	0.0556503	0.126901	0.749035	0.394583	0.0367821	0.289075	0.456212
NM_010804	MLLT10	0	9.42621e-05	-0.441699	0.0874556	0.758203	0.00780792	0.0439488	0.927924	0.824697	3.6567e-09	-0.0559309	0.90395
NM_016856	CPSF2	0.191875	9.50401e-05	0.269397	0.355638	0.709244	0.0175105	0.176922	0.625595	0.544069	0.00165707	-0.23571	0.560842
NM_001077514	SLC1A2	0	9.61595e-05	-0.190079	0.543563	0.895394	0.000191574	0.457963	0.0848675	0.335435	0.0879638	-0.177499	0.67916
NM_021428	DEXI	0.101301	9.88316e-05	0.283714	0.325937	0.841365	0.00122545	0.476746	0.0676341	-0.0412572	0.873035	0.708373	0.0115169
NM_019874	DNAJB5	0	9.98323e-05	0.272544	0.348764	0.795354	0.00376432	-0.0870679	0.835548	0.42758	0.021089	-0.336776	0.367425
NM_153125	SEC16A	0.286266	0.000100339	0.612539	0.00766528	0.467493	0.195469	0.283961	0.367911	0.333568	0.0901783	-0.833303	0.000758644
NM_029404	PHF14	0.227597	0.00010089	0.232141	0.438931	0.511249	0.143978	0.262931	0.415206	0.625526	0.000150074	0.848443	0.000471305
NM_025969	1700034H14RIK	0.0632967	0.000101319	0.219597	0.471795	0.594576	0.0702858	0.730474	0.000241029	0.329519	0.0951739	0.724681	0.00875337
NM_009716	ATF4	0.0663504	0.000102808	0.550417	0.0212423	0.642142	0.0417846	0.107914	0.787543	0.374006	0.050977	-0.972221	8.3928e-08
NM_145569	MAT2A	0.120374	0.000103409	0.379441	0.157965	0.644397	0.0408312	0.186598	0.60176	0.63484	0.000108727	-0.939515	3.77416e-06
NM_001033525	KCNK6	0	0.000104592	0.290424	0.312013	0.894347	0.000201187	-0.304185	0.322585	0.320511	0.106654	-0.510313	0.120267
NM_175126	ZCCHC3	0.0840718	0.000104914	0.718275	0.000727889	0.323959	0.415103	0.0201747	0.968722	0.349334	0.0729813	-0.0265305	0.956849
NM_010271	GPD1	0.00181658	0.000104979	0.0464462	0.898273	0.93137	3.4498e-05	-0.112946	0.778692	0.208798	0.33893	-0.514228	0.116523
NM_029756	SDCCAG8	0	0.000105083	-0.394744	0.138374	0.681741	0.0257344	0.187253	0.600232	0.777554	1.14723e-07	0.336639	0.367677
NM_145483	ZFP160	0.345649	0.00010582	0.307507	0.276968	0.354034	0.364177	0.41224	0.138809	0.468967	0.00952684	0.324865	0.388666
NM_018822	SGSH	0.237899	0.000107438	0.348145	0.20339	0.490281	0.168379	0.217737	0.523637	0.426043	0.0216502	0.80315	0.0017166
NM_172570	TRIM47	0.186291	0.000108167	0.249958	0.398681	0.612616	0.0580971	0.148092	0.701492	0.415062	0.026038	0.677002	0.0186492
NM_172990	PANK4	0.23248	0.000109061	0.177765	0.576289	0.783972	0.00477975	0.235351	0.483444	0.145155	0.532272	-0.0599555	0.896986
NM_001024617	INPP4B	0	0.000110745	0.201519	0.515064	0.508894	0.146682	-0.0161752	0.974731	0.772712	1.57573e-07	-0.161151	0.710125
NM_011546	ZEB1	0	0.000111147	-0.213488	0.486677	0.135799	0.766496	0.633902	0.00410573	0.70177	7.33874e-06	-0.858945	0.000326564
NM_026987	DHX16	0	0.000111838	0.322252	0.248413	0.533456	0.121639	-0.0474036	0.921125	0.623974	0.000158062	0.435658	0.210479
NM_025785	FBXO25	0.126032	0.000111849	0.659072	0.00306577	0.627465	0.0494084	6.57017e-05	0.999818	0.287842	0.157236	0.730645	0.00789849
NM_126165	VPS4A	0.117577	0.000114677	0.73248	0.000471288	0.240586	0.563874	0.430795	0.11504	0.0259919	0.919119	0.132862	0.763441
NM_026046	ZFP329	0.0842117	0.000115921	0.0681606	0.852215	0.229067	0.584527	0.50021	0.0489901	0.64544	7.41692e-05	0.862599	0.000284824
NM_028811	ELP3	0.174322	0.000118255	0.511153	0.0378631	0.23471	0.575058	0.569585	0.0158977	0.232041	0.275766	0.846889	0.000494707
NM_026330	NSMCE1	0.260197	0.000119052	0.292793	0.307078	0.437931	0.235937	0.414825	0.135731	0.283263	0.16545	-0.827798	0.000884051
NM_011748	ZFP14	0.214497	0.000119054	0.268477	0.35734	0.876945	0.000393151	0.325127	0.281153	0.312612	0.117686	0.56493	0.0725051
NM_153501	PANK2	0.109516	0.00012259	0.0446403	0.900787	0.431893	0.244109	0.348276	0.236974	0.683882	1.64067e-05	0.843614	0.00054667
NM_053182	PAG1	0	0.000124883	-0.102568	0.767729	0.810167	0.00268234	0.0340288	0.946216	0.714275	4.11193e-06	0.534026	0.0975001
NM_012001	COPS4	0	0.000125519	0.0687926	0.85139	-0.137402	0.763608	0.583709	0.0120313	0.553062	0.00130409	-0.318551	0.400217
NM_201351	CYBASC3	0	0.000125519	-0.122259	0.715658	0.953432	7.80007e-06	-0.144188	0.7095	0.488001	0.00637514	0.976266	4.12891e-08
NM_001013779	AIM2	0.0673129	0.000126335	0.391269	0.142461	0.09745	0.833659	-0.0218294	0.965339	0.692147	1.13514e-05	0.591723	0.0545497
NM_001081163	CHSY1	0	0.000128876	-0.61772	0.00696897	0.913099	8.82343e-05	0.414018	0.136607	0.612362	0.00023316	-0.96531	2.22647e-07
NM_019973	SON	0	0.000129149	-0.325911	0.242242	0.565301	0.0924379	0.292154	0.351339	0.814629	8.30148e-09	0.367949	0.31451
NM_025513	EXOSC3	0.189424	0.000131562	0.127044	0.704862	0.516767	0.138003	0.362774	0.208611	0.512167	0.00364575	-0.952691	1.11148e-06
NM_146099	D19WSU162E	0	0.000133196	0.583344	0.0126781	0.697553	0.0206661	-0.0628422	0.888245	0.214422	0.322911	-0.816356	0.00122047
NM_153198	HBP1	0.307014	0.000133734	0.352904	0.195791	0.659792	0.0339706	0.343405	0.244996	0.358354	0.0642926	0.952858	1.09793e-06
NM_015737	GALNT4	0.11048	0.000133768	0.15494	0.632515	0.755269	0.00820853	0.213306	0.533556	0.543102	0.00169914	0.509058	0.121396
NM_172819	DIP2B	0	0.000135432	-0.390102	0.143408	0.821425	0.00204095	0.523122	0.0354245	0.537836	0.00193988	0.782113	0.00282342
NM_146085	APBB3	0.190431	0.000135553	0.151724	0.64108	0.487484	0.171667	0.136637	0.727699	0.553455	0.00128997	0.0864133	0.852498
NM_134017	MAT2B	0.0789881	0.000135857	0.124283	0.710794	0.638569	0.0434855	0.620978	0.0055534	0.389071	0.0402486	0.96119	4.04092e-07
NM_153090	FCRL1	0	0.000137574	0.512711	0.0370668	0.79652	0.00367753	0.531658	0.0311765	-0.161012	0.483585	-0.224224	0.585728
NM_009560	ZFP60	0.285182	0.000138524	0.41359	0.116423	0.452967	0.215013	0.488415	0.0578667	0.413249	0.0268585	0.858242	0.000333172
NM_007604	CAPZA2	0	0.000142137	-0.0494191	0.89251	0.929181	3.90369e-05	0.255879	0.430568	0.31452	0.114942	-0.557063	0.0784096
NM_011770	IKZF2	0.152836	0.000144979	0.352288	0.196513	0.177898	0.68105	0.28403	0.367874	0.622665	0.000164633	-0.357362	0.332406
NM_001039534	PSTK	0.304091	0.000145608	0.191984	0.539024	0.385031	0.315043	0.402229	0.152914	0.372767	0.0519121	0.739074	0.00680115
NM_145513	TIPRL	0.0228516	0.000151157	0.1931	0.536157	0.795975	0.0037295	0.0633118	0.887484	0.389794	0.0398429	-0.232522	0.567174
NM_001035525	AU040320	0.0265987	0.000153071	0.693005	0.00146811	0.585863	0.0764378	0.32458	0.282124	0.00623866	0.980241	0.352372	0.340233
NM_019654	SOCS5	0.20577	0.000153439	0.1488	0.648582	0.600171	0.0663829	0.640206	0.00352843	0.295664	0.143723	-0.32814	0.383115
NM_172121	ZC3H3	0.143034	0.000153439	0.326623	0.241054	0.460879	0.204701	0.169307	0.645581	0.467848	0.00973353	-0.37436	0.304108
NM_001083967	TCF4	0	0.000153439	0.544319	0.0233073	0.105792	0.819964	0.80903	9.25782e-06	0.00132291	0.995864	-0.853018	0.000400503
NM_133729	2610018G03RIK	0.0277554	0.00015362	-0.0626899	0.863516	0.597059	0.0685042	0.487757	0.0583782	0.393829	0.0372432	0.708597	0.0114763
NM_146170	C87436	0.20076	0.000154976	0.434647	0.0935783	0.695281	0.0213376	0.437942	0.10628	0.17846	0.429553	0.195142	0.643549
NM_008982	PTPRJ	0	0.000158729	0.0246654	0.946748	0.966254	2.86395e-06	-0.319096	0.294021	0.44097	0.0165183	-0.81852	0.00115348
NM_026861	UBAC2	0.148264	0.00016177	0.332435	0.230728	0.869859	0.000506724	0.195724	0.577967	0.184785	0.409351	0.198395	0.638145
NM_172894	SAPS1	0	0.000162944	0.640917	0.00446979	0.460326	0.205428	-0.100458	0.801377	0.313159	0.116889	0.777212	0.00315869
NM_177909	SLC9A9	0.0576743	0.000163577	0.0760992	0.832019	0.549434	0.106098	0.1857	0.603727	0.66894	2.998e-05	0.289624	0.45525
NM_130877	PEG10	0.197818	0.00016481	0.611175	0.00788998	0.252666	0.541069	0.125757	0.75121	0.620281	0.000178923	-0.87272	0.000190254
NM_053208	EGLN2	0.14388	0.00016519	0.220356	0.46966	0.644796	0.040632	0.0734638	0.866211	0.337922	0.0852087	-0.665216	0.0220992
NM_025859	ARL1	0	0.000166887	0.807614	4.81267e-05	0.479203	0.181588	0.449615	0.092799	-0.0992409	0.679374	0.866776	0.000243683
NM_010094	LEFTY1	0.0643805	0.000167536	0.174456	0.58389	0.89074	0.000232328	0.237894	0.476143	0.247757	0.23989	-0.585853	0.0580913
NM_025846	RRAS2	0.0433746	0.000167536	0.479815	0.0568129	0.542037	0.113162	0.637094	0.00377551	0.129331	0.582633	0.397482	0.26854
NM_146176	CNOT3	0.0181683	0.000168041	0.480379	0.0563687	0.03941	0.935424	0.399909	0.155927	0.343388	0.0791474	0.129255	0.769609
NM_028291	PAN3	0	0.000168071	-0.553916	0.02018	0.700246	0.019882	0.291707	0.35238	0.783525	7.84431e-08	0.757164	0.00480744
NM_011792	BACE1	0.199372	0.000169793	0.335239	0.225346	0.701622	0.0195126	0.326971	0.277162	0.215897	0.319465	0.283531	0.466159
NM_001003913	MARS	0.151416	0.000171097	0.541769	0.0242668	0.772962	0.00594223	0.164724	0.65624	0.129141	0.583019	0.324579	0.389042
NM_007544	BID	0.0471522	0.000171272	0.277008	0.339482	0.897907	0.000173554	0.130316	0.742659	0.13098	0.576863	0.56308	0.0738314
NM_013635	SYPL	0.213868	0.00017507	0.632825	0.0052587	0.325048	0.413226	0.420256	0.129088	0.200658	0.362435	0.44778	0.193713
NM_028611	2410091C18RIK	0.233266	0.000176255	0.285553	0.321984	0.498104	0.158977	0.242643	0.464585	0.573142	0.00075382	0.926745	1.04251e-05
NM_009471	UMPS	0.207796	0.000176661	0.188572	0.547349	0.504068	0.152074	0.100111	0.802028	0.642435	8.24769e-05	-0.140862	0.748358
NM_176930	NRCAM	0.192767	0.000176661	0.336694	0.222465	0.842928	0.00116474	0.350297	0.2337	0.171721	0.449756	-0.253437	0.52549
NM_009433	TSPYL1	0.182515	0.000176661	0.240612	0.419824	0.720422	0.0148	0.494738	0.0530113	0.244217	0.248278	0.939744	3.70248e-06
NM_029922	PARP6	0.146198	0.000176821	-0.0198932	0.956246	0.518648	0.136221	0.354406	0.225588	0.513147	0.00357258	0.433341	0.213671
NM_133947	NUMA1	0	0.00018261	0.41327	0.116619	0.71025	0.0172545	-0.337706	0.256529	0.527976	0.00249551	-0.230138	0.572006
NM_181414	PIK3C3	0.195203	0.000183173	0.347867	0.203928	0.239543	0.565216	0.28675	0.36322	0.660597	4.11575e-05	0.89359	7.47112e-05
NM_198101	GMIP	0	0.000188033	-0.317548	0.257659	0.755775	0.00814673	-0.127196	0.748811	0.629031	0.000132964	-0.489608	0.142147
NM_153170	SLC36A2	0	0.000188033	-0.131947	0.69233	0.915453	7.92001e-05	-0.00462858	0.994121	0.452802	0.0131784	0.495166	0.135742
NM_177128	IQCB1	0.0201762	0.000194713	0.517396	0.0345597	0.0322158	0.948156	0.458041	0.0848675	0.338473	0.0844984	-0.223339	0.587473
NM_001007568	ZFP251	0.114488	0.000197835	0.201209	0.515965	0.73725	0.0112792	0.366686	0.203107	0.325521	0.100246	0.241146	0.550018
NM_019825	NCOA6	0.14118	0.000199169	0.434347	0.093801	0.240914	0.563168	0.189985	0.591423	0.491594	0.0058802	0.0338309	0.945507
NM_146152	IPO13	0.333158	0.000205841	0.231251	0.44089	0.533368	0.12171	0.352476	0.229152	0.164162	0.472851	0.801075	0.001804
NM_001110100	BANP	0.155143	0.000207513	0.288987	0.31493	0.540099	0.115139	0.289113	0.358255	0.570076	0.00082069	-0.253586	0.525299
NM_001040187	DDX17	0.187446	0.000210773	-0.002675	0.994783	0.683543	0.0250769	0.164424	0.656401	0.540237	0.0018257	0.599425	0.0501623
NM_175472	ZCCHC11	0.00243962	0.000211173	-0.0494567	0.89251	0.0606573	0.897623	0.0984172	0.806192	0.886529	5.48931e-12	0.539476	0.0925962
NM_144873	UHRF2	0.283149	0.000212471	0.292642	0.307276	0.515361	0.139693	0.504228	0.0465493	0.411558	0.0276536	0.807693	0.0015267
NM_025661	ORMDL3	0.20136	0.000215467	0.61024	0.00799485	0.509108	0.146473	0.391592	0.167541	0.199015	0.367122	0.614868	0.041802
NM_010415	HBEGF	0	0.000223672	0.724039	0.000618452	0.663307	0.0323995	0.508339	0.0440136	-0.29608	0.143109	-0.848627	0.000469201
NM_001077631	2010321M09RIK	0.0505154	0.000225613	0.610184	0.00799485	0.676401	0.0274952	0.161338	0.664039	-0.0101454	0.968568	0.229888	0.572524
NM_016680	SFRS16	0.118392	0.000226326	-0.00282758	0.994643	0.835049	0.00144935	0.113023	0.778692	0.256318	0.220164	0.395698	0.270726
NM_008423	KCND1	0	0.000230977	0.27869	0.336342	-0.0438913	0.927193	0.483405	0.0621053	0.578124	0.0006603	0.919487	1.70839e-05
NM_026386	SNX2	0	0.000233373	-0.165193	0.606765	0.77589	0.00560031	0.106276	0.790464	0.655616	5.02173e-05	0.806418	0.00157697
NM_019774	AKAP8	0	0.000235805	-0.385331	0.149437	0.522051	0.132619	0.0307303	0.952083	0.7998	2.48919e-08	0.463705	0.173041
NM_146175	ZFP282	0.172113	0.000236652	0.663062	0.00285336	0.451147	0.217187	0.138797	0.723107	0.43471	0.0184388	0.39538	0.271184
NM_172653	SLC39A10	0.0920831	0.000238052	0.695949	0.00134407	0.632309	0.0468376	0.169454	0.645121	0.227417	0.287665	-0.285882	0.461865
NM_011175	LGMN	0	0.000238828	0.153931	0.635401	0.64234	0.0417134	-0.105519	0.791757	0.62477	0.000154007	0.656865	0.0246669
NM_133705	PYCR2	0.0210849	0.000239974	0.586707	0.0120301	0.776363	0.00555264	0.0118831	0.982339	-0.136941	0.55907	-0.407419	0.252622
NM_020333	SLC12A5	0.164934	0.000240954	0.183267	0.56169	0.877243	0.000390409	0.281941	0.37305	0.15566	0.500532	0.0549472	0.905846
NM_023116	CACNB2	0	0.00024169	-0.169709	0.596072	0.679496	0.026421	-0.0189931	0.970262	0.732095	1.65561e-06	-0.418241	0.236208
NM_011615	DEDD	0.242731	0.000244198	0.402457	0.128376	0.394788	0.299417	0.257782	0.426988	0.350757	0.0715017	-0.755151	0.00500544
NM_010192	FEM1A	0	0.000245223	-0.139932	0.670036	0.919019	6.57515e-05	-0.216638	0.525336	0.526582	0.00257854	0.371299	0.309296
NM_177354	VASH1	0.228037	0.000245309	0.503535	0.0421571	0.479136	0.181642	0.127385	0.748811	0.158825	0.490103	0.113648	0.801552
NM_033134	INPP5E	0	0.000245309	0.704883	0.00106816	0.534073	0.121154	-0.150128	0.695891	0.436717	0.0178044	0.650293	0.0269613
NM_207219	AI314976	0.049365	0.000245936	0.109614	0.748382	0.827117	0.00176816	0.162745	0.659671	0.372312	0.0523041	0.703849	0.0124026
NM_146252	TBC1D13	0.0866444	0.000249095	0.484553	0.0536211	0.784819	0.004698	0.137565	0.72609	0.0187496	0.94236	0.508396	0.122114
NM_009706	ARHGAP5	0.0194926	0.000249632	-0.0485315	0.893974	0.353073	0.365784	0.468652	0.073905	0.68057	1.8507e-05	0.963112	3.08325e-07
NM_153545	LRRC45	0.0305358	0.000254296	0.481006	0.0559284	0.507484	0.14817	0.0980703	0.807289	0.330021	0.0945195	0.858205	0.000333363
NM_008717	ZFML	0.129253	0.000254577	-0.0858805	0.807919	0.129569	0.777614	0.639152	0.00360928	0.624319	0.000156371	-0.141712	0.746352
NM_011818	GMCL1	0.261349	0.000256802	0.442063	0.0873766	0.63195	0.0469747	0.376602	0.187351	0.223863	0.297426	0.865949	0.000250906
NM_001013028	AI597468	0	0.00026205	-0.203785	0.5091	0.681084	0.025927	0.628743	0.00464269	0.424484	0.022262	0.621491	0.0388212
NM_177135	D830030K20RIK	0	0.00026205	-0.26012	0.376705	0.1685	0.700967	0.476042	0.0681271	0.56159	0.00103863	0.932994	6.47256e-06
NM_009671	ANKFY1	0.0989571	0.000262939	0.28084	0.331441	0.753367	0.00852886	0.155527	0.680715	0.553698	0.00128114	-0.0775961	0.866871
NM_001025438	CAMK2D	0	0.000266531	-0.295091	0.302075	0.929161	3.90369e-05	0.525595	0.0340718	0.103237	0.665023	0.825261	0.000953791
NM_011055	PDE3B	0	0.000266677	-0.589974	0.01144	0.633258	0.0463208	0.333946	0.263658	0.797438	2.95853e-08	0.889491	9.04148e-05
NM_144912	RAD9B	0.185734	0.000267101	0.106783	0.755595	0.677442	0.0271255	0.264587	0.411497	0.495139	0.00543163	-0.281402	0.470334
NM_173733	SUOX	0.0464771	0.000267101	0.0756866	0.832677	0.817366	0.00225925	0.0900007	0.828901	0.459777	0.0115017	0.0352331	0.942711
NM_178923	SFRS15	0	0.000267101	0.523162	0.0314688	0.817944	0.00222248	-0.265514	0.409042	0.296456	0.142536	-0.20437	0.626353
NM_024264	CYP27A1	0	0.000267987	0.245733	0.408065	0.337051	0.393017	-0.0891009	0.831241	0.734636	1.4502e-06	0.820563	0.00108703
NM_009952	CREB1	0	0.000270455	-0.0403003	0.911987	0.50763	0.148009	0.451486	0.0907645	0.632829	0.000116578	-0.208043	0.618434
NM_010422	HEXB	0.167443	0.000274201	0.474046	0.0609815	0.761129	0.00744684	0.135314	0.731277	0.217904	0.31335	0.736427	0.00714063
NM_023045	XPO7	0.104822	0.000277846	0.504613	0.0416663	0.107072	0.817723	0.286448	0.364061	0.621591	0.000170697	-0.121882	0.783991
NM_009067	RALBP1	0.128486	0.000278039	0.385879	0.148508	0.763964	0.00705002	0.333098	0.265287	0.0741665	0.763267	0.347229	0.348663
NM_013581	COG1	0.174617	0.000279879	0.531579	0.0280953	0.517352	0.137516	0.380215	0.1818	0.141781	0.542873	0.0781265	0.866393
NM_177777	D11WSU47E	0.210619	0.000280474	0.0231694	0.949661	0.760553	0.00750226	0.387552	0.172225	0.183884	0.412034	-0.786675	0.00254371
NM_030251	ABTB1	0	0.000282434	0.20966	0.495991	0.788308	0.00439272	-0.125414	0.752042	0.324182	0.102028	0.776169	0.00323264
NM_029793	GOLGA1	0	0.000282434	0.41153	0.118575	0.525808	0.129131	-0.221907	0.514855	0.729064	1.93081e-06	0.620403	0.0392955
NM_028014	2310067B10RIK	0.124077	0.000285671	0.601098	0.00948875	0.724813	0.013779	0.119012	0.766893	0.118128	0.615845	0.0729282	0.875475
NM_009238	SOX4	0	0.000286613	-0.107037	0.754968	0.954271	7.24495e-06	-0.394095	0.164423	0.300758	0.135295	-0.0659193	0.886486
NM_001001806	ZFP36L2	0	0.000286613	0.0926342	0.791331	0.927215	4.30158e-05	-0.184289	0.607402	0.464748	0.0103839	0.267119	0.497903
NM_022327	RALB	0	0.000286954	0.328919	0.237221	0.706732	0.0181136	0.546003	0.0247459	-0.120952	0.606599	0.740217	0.00665189
NM_178930	GBF1	0	0.000289268	0.13866	0.672803	0.750438	0.00896595	-0.145424	0.706947	0.459311	0.0116055	0.142565	0.744462
NM_001045559	C920016K16RIK	0.00685535	0.000289465	0.0227819	0.950394	0.743201	0.0101452	0.125909	0.751143	0.647776	6.79662e-05	0.202678	0.629642
NM_022314	TPM3	0	0.000290588	0.173825	0.58583	0.822446	0.00199202	-0.140505	0.71821	0.522182	0.00286847	-0.710497	0.0111481
NM_177190	TCP11L1	0	0.000294098	0.443941	0.0860236	-0.0910934	0.844296	0.607608	0.00738083	0.351302	0.0710369	0.61427	0.0421068
NM_026402	ATG3	0.0219044	0.000294398	0.0937079	0.789156	0.294057	0.466651	0.724538	0.000292941	0.388027	0.0409923	-0.233835	0.564547
NM_011871	PRKRA	0.0276158	0.000299401	0.433396	0.0946339	0.431437	0.244839	0.612373	0.00666441	-0.0032731	0.989624	0.872055	0.000195343
NM_011416	SMARCA2	0.07841	0.000300482	0.0300271	0.93548	0.630235	0.0479208	0.0555776	0.90341	0.612962	0.000228972	0.91701	2.00008e-05
NM_018813	CPSF3	0	0.000300482	-0.240471	0.420216	0.70953	0.0174376	0.105706	0.791271	0.690032	1.24816e-05	0.89104	8.44861e-05
NM_177045	CC2D1B	0	0.000304179	0.589383	0.0115177	0.805029	0.00303539	-0.146475	0.705069	-0.0120936	0.962508	0.63793	0.0316478
NM_009343	PHF1	0	0.000304179	0.605262	0.00887246	-0.0576736	0.902529	0.117481	0.769445	0.321087	0.105965	-0.329829	0.379931
NM_016699	EXOSC10	0.0260931	0.000311221	0.552848	0.0205655	0.697797	0.0205884	0.0165438	0.974258	0.150273	0.515712	-0.659364	0.0238628
NM_010139	EPHA2	0	0.000311221	0.106482	0.756191	0.815236	0.00236437	-0.267917	0.40468	0.554449	0.00125234	0.349679	0.343933
NM_023716	TUBB2B	0	0.000312539	0.70877	0.000970623	0.508408	0.147184	0.455892	0.0865106	-0.0895454	0.709258	0.59982	0.0499373
NM_001081213	ERMP1	0.0729196	0.000315919	0.782401	9.6395e-05	0.0911014	0.844296	0.409852	0.142107	0.30964	0.122131	0.0905963	0.843843
NM_028193	BRF1	0.137551	0.000316074	-0.110664	0.746094	0.211897	0.617938	0.123029	0.757403	0.675194	2.35187e-05	0.607576	0.0456952
NM_009712	ARSB	0	0.000316219	0.490905	0.0496419	-0.380906	0.321637	0.533814	0.030132	0.454917	0.0126411	0.812192	0.00136343
NM_133953	SF3B3	0	0.000318624	0.578041	0.0136798	0.873957	0.000440131	-0.256134	0.430178	0.249792	0.235098	-0.916466	2.07303e-05
NM_172285	PLCG2	0	0.000319843	0.253941	0.391271	0.681855	0.0256982	-0.208433	0.544072	0.555797	0.00120957	-0.445894	0.196285
NM_027294	CMTM8	0.103766	0.000322153	0.109112	0.749614	0.851028	0.000918383	0.180717	0.615725	0.277103	0.177175	0.736448	0.00714063
NM_026740	SLC46A1	0.0238782	0.000322153	0.372092	0.168374	0.805323	0.00301478	0.265264	0.409799	-0.147415	0.525043	0.613667	0.042433
NM_183174	HOMEZ	0.132189	0.000325221	0.450105	0.0803795	0.781753	0.00498902	0.115691	0.773402	0.263858	0.2043	0.908844	3.27547e-05
NM_177034	APBA1	0.16658	0.000327131	0.222467	0.46364	0.701413	0.019575	0.242821	0.464228	0.25882	0.214982	-0.192117	0.6503
NM_175098	CCDC126	0.126478	0.000327895	0.310028	0.271811	0.834994	0.00145067	0.273008	0.393097	0.12239	0.602132	-0.381768	0.292856
NM_008886	PMS2	0.00242884	0.000328773	-0.0798209	0.82209	0.872308	0.000464771	0.0565278	0.90187	0.421857	0.0232218	0.325059	0.388435
NM_138682	LRRC4	0.0233448	0.000330171	0.171599	0.591861	0.833951	0.00149016	0.0411755	0.932194	0.491777	0.00585876	-0.752863	0.00524533
NM_133744	CCDC71	0.285196	0.000330834	0.406803	0.123713	0.474459	0.186955	0.261573	0.418108	0.230557	0.279595	0.281157	0.470715
NM_028984	8430406I07RIK	0.0999987	0.000336814	0.670605	0.00238302	0.591127	0.0727323	0.258217	0.425822	0.1743	0.441513	0.587957	0.0568322
NM_016900	CAV2	0.163743	0.000336878	0.23283	0.437729	0.807322	0.00287052	0.297691	0.337863	0.25753	0.217449	-0.38893	0.281295
NM_024213	ANAPC4	0	0.000339679	-0.203837	0.5091	0.573403	0.0856883	0.317166	0.298211	0.612296	0.000233524	0.662123	0.0230092
NM_026141	PPIL4	0.159026	0.000343988	0.134134	0.685435	0.554981	0.101382	0.223045	0.512443	0.649806	6.29255e-05	-0.526702	0.104418
NM_001077695	NCOA2	0.299927	0.000345151	0.380374	0.156349	0.612337	0.0582621	0.28959	0.357848	0.330901	0.0935179	0.522032	0.108996
NM_001103181	TULP4	0.166607	0.000346135	0.273301	0.347414	0.409642	0.276407	0.442596	0.100768	0.56605	0.000918449	0.321205	0.39539
NM_175226	RNF139	0.147887	0.000346135	0.0467961	0.897625	0.798173	0.00354746	0.111397	0.781511	0.54851	0.00148082	0.477351	0.156363
NM_001081267	RSF1	0.0993845	0.000346135	0.229757	0.444578	0.120541	0.79551	0.245439	0.457599	0.786792	6.32318e-08	0.541618	0.0905967
NM_001014973	SNX13	0	0.000347033	-0.232669	0.438014	0.365705	0.344993	0.350128	0.233972	0.762835	2.9416e-07	0.860687	0.000307092
NM_178115	2700050L05RIK	0.216449	0.000348014	0.251531	0.39587	0.422239	0.258307	0.194988	0.579774	0.675039	2.36612e-05	-0.656801	0.0246823
NM_020329	DOLPP1	0.020689	0.000356213	0.412105	0.11784	0.8325	0.00154868	0.275925	0.387162	-0.145812	0.530362	0.81852	0.00115348
NM_010636	KLF12	0	0.000356518	0.322143	0.248605	0.350011	0.370961	-0.0111156	0.983966	0.705019	6.35539e-06	0.199135	0.636706
NM_010160	CUGBP2	0.118135	0.000359951	0.0485039	0.893974	0.516687	0.138058	0.18546	0.604296	0.563017	0.000999931	0.966088	2.0056e-07
NM_001025103	EFCAB4A	0.0265048	0.000362502	0.54999	0.0214176	0.711716	0.016884	-0.0396561	0.93403	-0.0442574	0.861799	0.722184	0.00913796
NM_178802	TRIM65	0	0.000363416	-0.192347	0.538581	0.276697	0.498339	0.478111	0.0664122	0.673394	2.51755e-05	0.95134	1.28153e-06
NM_010586	ITPR2	0	0.00036586	-0.168871	0.598142	0.901189	0.000152319	0.180781	0.615725	0.422167	0.0231196	0.403887	0.258282
NM_183115	CCDC125	0	0.000366656	-0.193749	0.534085	0.600067	0.0664144	0.434846	0.110428	0.488523	0.00630088	0.435631	0.210479
NM_029738	CLUAP1	0.0160212	0.000366866	0.181812	0.565831	0.330645	0.403875	0.27719	0.38425	0.606475	0.000281772	0.545582	0.0873214
NM_010754	SMAD2	0.215416	0.000367274	0.288111	0.317128	0.489581	0.169084	0.426122	0.121031	0.494017	0.00558007	0.131394	0.766103
NM_146202	ZFP768	0.0389954	0.000368447	0.680726	0.0019224	0.630347	0.0478667	0.0199194	0.969007	-0.111101	0.63884	0.337308	0.366375
NM_001040130	TMEM141	0	0.000368447	0.588943	0.0115712	0.653263	0.0368724	0.311765	0.308552	-0.0139634	0.956469	0.412317	0.245372
NM_030725	SYT13	0.178926	0.000372635	0.097476	0.780409	0.768487	0.00647696	0.258052	0.42625	0.344389	0.078096	-0.241925	0.548913
NM_030081	ZFYVE20	0.159303	0.000372635	0.426586	0.101802	0.679336	0.0264776	0.348084	0.237436	0.121748	0.604136	-0.385272	0.287281
NM_024468	TRIM39	0.145297	0.000378931	0.437713	0.0909022	0.212109	0.617553	0.517576	0.0385004	0.104764	0.66016	0.00454291	0.993395
NM_025807	SLC16A9	0	0.000390412	-0.128208	0.701508	0.957306	5.49495e-06	0.135323	0.731277	0.200447	0.36301	-0.0297167	0.952066
NM_178735	A730069N07RIK	0.110022	0.000398124	-0.0256163	0.945147	0.630477	0.0478007	0.422455	0.126219	0.336901	0.0863609	0.615208	0.041665
NM_001093764	MYADM	0	0.000398238	-0.357558	0.189889	0.743219	0.0101452	0.45238	0.090025	0.548119	0.0014947	0.984488	6.0187e-09
NM_145540	INTS3	0.0308947	0.000399766	0.718912	0.000717954	0.286263	0.480684	0.373958	0.190285	0.0291344	0.9085	0.392822	0.275023
NM_033474	ARVCF	0	0.000400738	0.0255039	0.945318	0.907155	0.000118678	-0.169959	0.644611	0.547204	0.00152702	-0.0784561	0.865701
NM_133206	ZNRF1	0.0703561	0.000400888	-0.0667777	0.85558	0.891561	0.000225772	0.280693	0.375957	0.0980896	0.682919	-0.818652	0.00115045
NM_199446	PHKB	0.257594	0.000403687	0.125099	0.709252	0.458756	0.207461	0.409282	0.142836	0.563524	0.000988638	0.925004	1.18779e-05
NM_026664	VPS53	0	0.000404777	0.451727	0.0790854	-0.156397	0.725083	0.595263	0.00962203	0.359922	0.0629072	0.390948	0.278234
NM_001093759	2410002O22RIK	0.0206242	0.000405957	0.585566	0.0121735	0.630001	0.048017	0.0889806	0.831305	0.410118	0.028336	-0.127732	0.773791
NM_010617	KIF13A	0	0.000408116	0.199592	0.520365	0.757457	0.0079081	0.0261374	0.960443	0.516776	0.00328651	0.306074	0.423234
NM_013790	ABCC5	0.287151	0.000408834	0.0639857	0.861871	0.30763	0.442788	0.310866	0.310587	0.474908	0.00843881	0.966694	1.81513e-07
NM_010878	NCK1	0	0.00041343	0.740642	0.000367365	0.426999	0.25156	0.403581	0.150782	0.0908319	0.704898	-0.35339	0.338722
NM_181585	PIK3R3	0	0.000418671	0.364966	0.178798	0.697167	0.0207641	-0.0584428	0.897066	0.516685	0.00329096	0.0666823	0.885354
NM_144835	HEATR1	0	0.000425673	0.597809	0.00997553	0.861923	0.00066324	-0.106691	0.78913	-0.00437998	0.986608	-0.961833	3.73039e-07
NM_133837	CDC123	0	0.000430678	0.481466	0.0556415	-0.00328195	0.994913	0.388658	0.171093	0.361671	0.0612669	0.729185	0.00810605
NM_010470	HP1BP3	0.0511952	0.000436154	0.0233555	0.949052	0.8518	0.000902444	0.342345	0.246952	0.346921	0.0754576	0.975563	4.77783e-08
NM_029436	KLHL24	0.103901	0.000438958	0.139303	0.671398	0.681278	0.0258844	0.458795	0.083869	0.276862	0.17747	0.976293	4.12891e-08
NM_145602	NDRG4	0.036418	0.000449307	0.0690122	0.850811	0.931543	3.43575e-05	0.259864	0.422356	0.0694706	0.777887	-0.0845724	0.85574
NM_033607	UCHL4	0	0.000451773	-0.151801	0.640865	0.821135	0.0020541	0.515115	0.0399926	0.296202	0.142937	0.0262085	0.957354
NM_011654	TUBA1B	0.0521368	0.000453623	0.513257	0.036774	0.841798	0.00120793	0.0686626	0.875779	-0.00690236	0.978228	-0.79512	0.00208976
NM_009713	ARSA	0	0.000453623	0.653045	0.00348309	0.851238	0.000913028	0.0931867	0.819921	-0.0756234	0.757216	0.923469	1.32362e-05
NM_019754	TAGLN3	0.158166	0.000456454	0.322897	0.247481	0.747381	0.0094509	0.331634	0.267253	0.0808533	0.73866	0.0908325	0.843556
NM_011869	MED24	0	0.000463047	0.443283	0.0866071	0.852457	0.000886773	0.193481	0.582267	-0.0826534	0.733033	-0.209276	0.616219
NM_001080118	MED1	0.117075	0.000464363	0.374561	0.164717	0.528695	0.126036	0.0889676	0.831305	0.56669	0.000902151	-0.444873	0.197711
NM_010905	NFIA	0.0230322	0.000471649	0.03842	0.915745	0.474203	0.187134	0.655391	0.00243861	0.209309	0.337341	0.250611	0.531709
NM_197940	WIPF2	0.16578	0.000476634	0.554904	0.0198517	0.407293	0.279677	0.21926	0.520175	0.312485	0.117877	-0.380396	0.294765
NM_008477	KTN1	0	0.000477456	0.0736555	0.838974	0.058365	0.901716	-0.124669	0.753896	0.786776	6.32318e-08	0.183269	0.667656
NM_011762	ZFP59	0	0.000483553	0.0260697	0.944613	0.913301	8.80578e-05	0.131907	0.738941	0.39005	0.039699	0.472377	0.162358
NM_172911	D8ERTD82E	0	0.000488322	0.332689	0.230712	0.709388	0.0174738	-0.0228479	0.964065	0.321681	0.105215	-0.364551	0.319573
NM_028149	FBXL20	0	0.000489527	0.195336	0.530154	-0.170367	0.698312	0.0449522	0.925617	0.816249	7.36621e-09	0.872912	0.000188702
NM_001077696	HDAC5	0	0.000490627	0.534666	0.0268131	-0.0574191	0.902866	0.487406	0.0585796	-0.00332957	0.989571	0.636682	0.032187
NM_175215	LYSMD4	0.0832589	0.000490919	0.18196	0.565439	0.682256	0.0255417	0.250238	0.44445	0.479048	0.00772199	0.517892	0.112789
NM_029022	SCRN3	0	0.000491075	0.263589	0.369326	0.74353	0.0100989	-0.130592	0.742364	0.599343	0.000352571	0.192155	0.6503
NM_001098233	PURG	0.0859435	0.000493771	0.330135	0.235063	0.648222	0.0390927	0.490333	0.0562652	0.11432	0.62845	0.0970936	0.832393
NM_001081340	SETD2	0	0.000494678	-0.156455	0.628209	0.257686	0.533325	0.369823	0.198037	0.764631	2.62356e-07	0.733535	0.00747219
NM_029926	IRAK4	0.018858	0.000495363	0.253212	0.393211	0.87534	0.000418265	0.021023	0.966692	0.266647	0.198001	-0.665884	0.0219395
NM_008794	PCSK7	0.0439715	0.000498457	0.0662802	0.856476	0.856564	0.000775209	0.137077	0.727051	0.37393	0.0510292	-0.551746	0.0824454
NM_001081291	CCDC88B	0	0.000501219	0.289742	0.313524	0.844279	0.00111538	-0.193358	0.582267	0.142515	0.540741	0.203896	0.627217
NM_173423	FEM1C	0.162349	0.000501456	0.408654	0.122255	0.743259	0.0101448	0.314335	0.303096	0.278416	0.174601	0.00126493	0.998424
NM_177386	SFMBT2	0.0458812	0.00050376	0.313564	0.264785	0.755703	0.00815473	0.480499	0.064571	0.061145	0.80536	-0.457724	0.181084
NM_175466	ZFP770	0.277991	0.00050416	0.186612	0.552656	0.42986	0.247198	0.267785	0.404872	0.517542	0.00322471	0.771619	0.00357633
NM_153131	UNC5A	0.0297409	0.000513179	0.128963	0.699387	0.882519	0.000317981	0.261332	0.418836	0.0369558	0.885347	0.362189	0.323971
NM_175374	MTRF1L	0.0759015	0.000513707	0.245485	0.408623	0.315607	0.429209	0.0768851	0.856709	0.576143	0.000699094	-0.15072	0.728714
NM_178896	DCUN1D4	0	0.000513707	-0.028022	0.939862	0.472794	0.189067	0.536028	0.0290399	0.508695	0.00395102	-0.708821	0.0114484
NM_145627	RBM10	0.0628331	0.000520999	-0.0197752	0.956473	0.804345	0.00307553	0.451699	0.0905799	0.134503	0.565849	0.0611986	0.894984
NM_153527	DNAJB13	0.164119	0.000521384	0.164412	0.608771	0.318565	0.424079	0.381737	0.180375	0.556372	0.00119438	-0.359222	0.329361
NM_001034862	ERICH1	0.0517084	0.000522302	0.643492	0.00428374	0.076301	0.872314	0.420017	0.129283	0.250351	0.233811	0.492147	0.1392
NM_008562	MCL1	0.0119588	0.000522302	0.410024	0.120801	0.0299298	0.951527	0.496855	0.0515093	0.583772	0.000559764	-0.958755	5.45448e-07
NM_001008501	ZFP760	0	0.000524097	-0.333029	0.230043	0.486345	0.172882	0.561651	0.0184896	0.560645	0.00106225	0.725389	0.0086469
NM_144896	PET112L	0.216452	0.000524217	0.241707	0.417918	0.352978	0.365808	0.662593	0.00201796	0.174392	0.441282	0.919805	1.67954e-05
NM_153587	RPS6KA5	0.12016	0.000524217	0.162029	0.614507	0.414803	0.269245	0.0369644	0.940408	0.654727	5.19187e-05	0.246843	0.53884
NM_175252	6720457D02RIK	0.133623	0.000526878	0.558071	0.0188782	0.245515	0.554337	0.481667	0.0635408	0.114862	0.627637	0.519352	0.111409
NM_030239	ABCG3	0.0688699	0.000534841	0.52339	0.0313544	0.612476	0.05818	0.112165	0.780266	0.250501	0.233507	0.330842	0.378261
NM_001039045	PIGC	0	0.000537575	0.204591	0.50746	0.375989	0.329208	0.832455	2.6462e-06	-0.114305	0.62845	0.452529	0.187629
NM_011610	TNFRSF1B	0	0.000542958	-0.0374233	0.917577	0.897186	0.000178461	-0.217352	0.524402	0.488916	0.00624462	-0.189471	0.655916
NM_010480	HSP90AA1	0	0.000548175	0.418304	0.110871	0.705992	0.0183106	-0.00550185	0.992326	0.640367	8.85016e-05	-0.765652	0.00405822
NM_028364	PUF60	0.0232735	0.000551559	0.469992	0.0636853	0.579655	0.0810422	0.503376	0.0470116	0.0180183	0.944615	-0.0581853	0.899689
NM_033584	PCDHGA1	0.151066	0.000555007	0.29227	0.30829	0.309219	0.440084	0.18506	0.605484	0.58621	0.000520809	0.41681	0.238502
NM_175429	KCTD12B	0	0.000555284	-0.17444	0.58389	0.640563	0.0425037	0.404271	0.150045	0.508849	0.00394252	0.733538	0.00747219
NM_010929	NOTCH4	0.206346	0.000565742	0.283275	0.326519	0.289415	0.474762	0.103246	0.797311	0.618424	0.000190432	-0.956991	6.85124e-07
NM_007756	CPLX1	0.0518548	0.000568211	0.198901	0.522182	0.885497	0.000283827	0.382702	0.179215	-0.0423189	0.868896	-0.171183	0.691079
NM_021280	PLCG1	0	0.000568211	-0.419785	0.109276	0.872486	0.000462279	0.167655	0.648562	0.607305	0.000274703	-0.147037	0.735208
NM_031391	GTF2A1	0	0.000575519	-0.0704104	0.847496	0.575349	0.0843555	0.191701	0.585598	0.670182	2.86236e-05	0.489938	0.141815
NM_001093757	OGFOD1	0.0973253	0.000578342	0.691776	0.00149085	0.507441	0.148185	0.148213	0.701492	0.192217	0.386211	-0.274388	0.48379
NM_027905	1300018J18RIK	0.104828	0.000579017	0.413762	0.116253	0.784318	0.00474447	0.276996	0.384487	0.109084	0.645788	0.0154312	0.975827
NM_007790	SMC3	0.0404415	0.000579245	0.250323	0.398046	0.0438478	0.927193	0.216712	0.525336	0.778406	1.08022e-07	0.543484	0.0889645
NM_133990	IL13RA1	0	0.000582207	0.0411816	0.909976	0.249908	0.546208	0.538357	0.0279226	0.674331	2.4307e-05	-0.714589	0.0104248
NM_025717	RBM4B	0	0.000583724	0.426108	0.102432	-0.327523	0.408706	0.477093	0.0673244	0.511501	0.00370766	0.0393062	0.936594
NM_177242	PPTC7	0.103847	0.00058748	0.158785	0.622871	0.731046	0.0124419	0.236848	0.479073	0.343196	0.079322	-0.495215	0.135716
NM_146108	HIBCH	0.192689	0.000595361	0.167914	0.600369	0.362774	0.350217	0.584396	0.0118873	0.277268	0.176874	-0.466002	0.17021
NM_025283	MOBKL3	0.182251	0.000602912	0.478293	0.057699	0.482952	0.176971	0.292011	0.351617	0.234292	0.270594	-0.710958	0.0110689
NM_007890	DYRK1A	0.0464994	0.000603826	0.62312	0.0062559	0.481535	0.178717	0.0186158	0.970487	0.357012	0.0655125	-0.164208	0.705471
NM_019587	PLXNB3	0	0.000607503	-0.3189	0.255045	0.835945	0.00141785	0.0510269	0.914201	0.497579	0.00513811	0.240201	0.551703
NM_025664	SNX9	0.164546	0.000613478	0.373314	0.166756	0.765665	0.00685212	0.199618	0.56587	0.346225	0.0762132	0.0809098	0.863081
NM_011882	RNASEL	0.174672	0.000613669	0.352879	0.195791	0.336976	0.393114	0.293808	0.347719	0.207844	0.341487	-0.69138	0.0150124
NM_198861	BC046404	0	0.000621699	0.524548	0.0309139	-0.390043	0.306893	0.510415	0.0427238	0.23076	0.279024	-0.703416	0.0124881
NM_020493	SRF	0.112824	0.000633922	0.583199	0.0126781	0.537836	0.117494	0.411711	0.139504	-0.0660695	0.788916	-0.940448	3.50372e-06
NM_026859	MAF1	0	0.000646213	0.458924	0.0724937	0.742391	0.0103008	0.33253	0.265752	-0.282481	0.166927	0.955361	8.37725e-07
NM_178653	SCCPDH	0	0.000647097	0.845756	7.82809e-06	0.567608	0.0905773	-0.193217	0.582451	0.175522	0.438334	0.254536	0.523079
NM_019661	YKT6	0.225673	0.000654565	0.371298	0.169486	0.67987	0.0263222	0.229043	0.498716	0.0931888	0.697567	0.889519	9.03947e-05
NM_178218	HIST3H2A	0.0767039	0.000658665	0.404292	0.126186	0.606948	0.0618562	0.416567	0.133775	0.126362	0.590491	0.853107	0.000399419
NM_029274	WBP7	0	0.000658765	0.0475326	0.896475	0.919131	6.57276e-05	-0.221179	0.516058	0.181116	0.420637	-0.457558	0.181202
NM_008635	MTAP7	0.224872	0.000671719	0.282036	0.328801	0.685428	0.0244682	0.223496	0.511946	0.294283	0.145939	0.243079	0.545961
NM_025479	2810021B07RIK	0.126934	0.00068026	0.0661036	0.856719	0.6689	0.0301493	0.141686	0.715866	0.561722	0.00103499	-0.272275	0.487679
NM_007885	SLC26A2	0.09653	0.00068026	0.0657525	0.85735	0.558236	0.098753	0.178982	0.620839	0.548153	0.00149415	-0.264744	0.502235
NM_025816	TAX1BP1	0	0.000682413	0.600561	0.00958269	-0.0318771	0.948711	0.47933	0.0653346	0.429875	0.0201946	-0.617694	0.0405322
NM_080448	SRGAP3	0.0683961	0.000686781	0.0152704	0.96684	0.784077	0.00477035	0.0181842	0.971173	0.509482	0.00388412	-0.391562	0.277256
NM_026148	LIMS1	0.0508438	0.000687642	0.482141	0.0551716	0.0352733	0.94313	0.467162	0.0753879	0.322304	0.104423	0.967265	1.66914e-07
NM_009949	CPT2	0.104281	0.000696795	0.391051	0.142515	0.731536	0.0123691	0.256683	0.429241	0.11461	0.628316	0.315375	0.406303
NM_007435	ABCD1	0.0959551	0.000698962	0.465886	0.0669437	0.154528	0.728437	0.030651	0.952145	0.258141	0.216145	0.633629	0.0334314
NM_145471	LRRC14	0.271499	0.00069903	0.389589	0.14395	0.47505	0.186289	0.199286	0.566953	0.283313	0.165379	0.393857	0.273405
NM_009677	AP1G1	0	0.000703118	0.0249849	0.94652	0.829739	0.00166019	0.0276379	0.957761	0.533489	0.00216782	-0.898841	5.76699e-05
NM_146032	SRP68	0.0914138	0.000703974	0.388495	0.144986	0.607879	0.0612496	0.0406876	0.93289	0.342269	0.0804177	0.265167	0.501556
NM_008950	PSMC5	0	0.000715236	0.65482	0.00334022	0.318638	0.423985	0.503886	0.0467023	-0.0683474	0.782287	-0.841726	0.000576805
NM_009847	CD2AP	0	0.000717472	0.00668678	0.985394	-0.0241586	0.960494	0.226259	0.505643	0.749499	6.39038e-07	0.645396	0.0287351
NM_001037758	BTRC	0.212234	0.000718466	0.100609	0.772252	0.371957	0.335013	0.294762	0.345144	0.574529	0.000729667	0.621139	0.0389581
NM_009479	UROS	0.0226683	0.000721636	0.485561	0.053025	0.622005	0.0524227	0.332933	0.265517	-0.0493449	0.844618	0.150433	0.729087
NM_026182	MTFR1	0.0512638	0.000721776	0.508124	0.0395055	0.0547268	0.908685	0.106308	0.790464	0.524123	0.0027426	0.0873269	0.85023
NM_177725	LRRC8A	0	0.000721776	0.217893	0.475255	0.875037	0.000422401	-0.0631524	0.887709	0.28201	0.167835	-0.962352	3.46513e-07
[truncated: 6,400 more rows]

## Sheet: Models and modules
Refseq	genes	Aged_Modules	APP_Modules	ERCC1modules	ALS_modules	Acute_modules	modulesCONS_Soft
[truncated: 7,512 more rows]

[truncated: 2 more sheets: Mouse model specific genes, kME pMG blue and TB-MG green ]
