# Supplementary material for: Induction of a common microglia gene expression signature by aging and neurodegenerative conditions: a co-expression meta-analysis
Source: Acta Neuropathol Commun. 2015 May 23;3:31. doi: 10.1186/s40478-015-0203-5 (PMC4489356; doi:10.1186/s40478-015-0203-5)
Supplement: Additional file 7: Table S6. — Annotations - Results of WEBGESTALT and GSEA enrichment analyses. WEBGESTALT GOs, KEGGs and Benjamini Hochberg Multiple Testing corrected p-values for all significantly differentially expressed modules. [file 40478_2015_203_MOESM7_ESM.xlsx]

## Sheet: GO-blue
	GO	Aging	Apps_Ps1	mSOD1	Ercc1	Consensus_priming	Acute_LPS
3'-UTR-mediated mRNA stabilization	GO:0070935	ns	ns	ns	ns	ns	0.0099
activation of cysteine-type endopeptidase activity	GO:0097202	ns	0.0068	0.0003	ns	ns	ns
activation of cysteine-type endopeptidase activity involved in apoptotic process	GO:0006919	ns	ns	0.0006	ns	ns	ns
activation of immune response	GO:0002253	3.74e-05	5.73e-07	8.57e-05	0.0075	0.0073	3.56e-06
activation of innate immune response	GO:0002218	0.0009	1.49e-05	ns	0.0027	0.0065	7.52e-07
activation of MAPK activity	GO:0000187	ns	ns	ns	0.0037	ns	ns
activation of protein kinase activity	GO:0032147	ns	ns	0.0046	0.0053	ns	ns
acute-phase response	GO:0006953	ns	ns	ns	ns	ns	0.0005
acute inflammatory response	GO:0002526	ns	ns	ns	ns	ns	0.0006
adaptive immune response	GO:0002250	7.04e-09	2.47e-07	7.77e-06	ns	0.0019	0.0001
adaptive immune response based on somatic recombination of immune receptors built from immunoglobulin superfamily domains	GO:0002460	5.07e-08	3.25e-07	3.12e-05	ns	0.0087	0.0006
alcohol biosynthetic process	GO:0046165	0.0036	ns	0.0004	ns	ns	ns
alcohol metabolic process	GO:0006066	0.0088	ns	1.6e-05	ns	ns	ns
alpha-beta T cell activation	GO:0046631	0.0016	0.0008	0.0002	ns	ns	0.0003
alpha-beta T cell activation involved in immune response	GO:0002287	ns	ns	0.0061	ns	ns	1.87e-05
alpha-beta T cell differentiation	GO:0046632	ns	0.0093	0.001	ns	ns	3.07e-05
alpha-beta T cell differentiation involved in immune response	GO:0002293	ns	ns	ns	ns	ns	1.12e-05
amino acid activation	GO:0043038	ns	ns	ns	ns	ns	0.0009
aminoglycan metabolic process	GO:0006022	ns	ns	ns	0.0068	ns	ns
anatomical structure development	GO:0048856	8.9e-05	ns	0.0046	0.0005	ns	0.0006
anatomical structure formation involved in morphogenesis	GO:0048646	ns	ns	0.0046	ns	ns	ns
anatomical structure maturation	GO:0071695	5.3e-07	0.0004	0.0036	0.0005	2.4e-05	ns
anatomical structure morphogenesis	GO:0009653	ns	ns	ns	0.0061	ns	ns
angiogenesis	GO:0001525	0.0006	ns	ns	ns	ns	ns
antigen processing and presentation	GO:0019882	2.7e-13	6.72e-08	1.62e-05	7.76e-05	3e-05	0.0006
antigen processing and presentation of endogenous antigen	GO:0019883	0.0005	ns	ns	ns	0.0009	ns
antigen processing and presentation of endogenous peptide antigen	GO:0002483	0.0002	ns	ns	ns	0.0005	ns
antigen processing and presentation of exogenous antigen	GO:0019884	1.25e-09	1.33e-06	ns	0.0008	0.0004	ns
antigen processing and presentation of exogenous peptide antigen	GO:0002478	1.41e-09	3.96e-07	ns	0.0012	0.0001	ns
antigen processing and presentation of exogenous peptide antigen via MHC class I	GO:0042590	0.0036	ns	ns	ns	ns	ns
antigen processing and presentation of exogenous peptide antigen via MHC class II	GO:0019886	1.79e-07	1.07e-05	ns	0.0053	0.0079	ns
antigen processing and presentation of peptide antigen	GO:0048002	1.35e-13	1.54e-07	0.0002	1.78e-05	4.51e-06	ns
antigen processing and presentation of peptide antigen via MHC class I	GO:0002474	1.5e-06	0.0012	ns	6.74e-05	0.0033	0.0077
antigen processing and presentation of peptide antigen via MHC class Ib	GO:0002428	0.0009	ns	ns	ns	0.0019	ns
antigen processing and presentation of peptide antigen via MHC class II	GO:0002495	1.79e-07	1.07e-05	ns	0.0053	0.0079	ns
antigen processing and presentation of peptide or polysaccharide antigen via MHC class II	GO:0002504	6.11e-07	5.69e-06	ns	0.0088	ns	ns
antigen processing and presentation via MHC class Ib	GO:0002475	0.0058	ns	ns	ns	0.0093	ns
antigen receptor-mediated signaling pathway	GO:0050851	ns	ns	0.0002	ns	ns	ns
apoptotic mitochondrial changes	GO:0008637	ns	ns	0.0036	ns	ns	ns
apoptotic process	GO:0006915	0.0009	0.0004	7.21e-08	0.0027	0.0008	1.76e-09
apoptotic signaling pathway	GO:0097190	ns	ns	0.0005	ns	ns	0.0058
aromatic compound biosynthetic process	GO:0019438	ns	ns	ns	ns	ns	4.32e-07
aromatic compound catabolic process	GO:0019439	ns	ns	ns	ns	ns	1.19e-05
ATP biosynthetic process	GO:0006754	ns	5.51e-05	ns	0.0061	ns	ns
ATP catabolic process	GO:0006200	ns	0.0093	ns	ns	ns	ns
ATP hydrolysis coupled proton transport	GO:0015991	ns	ns	ns	0.0012	ns	ns
ATP metabolic process	GO:0046034	ns	0.0004	ns	ns	ns	ns
ATP synthesis coupled proton transport	GO:0015986	ns	0.0002	ns	0.0027	ns	ns
axon ensheathment	GO:0008366	ns	ns	0.0099	ns	ns	ns
B cell activation	GO:0042113	0.0006	ns	0.0004	ns	ns	0.0011
B cell apoptotic process	GO:0001783	0.0074	ns	0.0061	ns	ns	ns
B cell differentiation	GO:0030183	0.0099	ns	ns	ns	ns	0.0036
B cell homeostasis	GO:0001782	0.0036	ns	8.71e-05	ns	0.0065	ns
B cell mediated immunity	GO:0019724	0.0007	0.0006	ns	ns	ns	ns
B cell proliferation	GO:0042100	0.0084	ns	ns	ns	ns	ns
B cell selection	GO:0002339	ns	ns	0.0099	ns	ns	ns
behavior	GO:0007610	0.0091	ns	0.0009	0.0012	ns	ns
biological adhesion	GO:0022610	1.2e-05	ns	ns	0.0005	0.0044	ns
biosynthetic process	GO:0009058	ns	1.52e-06	0.0036	ns	ns	1.51e-16
blood coagulation	GO:0007596	0.002	ns	ns	0.0004	0.0073	ns
blood vessel development	GO:0001568	0.0016	ns	ns	ns	ns	ns
blood vessel morphogenesis	GO:0048514	0.0016	ns	ns	ns	ns	ns
carbohydrate biosynthetic process	GO:0016051	ns	ns	0.0053	ns	ns	ns
carbohydrate catabolic process	GO:0016052	0.0009	ns	6.93e-05	0.0002	4.76e-06	ns
carbohydrate derivative biosynthetic process	GO:1901137	ns	2.7e-06	ns	0.0009	ns	ns
carbohydrate derivative catabolic process	GO:1901136	ns	0.0015	ns	ns	ns	ns
carbohydrate derivative metabolic process	GO:1901135	0.0031	2.24e-07	0.0014	1.48e-05	8.67e-05	ns
carbohydrate metabolic process	GO:0005975	1.44e-05	0.0002	1.3e-06	2.33e-07	1.47e-05	ns
carbohydrate phosphorylation	GO:0046835	0.0036	ns	ns	ns	ns	ns
carbohydrate transport	GO:0008643	ns	ns	0.0077	ns	ns	ns
catabolic process	GO:0009056	0.0009	0.0002	0.0099	0.0003	0.0004	2.67e-06
cation homeostasis	GO:0055080	0.0036	ns	0.0026	0.0014	ns	ns
cation transport	GO:0006812	ns	ns	ns	0.0011	ns	ns
CD4-positive, alpha-beta T cell activation	GO:0035710	0.0077	ns	0.0013	ns	ns	7.94e-06
CD4-positive, alpha-beta T cell differentiation	GO:0043367	0.0062	ns	0.0026	ns	ns	3.24e-06
CD4-positive, alpha-beta T cell differentiation involved in immune response	GO:0002294	ns	ns	0.0093	ns	ns	3.77e-06
cell-cell adhesion mediated by integrin	GO:0033631	ns	ns	ns	0.0068	ns	ns
cell-matrix adhesion	GO:0007160	0.0016	ns	ns	ns	ns	0.0099
cell-substrate adhesion	GO:0031589	0.0001	ns	ns	0.0083	ns	0.0019
cell-substrate junction assembly	GO:0007044	ns	ns	ns	ns	ns	0.0095
cell-type specific apoptotic process	GO:0097285	0.008	ns	0.0026	ns	ns	0.0028
cell activation	GO:0001775	1.92e-14	3.78e-10	1.38e-10	1.18e-06	4.26e-06	3.38e-10
cell activation involved in immune response	GO:0002263	0.0004	6.86e-05	0.0007	ns	ns	2.57e-07
cell adhesion	GO:0007155	9.86e-06	ns	ns	0.0004	0.0073	ns
cell chemotaxis	GO:0060326	2.89e-06	ns	0.0061	0.0002	ns	0.005
cell cycle	GO:0007049	ns	0.0002	ns	ns	ns	0.0011
cell cycle phase	GO:0022403	ns	0.0002	ns	ns	ns	ns
cell cycle process	GO:0022402	ns	0.0027	ns	ns	ns	ns
cell death	GO:0008219	2.25e-05	8.68e-06	1.03e-08	0.0009	3.58e-05	1.57e-10
cell differentiation	GO:0030154	ns	ns	0.0077	ns	ns	ns
cell growth	GO:0016049	ns	ns	0.0077	ns	ns	ns
cell junction assembly	GO:0034329	ns	ns	0.0085	ns	ns	ns
cell killing	GO:0001906	0.0036	0.0038	0.0026	ns	ns	ns
cell migration	GO:0016477	6.38e-05	ns	3.39e-07	1.32e-07	0.0065	0.0011
cell motility	GO:0048870	0.0003	ns	7.75e-07	1.57e-07	ns	0.0071
cell proliferation	GO:0008283	6.38e-05	ns	3.66e-06	ns	ns	7.4e-05
cell redox homeostasis	GO:0045454	ns	ns	ns	0.0012	ns	ns
cell surface pattern recognition receptor signaling pathway	GO:0002752	0.0058	ns	ns	ns	0.0097	ns
cellular aromatic compound metabolic process	GO:0006725	ns	0.0008	ns	ns	ns	2.12e-17
cellular biosynthetic process	GO:0044249	ns	8.03e-06	0.0093	ns	ns	3.57e-16
cellular carbohydrate metabolic process	GO:0044262	0.0041	ns	0.0053	ns	ns	ns
cellular catabolic process	GO:0044248	0.0031	4.26e-05	ns	0.0016	0.0014	3.99e-08
cellular cation homeostasis	GO:0030003	0.0016	ns	0.001	0.0008	ns	ns
cellular chemical homeostasis	GO:0055082	0.0058	ns	0.0004	0.0027	ns	ns
cellular component assembly	GO:0022607	0.0016	ns	ns	0.0037	ns	0.0002
cellular component assembly at cellular level	GO:0071844	ns	ns	ns	ns	ns	0.0006
cellular component biogenesis	GO:0044085	0.0031	ns	ns	0.0088	ns	1.67e-07
cellular component biogenesis at cellular level	GO:0071843	ns	ns	ns	ns	ns	1.3e-09
cellular component disassembly	GO:0022411	ns	ns	ns	ns	ns	0.0083
cellular component movement	GO:0006928	0.0003	0.0049	6.22e-07	6.46e-07	0.0033	0.0019
cellular component organization	GO:0016043	0.0009	0.0015	0.0036	0.0002	ns	7.53e-05
cellular component organization at cellular level	GO:0071842	ns	0.0058	ns	ns	ns	0.0001
cellular component organization or biogenesis	GO:0071840	0.0016	0.001	0.0069	0.0006	ns	4.36e-07
cellular component organization or biogenesis at cellular level	GO:0071841	ns	0.0027	ns	ns	ns	5.6e-07
cellular copper ion homeostasis	GO:0006878	ns	ns	ns	ns	0.0093	ns
cellular developmental process	GO:0048869	ns	ns	0.0046	ns	ns	ns
cellular homeostasis	GO:0019725	0.0004	ns	5.53e-05	6.74e-05	0.0033	ns
cellular ion homeostasis	GO:0006873	0.0074	ns	0.0005	0.0027	ns	ns
cellular localization	GO:0051641	0.0026	7.72e-07	8.32e-05	ns	ns	1.83e-08
cellular macromolecular complex assembly	GO:0034622	ns	ns	ns	ns	ns	7.94e-05
cellular macromolecular complex subunit organization	GO:0034621	ns	ns	ns	ns	ns	1.38e-05
cellular macromolecule biosynthetic process	GO:0034645	ns	0.0027	ns	ns	ns	7.58e-17
cellular macromolecule catabolic process	GO:0044265	ns	ns	ns	ns	ns	5.12e-11
cellular macromolecule localization	GO:0070727	ns	0.0006	0.0061	ns	ns	2.15e-07
cellular macromolecule metabolic process	GO:0044260	ns	1.96e-06	ns	ns	ns	1.4e-34
cellular membrane organization	GO:0016044	ns	ns	ns	0.0027	ns	ns
cellular metabolic process	GO:0044237	0.0009	7.14e-16	1.64e-07	0.0009	ns	3.52e-30
cellular nitrogen compound biosynthetic process	GO:0044271	ns	ns	ns	ns	ns	9.03e-08
cellular nitrogen compound catabolic process	GO:0044270	ns	ns	ns	ns	ns	4.23e-06
cellular nitrogen compound metabolic process	GO:0034641	ns	4.51e-05	ns	ns	ns	1.4e-17
cellular process	GO:0009987	0.0036	0.0003	ns	0.0027	ns	2.03e-06
cellular protein catabolic process	GO:0044257	ns	ns	ns	ns	ns	6.82e-06
cellular protein complex assembly	GO:0043623	ns	ns	ns	ns	ns	0.0036
cellular protein localization	GO:0034613	ns	0.0005	0.0053	ns	ns	2.82e-07
cellular protein metabolic process	GO:0044267	0.0007	3.01e-09	2.28e-08	0.0088	ns	3.63e-24
cellular protein modification process	GO:0006464	ns	0.0027	0.0003	ns	ns	7.71e-09
cellular response to bacterial lipopeptide	GO:0071221	0.002	0.0086	ns	ns	ns	0.0089
cellular response to bacterial lipoprotein	GO:0071220	0.002	0.0086	ns	ns	ns	0.0089
cellular response to biotic stimulus	GO:0071216	7.21e-07	9.48e-07	0.0003	ns	0.0044	7.83e-08
cellular response to chemical stimulus	GO:0070887	1.89e-07	3.64e-06	0.0002	3.17e-06	ns	1.63e-08
cellular response to cytokine stimulus	GO:0071345	6.21e-06	4.99e-07	0.0003	0.0002	0.0005	4.27e-11
cellular response to external stimulus	GO:0071496	ns	0.0058	ns	ns	ns	ns
cellular response to extracellular stimulus	GO:0031668	ns	0.0086	ns	ns	ns	ns
cellular response to glucose starvation	GO:0042149	ns	0.0079	ns	ns	ns	0.0011
cellular response to growth hormone stimulus	GO:0071378	ns	ns	ns	ns	ns	0.005
cellular response to inorganic substance	GO:0071241	0.0066	ns	ns	ns	ns	ns
cellular response to interferon-alpha	GO:0035457	1.69e-05	0.0049	ns	0.0027	0.0009	ns
cellular response to interferon-beta	GO:0035458	ns	0.0086	ns	ns	0.0093	0.0003
cellular response to interferon-gamma	GO:0071346	ns	ns	ns	ns	ns	0.0004
cellular response to lipopolysaccharide	GO:0071222	4.4e-05	4.77e-05	0.0003	ns	ns	0.0001
cellular response to molecule of bacterial origin	GO:0071219	9.94e-07	9.5e-07	0.0002	ns	0.0073	8.71e-07
cellular response to organic cyclic compound	GO:0071407	0.0026	ns	ns	ns	ns	ns
cellular response to organic substance	GO:0071310	0.0009	0.001	ns	0.0016	ns	9.01e-07
cellular response to oxidative stress	GO:0034599	ns	ns	ns	0.0047	ns	ns
cellular response to peptide hormone stimulus	GO:0071375	ns	ns	ns	ns	ns	0.0028
cellular response to reactive oxygen species	GO:0034614	ns	0.0086	ns	0.0068	ns	ns
cellular response to stress	GO:0033554	ns	7.98e-06	0.0002	ns	0.0079	7.84e-07
cellular response to triacyl bacterial lipopeptide	GO:0071727	0.0058	ns	ns	ns	ns	ns
cellular response to type I interferon	GO:0071357	ns	ns	ns	ns	0.0019	ns
ceramide catabolic process	GO:0046514	ns	ns	ns	0.0053	0.0012	ns
cGMP-mediated signaling	GO:0019934	0.0058	ns	ns	ns	ns	ns
chemical homeostasis	GO:0048878	0.002	ns	0.0014	0.0027	ns	ns
chemokine (C-X-C motif) ligand 2 production	GO:0072567	0.0008	ns	ns	ns	ns	0.0099
chemokine production	GO:0032602	ns	ns	ns	ns	ns	0.0044
chemotaxis	GO:0006935	0.0009	ns	ns	0.0075	ns	ns
cholesterol biosynthetic process	GO:0006695	ns	ns	0.0004	ns	ns	ns
cholesterol metabolic process	GO:0008203	0.0009	ns	0.0001	ns	0.0044	ns
coagulation	GO:0050817	0.0008	0.0093	ns	0.0002	0.0033	ns
coenzyme metabolic process	GO:0006732	ns	0.0079	0.0036	ns	0.0033	ns
cofactor metabolic process	GO:0051186	ns	ns	0.0053	ns	0.0065	ns
copper ion homeostasis	GO:0055070	ns	0.0093	ns	ns	ns	ns
copper ion transport	GO:0006825	ns	3.84e-05	ns	ns	ns	ns
cytokine-mediated signaling pathway	GO:0019221	0.0009	0.0027	0.0006	ns	ns	4.69e-07
cytokine biosynthetic process	GO:0042089	ns	ns	ns	ns	ns	6.82e-06
cytokine metabolic process	GO:0042107	ns	ns	ns	ns	ns	8.72e-06
cytokine production	GO:0001816	2.06e-08	2.65e-06	1.25e-06	2.59e-06	6.71e-05	2.43e-09
cytokine production involved in immune response	GO:0002367	1.4e-05	0.0058	0.0014	0.0088	ns	ns
cytokine secretion	GO:0050663	ns	ns	0.0007	ns	ns	0.0011
cytoplasmic pattern recognition receptor signaling pathway	GO:0002753	ns	0.0093	ns	ns	ns	0.0099
death	GO:0016265	2.59e-05	1.1e-05	1.33e-08	0.001	3.64e-05	2.31e-10
defense response	GO:0006952	9.63e-19	1.18e-14	3.55e-09	9.08e-08	9.98e-10	3.57e-12
defense response to bacterium	GO:0042742	0.002	ns	ns	ns	ns	ns
defense response to virus	GO:0051607	1.79e-07	6.66e-10	7.73e-07	0.0002	1.72e-06	5.84e-08
dendritic cell cytokine production	GO:0002371	ns	ns	0.0099	ns	ns	ns
dephosphorylation	GO:0016311	ns	ns	ns	ns	ns	0.0028
detection of triacyl bacterial lipopeptide	GO:0042495	0.0058	ns	ns	ns	ns	ns
developmental maturation	GO:0021700	0.0008	ns	ns	ns	ns	ns
developmental process	GO:0032502	0.0001	ns	0.0053	0.0027	ns	0.0006
DNA metabolic process	GO:0006259	ns	0.0027	ns	ns	ns	ns
DNA replication	GO:0006260	ns	0.0027	ns	ns	ns	ns
ear development	GO:0043583	0.0041	ns	ns	ns	ns	ns
electron transport chain	GO:0022900	ns	5.72e-06	0.0002	0.0015	ns	ns
endocytosis	GO:0006897	0.0016	ns	ns	0.0016	ns	ns
endoplasmic reticulum unfolded protein response	GO:0030968	ns	ns	ns	ns	ns	0.0089
energy coupled proton transmembrane transport, against electrochemical gradient	GO:0015988	ns	ns	ns	0.0012	ns	ns
energy coupled proton transport, down electrochemical gradient	GO:0015985	ns	0.0002	ns	0.0027	ns	ns
ensheathment of neurons	GO:0007272	ns	ns	0.0099	ns	ns	ns
epidermis development	GO:0008544	0.0009	ns	ns	ns	ns	ns
epithelial cell proliferation	GO:0050673	0.0026	ns	0.0014	ns	ns	ns
ER-nucleus signaling pathway	GO:0006984	ns	ns	ns	ns	ns	0.0011
ERK1 and ERK2 cascade	GO:0070371	ns	ns	ns	0.0088	ns	ns
establishment of localization	GO:0051234	2.45e-06	3.24e-08	3.04e-06	1.57e-07	2.04e-05	4.12e-05
establishment of localization in cell	GO:0051649	0.0046	1.95e-06	8.32e-05	ns	0.0033	9.28e-08
establishment of protein localization	GO:0045184	0.0016	1.04e-05	7.46e-05	0.0015	0.0044	7.75e-11
establishment of RNA localization	GO:0051236	ns	ns	ns	ns	ns	0.0004
execution phase of apoptosis	GO:0097194	ns	ns	0.0002	ns	ns	0.0071
exogen	GO:0042638	1.79e-07	0.0001	ns	0.0088	0.0012	ns
fever generation	GO:0001660	0.002	ns	ns	ns	ns	0.0083
fibroblast proliferation	GO:0048144	0.0009	0.0038	ns	ns	ns	ns
foam cell differentiation	GO:0090077	ns	ns	ns	0.0088	ns	ns
folic acid-containing compound metabolic process	GO:0006760	ns	ns	0.0061	ns	ns	ns
follicular dendritic cell activation	GO:0002266	0.0058	ns	ns	ns	ns	ns
follicular dendritic cell differentiation	GO:0002268	0.0058	ns	ns	ns	ns	ns
G1/S transition of mitotic cell cycle	GO:0000082	ns	0.0027	ns	ns	ns	ns
galactose metabolic process	GO:0006012	0.0058	ns	ns	0.0027	ns	ns
gene expression	GO:0010467	ns	0.0012	ns	ns	ns	5e-26
generation of precursor metabolites and energy	GO:0006091	ns	0.0002	3.23e-05	0.0004	0.0079	ns
germinal center formation	GO:0002467	0.0003	ns	ns	ns	ns	ns
glial cell migration	GO:0008347	ns	ns	ns	0.0053	ns	ns
glucose catabolic process	GO:0006007	ns	ns	0.001	0.0075	0.0004	ns
glucose metabolic process	GO:0006006	ns	ns	0.0003	0.0027	ns	ns
glycolipid catabolic process	GO:0019377	ns	ns	ns	ns	0.0033	ns
glycolysis	GO:0006096	0.0046	ns	0.0026	0.0061	0.0004	ns
glycosaminoglycan metabolic process	GO:0030203	ns	ns	ns	0.0027	ns	ns
glycosphingolipid catabolic process	GO:0046479	0.008	0.0093	ns	0.0047	0.0014	ns
glycosphingolipid metabolic process	GO:0006687	0.0051	ns	ns	0.0095	0.0017	ns
granulocyte chemotaxis	GO:0071621	0.002	ns	ns	ns	ns	0.0083
growth hormone receptor signaling pathway	GO:0060396	ns	ns	ns	ns	ns	0.005
GTP catabolic process	GO:0006184	ns	ns	ns	ns	ns	0.0006
GTP metabolic process	GO:0046039	ns	ns	ns	ns	ns	0.0004
guanosine-containing compound catabolic process	GO:1901069	ns	ns	ns	ns	ns	0.0007
guanosine-containing compound metabolic process	GO:1901068	ns	ns	ns	ns	ns	0.0003
hair cycle	GO:0042633	2.29e-06	ns	ns	0.0008	0.0065	ns
hair cycle process	GO:0022405	1.05e-06	0.0049	ns	0.0004	0.0044	ns
hair follicle development	GO:0001942	1.05e-06	0.0049	ns	0.0004	0.0044	ns
hair follicle maturation	GO:0048820	2.09e-08	0.0003	0.0077	0.0007	1.65e-05	ns
heat generation	GO:0031649	0.0088	ns	ns	ns	ns	ns
helper T cell extravasation	GO:0035684	0.0058	ns	ns	ns	ns	ns
hematopoietic or lymphoid organ development	GO:0048534	0.0002	2.98e-06	0.001	ns	ns	1.83e-06
hemopoiesis	GO:0030097	0.0003	9.48e-07	0.0004	ns	ns	1.29e-06
hemostasis	GO:0007599	0.002	ns	ns	0.0004	0.0079	ns
hepaticobiliary system development	GO:0061008	ns	ns	ns	ns	ns	0.0006
heterocycle biosynthetic process	GO:0018130	ns	ns	ns	ns	ns	1.65e-07
heterocycle catabolic process	GO:0046700	ns	ns	ns	ns	ns	7.94e-06
heterocycle metabolic process	GO:0046483	ns	0.0003	ns	ns	ns	3.46e-18
hexose catabolic process	GO:0019320	0.0046	ns	0.0005	0.0037	0.0001	ns
hexose metabolic process	GO:0019318	0.0006	ns	1.04e-07	5.17e-06	0.0008	ns
histone monoubiquitination	GO:0010390	ns	ns	ns	ns	ns	0.0099
histone ubiquitination	GO:0016574	ns	ns	ns	ns	ns	0.0019
homeostasis of number of cells	GO:0048872	0.002	ns	ns	0.0037	ns	0.0019
homeostatic process	GO:0042592	3.57e-06	ns	0.0007	6.46e-07	0.0033	ns
homotypic cell-cell adhesion	GO:0034109	ns	ns	ns	0.0088	ns	ns
humoral immune response	GO:0006959	0.002	ns	ns	ns	ns	ns
humoral immune response mediated by circulating immunoglobulin	GO:0002455	0.0016	ns	ns	ns	ns	ns
hydrogen peroxide biosynthetic process	GO:0050665	ns	ns	ns	0.0016	ns	ns
hydrogen peroxide metabolic process	GO:0042743	0.0077	ns	ns	0.001	ns	ns
hydrogen transport	GO:0006818	ns	7.7e-05	0.0069	2.6e-05	ns	ns
I-kappaB kinase/NF-kappaB cascade	GO:0007249	ns	0.0058	0.0069	ns	ns	5.47e-05
immune effector process	GO:0002252	1.75e-16	2.86e-15	5.32e-09	2.51e-05	1.16e-08	5.12e-11
immune response	GO:0006955	5.82e-22	2.21e-16	5.44e-17	4.35e-08	3.95e-13	9.26e-14
immune response-activating cell surface receptor signaling pathway	GO:0002429	0.0046	0.0038	3.59e-06	ns	ns	ns
immune response-activating signal transduction	GO:0002757	0.0003	1.34e-06	5.23e-06	0.0037	0.0033	1.03e-07
immune response-regulating cell surface receptor signaling pathway	GO:0002768	0.0074	0.0015	1.62e-06	ns	ns	ns
immune response-regulating signaling pathway	GO:0002764	0.0005	4.28e-07	3.36e-06	0.0061	0.0044	9.6e-08
immune system development	GO:0002520	0.0001	1.64e-06	0.0007	0.0088	ns	6.18e-07
immune system process	GO:0002376	1.11e-22	1.78e-21	1.07e-15	2.46e-11	1.26e-10	5.64e-15
immunoglobulin mediated immune response	GO:0016064	0.0007	0.0005	ns	ns	ns	ns
induction of apoptosis	GO:0006917	ns	0.0093	ns	ns	ns	ns
inflammatory cell apoptotic process	GO:0006925	ns	ns	0.0061	ns	ns	0.0019
inflammatory response	GO:0006954	1.82e-08	1.95e-05	0.0002	3.78e-06	0.0019	1.8e-09
innate immune response	GO:0045087	1.34e-16	7.63e-17	1.55e-09	5.29e-06	1.92e-10	7.82e-10
innate immune response-activating signal transduction	GO:0002758	0.0026	1.71e-05	ns	0.0053	ns	7.52e-07
inner ear development	GO:0048839	0.0071	ns	ns	ns	ns	ns
insulin receptor signaling pathway	GO:0008286	ns	ns	ns	ns	ns	0.0095
integrin activation	GO:0033622	0.0058	ns	ns	ns	0.0093	ns
interaction with host	GO:0051701	ns	0.0004	ns	ns	0.0079	0.0003
interferon-alpha production	GO:0032607	ns	0.0015	ns	ns	ns	0.0019
interferon-beta production	GO:0032608	ns	ns	ns	ns	ns	0.0071
interleukin-12 production	GO:0032615	ns	ns	ns	ns	ns	0.0028
interleukin-18 production	GO:0032621	ns	ns	0.0099	ns	ns	ns
interleukin-2 production	GO:0032623	ns	ns	0.0036	ns	ns	ns
interleukin-6 production	GO:0032635	0.0071	ns	ns	ns	ns	0.0006
interleukin-8 production	GO:0032637	ns	ns	ns	ns	ns	0.0028
interphase	GO:0051325	ns	0.0001	ns	ns	ns	ns
interphase of mitotic cell cycle	GO:0051329	ns	0.0003	ns	ns	ns	ns
interspecies interaction between organisms	GO:0044419	0.0016	9.26e-05	ns	ns	ns	1.99e-05
intracellular protein kinase cascade	GO:0007243	0.0056	0.0049	1.11e-05	0.0002	ns	8.86e-07
intracellular protein transmembrane import	GO:0044743	0.0026	ns	ns	ns	ns	9.9e-06
intracellular protein transmembrane transport	GO:0065002	0.0026	ns	ns	ns	ns	9.9e-06
intracellular protein transport	GO:0006886	ns	0.001	0.0008	ns	ns	2.02e-07
intracellular signal transduction	GO:0035556	0.0009	0.0038	3.06e-07	0.0007	0.0019	2.14e-08
intracellular transport	GO:0046907	ns	1.56e-07	0.0008	ns	ns	3.42e-10
intrinsic apoptotic signaling pathway	GO:0097193	ns	ns	0.0077	ns	ns	0.0064
intrinsic apoptotic signaling pathway in response to endoplasmic reticulum stress	GO:0070059	ns	ns	0.0099	ns	0.0065	ns
ion homeostasis	GO:0050801	ns	ns	0.0026	0.0053	ns	ns
ion transmembrane transport	GO:0034220	ns	ns	ns	0.0083	ns	ns
ion transport	GO:0006811	ns	ns	ns	0.0009	ns	ns
JAK-STAT cascade	GO:0007259	ns	ns	ns	ns	ns	0.0019
L-ascorbic acid metabolic process	GO:0019852	0.0036	ns	ns	ns	0.0073	ns
leukocyte activation	GO:0045321	8.71e-13	4.89e-11	7.16e-10	2.59e-06	5.7e-06	1.22e-09
leukocyte activation involved in immune response	GO:0002366	0.0004	6.86e-05	0.0007	ns	ns	2.57e-07
leukocyte apoptotic process	GO:0071887	0.0058	ns	0.0005	ns	0.0019	ns
leukocyte cell-cell adhesion	GO:0007159	0.0009	ns	ns	0.0009	ns	ns
leukocyte chemotaxis	GO:0030595	1.79e-07	ns	0.0014	0.0004	ns	0.0004
leukocyte differentiation	GO:0002521	8.2e-07	1.19e-05	2.73e-06	0.0047	0.0033	5.96e-08
leukocyte homeostasis	GO:0001776	ns	ns	0.0002	ns	ns	0.0095
leukocyte mediated cytotoxicity	GO:0001909	0.0016	0.0004	0.0004	ns	ns	ns
leukocyte mediated immunity	GO:0002443	5.4e-08	1.34e-06	8.57e-05	ns	ns	ns
leukocyte migration	GO:0050900	1.01e-06	ns	0.001	0.0008	ns	0.0008
leukocyte proliferation	GO:0070661	6.32e-07	3.84e-05	3.09e-05	0.0016	0.0057	0.0058
lipid biosynthetic process	GO:0008610	ns	ns	0.0046	ns	ns	ns
lipid localization	GO:0010876	0.0009	ns	ns	0.0027	ns	ns
lipid metabolic process	GO:0006629	ns	ns	0.0061	ns	0.0073	ns
lipid storage	GO:0019915	0.0084	ns	ns	0.0083	ns	ns
lipid transport	GO:0006869	0.0016	ns	ns	0.0037	ns	ns
lipopolysaccharide-mediated signaling pathway	GO:0031663	0.0009	0.001	ns	ns	ns	0.0058
liver development	GO:0001889	ns	ns	ns	ns	ns	0.0004
localization	GO:0051179	2.49e-06	2.21e-07	2.06e-09	2.46e-11	4.76e-06	3.09e-05
localization of cell	GO:0051674	0.0003	ns	7.75e-07	1.57e-07	ns	0.0071
locomotion	GO:0040011	0.0002	ns	4.14e-06	4.91e-07	ns	ns
lymphocyte activation	GO:0046649	1.41e-09	8.33e-08	7.16e-10	8.53e-05	3.93e-05	6.44e-08
lymphocyte activation involved in immune response	GO:0002285	ns	ns	ns	ns	ns	4.12e-05
lymphocyte chemotaxis	GO:0048247	0.0004	0.0027	ns	ns	ns	0.0036
lymphocyte differentiation	GO:0030098	0.0002	0.0003	3.61e-06	ns	0.0044	3.01e-07
lymphocyte homeostasis	GO:0002260	ns	ns	0.0002	ns	0.0073	ns
lymphocyte mediated immunity	GO:0002449	6.32e-07	1.15e-05	4.53e-05	ns	ns	ns
lymphocyte migration	GO:0072676	0.0026	ns	ns	0.0068	ns	ns
lymphocyte proliferation	GO:0046651	1.05e-06	2.75e-05	5.71e-05	0.0016	0.0079	0.0083
lysosome organization	GO:0007040	0.0071	0.0012	ns	0.0008	ns	ns
macromolecular complex assembly	GO:0065003	0.0016	0.0038	ns	0.0095	ns	0.0001
macromolecular complex subunit organization	GO:0043933	0.0036	0.0038	ns	ns	ns	2.61e-05
macromolecule biosynthetic process	GO:0009059	ns	0.0015	ns	ns	ns	8.73e-18
macromolecule catabolic process	GO:0009057	ns	ns	ns	ns	ns	3.29e-10
macromolecule localization	GO:0033036	0.0016	3.47e-05	5.71e-05	0.0002	0.0013	6.49e-11
macromolecule metabolic process	GO:0043170	ns	7.21e-07	ns	ns	ns	1.09e-30
macromolecule modification	GO:0043412	ns	0.0013	0.0005	ns	ns	1.8e-09
macrophage chemotaxis	GO:0048246	0.0009	ns	ns	ns	ns	ns
macrophage derived foam cell differentiation	GO:0010742	ns	ns	ns	0.0088	ns	ns
macrophage fusion	GO:0034238	ns	ns	0.0099	0.0016	0.0009	ns
maintenance of location	GO:0051235	ns	ns	ns	0.0037	ns	ns
mannose metabolic process	GO:0006013	ns	ns	0.0093	ns	ns	ns
MAPK cascade	GO:0000165	0.0058	ns	0.0036	0.0009	ns	0.0036
mast cell activation	GO:0045576	ns	ns	ns	ns	ns	0.0036
mast cell cytokine production	GO:0032762	0.0004	ns	ns	ns	ns	ns
mature B cell apoptotic process	GO:0002901	0.002	ns	0.0053	ns	0.0044	ns
membrane lipid catabolic process	GO:0046466	ns	ns	ns	0.0088	0.0019	ns
membrane organization	GO:0061024	ns	ns	ns	0.0037	ns	ns
membrane protein ectodomain proteolysis	GO:0006509	ns	ns	ns	0.0075	ns	ns
metabolic process	GO:0008152	1.61e-05	2.29e-18	2.05e-08	1.18e-06	0.0014	7.91e-25
mitotic cell cycle	GO:0000278	ns	3.91e-05	ns	ns	ns	ns
mitotic cell cycle checkpoint	GO:0007093	ns	0.0038	ns	ns	ns	ns
modification-dependent macromolecule catabolic process	GO:0043632	ns	ns	ns	ns	ns	2.78e-06
modification-dependent protein catabolic process	GO:0019941	ns	ns	ns	ns	ns	8.1e-06
modification by symbiont of host morphology or physiology	GO:0044003	ns	ns	ns	ns	ns	0.0099
modification of morphology or physiology of other organism involved in symbiotic interaction	GO:0051817	ns	ns	ns	ns	ns	0.0064
modulation by host of symbiont transcription	GO:0052472	0.0088	ns	ns	ns	ns	ns
modulation by host of viral transcription	GO:0043921	0.0088	ns	ns	ns	ns	ns
modulation of transcription in other organism involved in symbiotic interaction	GO:0052312	0.0088	ns	ns	ns	ns	ns
molting cycle	GO:0042303	2.29e-06	ns	ns	0.0008	0.0065	ns
molting cycle process	GO:0022404	1.05e-06	0.0049	ns	0.0004	0.0044	ns
monocyte chemotaxis	GO:0002548	0.0004	ns	ns	ns	ns	ns
monocyte differentiation	GO:0030224	0.0074	ns	ns	ns	ns	ns
mononuclear cell proliferation	GO:0032943	3.24e-07	1.31e-05	2.81e-05	0.0011	0.0033	0.005
monosaccharide biosynthetic process	GO:0046364	ns	ns	0.0077	ns	ns	ns
monosaccharide catabolic process	GO:0046365	0.0016	ns	7.79e-05	0.0014	5.7e-06	ns
monosaccharide metabolic process	GO:0005996	5.95e-05	0.0038	1.9e-08	8.63e-07	2.4e-05	ns
mRNA catabolic process	GO:0006402	ns	ns	ns	ns	ns	3.11e-06
mRNA metabolic process	GO:0016071	ns	ns	ns	ns	ns	2.05e-11
mRNA processing	GO:0006397	ns	ns	ns	ns	ns	1.41e-08
mRNA splicing, via spliceosome	GO:0000398	ns	ns	ns	ns	ns	0.0077
mRNA transport	GO:0051028	ns	ns	ns	ns	ns	0.001
multi-organism process	GO:0051704	8.95e-12	4.7e-12	6.62e-07	1.78e-05	3.06e-08	5.01e-11
multi-organism reproductive process	GO:0044703	0.0001	0.0011	ns	ns	0.0057	0.0001
multicellular organismal development	GO:0007275	0.0046	ns	ns	ns	ns	0.0019
multicellular organismal homeostasis	GO:0048871	ns	ns	ns	0.0061	ns	ns
muscle cell migration	GO:0014812	0.002	ns	ns	ns	ns	ns
muscle cell proliferation	GO:0033002	0.0077	ns	ns	ns	ns	ns
MyD88-dependent toll-like receptor signaling pathway	GO:0002755	ns	0.001	ns	ns	ns	0.0099
myeloid cell activation involved in immune response	GO:0002275	0.002	ns	ns	ns	ns	0.0095
myeloid cell apoptotic process	GO:0033028	ns	ns	ns	ns	ns	0.0077
myeloid cell differentiation	GO:0030099	ns	0.0011	ns	ns	ns	0.0001
myeloid cell homeostasis	GO:0002262	ns	ns	0.0069	ns	ns	0.005
myeloid leukocyte activation	GO:0002274	5.98e-05	0.0002	ns	ns	ns	0.0003
myeloid leukocyte cytokine production	GO:0061082	5.58e-06	0.0086	ns	0.0068	0.0015	ns
myeloid leukocyte differentiation	GO:0002573	0.002	ns	ns	ns	ns	ns
myeloid leukocyte mediated immunity	GO:0002444	0.0051	ns	ns	ns	ns	ns
natural killer cell chemotaxis	GO:0035747	0.0002	6.89e-05	ns	ns	ns	0.0019
natural killer cell mediated cytotoxicity	GO:0042267	0.0077	ns	0.0006	ns	ns	ns
natural killer cell mediated immunity	GO:0002228	0.0077	ns	0.0006	ns	ns	ns
ncRNA metabolic process	GO:0034660	ns	ns	ns	ns	ns	7.52e-07
ncRNA processing	GO:0034470	ns	ns	ns	ns	ns	0.0001
necrotic cell death	GO:0070265	ns	ns	0.0085	ns	ns	ns
negative regulation of apoptotic process	GO:0043066	0.002	ns	0.0007	0.0075	0.0019	5.58e-06
negative regulation of B cell apoptotic process	GO:0002903	0.0058	ns	ns	ns	0.0093	ns
negative regulation of binding	GO:0051100	0.0016	0.0011	ns	ns	ns	ns
negative regulation of biological process	GO:0048519	4.54e-06	7.79e-07	9.84e-07	1.58e-05	0.0002	1.74e-12
negative regulation of biosynthetic process	GO:0009890	ns	ns	ns	ns	ns	0.0006
negative regulation of blood coagulation	GO:0030195	0.0077	ns	ns	ns	ns	ns
negative regulation of bone mineralization	GO:0030502	ns	ns	ns	ns	ns	0.0099
negative regulation of catalytic activity	GO:0043086	0.0056	ns	ns	ns	ns	ns
negative regulation of CD4-positive, alpha-beta T cell activation	GO:2000515	ns	ns	ns	ns	ns	0.005
negative regulation of CD4-positive, alpha-beta T cell differentiation	GO:0043371	ns	ns	ns	ns	ns	0.0028
negative regulation of cell-matrix adhesion	GO:0001953	0.0009	ns	ns	ns	ns	ns
negative regulation of cell-substrate adhesion	GO:0010812	0.0009	ns	ns	ns	ns	ns
negative regulation of cell activation	GO:0050866	4.99e-06	0.0027	0.0053	ns	ns	ns
negative regulation of cell communication	GO:0010648	ns	ns	0.0004	ns	ns	ns
negative regulation of cell death	GO:0060548	0.0006	ns	0.0004	0.0053	0.0019	1.06e-06
negative regulation of cell differentiation	GO:0045596	ns	ns	ns	ns	ns	0.0044
negative regulation of cell growth	GO:0030308	ns	ns	0.0026	ns	ns	ns
negative regulation of cell migration	GO:0030336	ns	ns	6.2e-05	ns	ns	ns
negative regulation of cell motility	GO:2000146	ns	ns	8.32e-05	ns	ns	ns
negative regulation of cell proliferation	GO:0008285	0.002	ns	2.32e-05	ns	ns	0.0036
negative regulation of cellular biosynthetic process	GO:0031327	ns	ns	ns	ns	ns	0.0004
negative regulation of cellular component movement	GO:0051271	ns	ns	2.81e-05	ns	ns	ns
negative regulation of cellular macromolecule biosynthetic process	GO:2000113	ns	ns	ns	ns	ns	0.0011
negative regulation of cellular metabolic process	GO:0031324	0.0026	0.0027	ns	ns	ns	8.71e-07
negative regulation of cellular process	GO:0048523	6.83e-05	7.21e-07	1.46e-06	0.0004	0.0007	8.72e-12
negative regulation of cellular protein metabolic process	GO:0032269	ns	0.0049	ns	ns	ns	0.0044
negative regulation of coagulation	GO:0050819	0.0026	ns	ns	ns	ns	ns
negative regulation of cysteine-type endopeptidase activity	GO:2000117	0.0016	ns	ns	ns	ns	ns
negative regulation of cysteine-type endopeptidase activity involved in apoptotic process	GO:0043154	0.0051	ns	ns	ns	ns	ns
negative regulation of cytokine production	GO:0001818	0.0016	ns	ns	ns	ns	ns
negative regulation of defense response	GO:0031348	0.0071	ns	ns	ns	0.0097	ns
negative regulation of developmental process	GO:0051093	0.0031	ns	ns	ns	ns	0.0019
negative regulation of endopeptidase activity	GO:0010951	0.0016	ns	ns	0.0027	0.0065	ns
negative regulation of fibroblast proliferation	GO:0048147	ns	0.0027	ns	ns	ns	ns
negative regulation of growth	GO:0045926	ns	ns	0.0036	ns	ns	ns
negative regulation of hemostasis	GO:1900047	0.0077	ns	ns	ns	ns	ns
negative regulation of immune effector process	GO:0002698	0.0036	ns	ns	ns	ns	ns
negative regulation of immune system process	GO:0002683	1.27e-06	8.07e-05	7.42e-05	0.0053	0.0017	ns
negative regulation of innate immune response	GO:0045824	0.0088	ns	ns	ns	ns	ns
negative regulation of kinase activity	GO:0033673	ns	ns	ns	ns	ns	0.0064
negative regulation of leukocyte activation	GO:0002695	4.89e-05	ns	ns	ns	ns	ns
negative regulation of leukocyte apoptotic process	GO:2000107	0.0051	ns	0.0046	ns	ns	ns
negative regulation of leukocyte migration	GO:0002686	ns	ns	0.0099	ns	ns	ns
negative regulation of leukocyte proliferation	GO:0070664	0.0051	ns	ns	ns	ns	ns
negative regulation of lipid metabolic process	GO:0045833	0.002	ns	0.0053	0.0027	ns	ns
negative regulation of locomotion	GO:0040013	ns	ns	2.81e-05	ns	ns	ns
negative regulation of lymphocyte activation	GO:0051250	5.47e-05	ns	ns	ns	0.0097	ns
negative regulation of lymphocyte apoptotic process	GO:0070229	0.0088	ns	ns	ns	ns	ns
negative regulation of lymphocyte proliferation	GO:0050672	0.0041	ns	ns	ns	ns	ns
negative regulation of macromolecule biosynthetic process	GO:0010558	ns	ns	ns	ns	ns	0.0004
negative regulation of macromolecule metabolic process	GO:0010605	ns	ns	ns	ns	ns	4.59e-06
negative regulation of mast cell cytokine production	GO:0032764	0.0058	ns	ns	ns	ns	ns
negative regulation of mature B cell apoptotic process	GO:0002906	0.002	ns	0.0053	ns	0.0044	ns
negative regulation of metabolic process	GO:0009892	0.0016	0.0068	ns	ns	ns	3.95e-06
negative regulation of molecular function	GO:0044092	0.002	0.0038	ns	ns	ns	0.0028
negative regulation of mononuclear cell proliferation	GO:0032945	0.0041	ns	ns	ns	ns	ns
negative regulation of mRNA processing	GO:0050686	ns	ns	ns	ns	ns	0.0006
negative regulation of mRNA splicing, via spliceosome	GO:0048025	ns	ns	ns	ns	ns	0.0006
negative regulation of multi-organism process	GO:0043901	5.58e-06	0.0002	0.0053	0.0016	0.0065	0.0004
negative regulation of multicellular organismal process	GO:0051241	0.0003	ns	0.0003	0.0008	ns	ns
negative regulation of myeloid cell differentiation	GO:0045638	ns	0.0027	ns	ns	ns	0.0006
negative regulation of nitrogen compound metabolic process	GO:0051172	ns	ns	ns	ns	ns	0.0005
negative regulation of nucleobase-containing compound metabolic process	GO:0045934	ns	ns	ns	ns	ns	0.0004
negative regulation of ossification	GO:0030279	ns	ns	ns	ns	ns	0.0019
negative regulation of phosphate metabolic process	GO:0045936	0.0016	0.0015	ns	ns	0.0087	ns
negative regulation of phosphorus metabolic process	GO:0010563	0.0016	0.0015	ns	ns	0.0087	ns
negative regulation of programmed cell death	GO:0043069	0.0016	ns	0.0006	0.0083	0.0019	2.91e-06
negative regulation of protein binding	GO:0032091	ns	0.0007	ns	ns	ns	ns
negative regulation of protein kinase activity	GO:0006469	ns	ns	ns	ns	ns	0.0044
negative regulation of protein metabolic process	GO:0051248	ns	0.0068	ns	ns	ns	0.0003
negative regulation of protein transport	GO:0051224	ns	ns	0.0061	ns	ns	ns
negative regulation of receptor activity	GO:2000272	ns	ns	ns	ns	ns	0.0044
negative regulation of reproductive process	GO:2000242	0.0002	0.001	ns	ns	ns	ns
negative regulation of response to stimulus	GO:0048585	0.0009	ns	1.98e-05	0.0016	0.0009	0.0036
negative regulation of RNA metabolic process	GO:0051253	ns	ns	ns	ns	ns	0.0001
negative regulation of RNA splicing	GO:0033119	ns	ns	ns	ns	ns	3.54e-05
negative regulation of secretion	GO:0051048	ns	ns	0.0036	ns	ns	ns
negative regulation of signal transduction	GO:0009968	ns	ns	0.001	ns	ns	ns
negative regulation of signaling	GO:0023057	ns	ns	0.0006	ns	ns	ns
negative regulation of T-helper 2 cell differentiation	GO:0045629	ns	ns	ns	ns	ns	0.0028
negative regulation of T-helper cell differentiation	GO:0045623	ns	ns	ns	ns	ns	0.0028
negative regulation of T cell activation	GO:0050868	0.0005	ns	ns	ns	ns	ns
negative regulation of T cell proliferation	GO:0042130	0.0077	ns	ns	ns	ns	ns
negative regulation of transcription, DNA-dependent	GO:0045892	ns	ns	ns	ns	ns	0.0099
negative regulation of transport	GO:0051051	ns	ns	0.0003	ns	ns	0.0011
negative regulation of very-low-density lipoprotein particle clearance	GO:0010916	ns	ns	ns	0.0053	ns	ns
negative regulation of viral genome replication	GO:0045071	5.11e-06	0.0001	ns	0.0053	0.0057	0.0011
negative regulation of viral reproduction	GO:0048525	9.41e-07	9.92e-06	0.0036	0.0004	0.0014	0.0006
negative T cell selection	GO:0043383	ns	ns	0.0036	ns	ns	ns
negative thymic T cell selection	GO:0045060	ns	ns	0.0036	ns	ns	ns
neuron death	GO:0070997	ns	ns	0.0036	ns	ns	ns
neutrophil activation	GO:0042119	0.0009	ns	ns	0.0068	ns	ns
neutrophil activation involved in immune response	GO:0002283	0.002	0.0086	ns	ns	ns	ns
neutrophil chemotaxis	GO:0030593	0.0003	0.0068	0.0069	ns	ns	0.0001
NF-kappaB import into nucleus	GO:0042348	ns	ns	0.0046	ns	ns	0.0009
nitric oxide biosynthetic process	GO:0006809	ns	ns	0.0053	ns	ns	ns
nitric oxide metabolic process	GO:0046209	0.0058	ns	ns	ns	ns	ns
nitrogen compound metabolic process	GO:0006807	ns	7.38e-05	ns	ns	ns	8.43e-17
nuclear-transcribed mRNA catabolic process	GO:0000956	ns	ns	ns	ns	ns	0.0001
nuclear-transcribed mRNA catabolic process, nonsense-mediated decay	GO:0000184	ns	ns	ns	ns	ns	0.0004
nuclear export	GO:0051168	ns	0.0002	ns	ns	ns	5.38e-06
nuclear import	GO:0051170	0.002	ns	0.0014	ns	ns	2.36e-05
nuclear transport	GO:0051169	0.0009	0.0004	0.0053	ns	ns	2.26e-08
nucleic acid metabolic process	GO:0090304	ns	ns	ns	ns	ns	4.35e-17
nucleic acid transport	GO:0050657	ns	ns	ns	ns	ns	0.0004
nucleobase-containing compound biosynthetic process	GO:0034654	ns	ns	ns	ns	ns	4.75e-07
nucleobase-containing compound catabolic process	GO:0034655	ns	ns	ns	ns	ns	9.8e-07
nucleobase-containing compound metabolic process	GO:0006139	ns	0.0004	ns	ns	ns	3.46e-18
nucleobase-containing small molecule metabolic process	GO:0055086	ns	1.02e-05	ns	ns	ns	ns
nucleocytoplasmic transport	GO:0006913	0.0009	0.0006	0.0046	ns	ns	1.63e-08
nucleoside biosynthetic process	GO:0009163	ns	9.5e-07	ns	ns	ns	ns
nucleoside catabolic process	GO:0009164	ns	ns	ns	ns	ns	0.0044
nucleoside diphosphate metabolic process	GO:0009132	ns	0.0038	ns	ns	ns	ns
nucleoside metabolic process	GO:0009116	ns	0.0002	ns	ns	ns	ns
nucleoside phosphate biosynthetic process	GO:1901293	0.0088	6.13e-07	0.0036	ns	ns	ns
nucleoside phosphate catabolic process	GO:1901292	ns	ns	ns	ns	ns	0.0028
nucleoside phosphate metabolic process	GO:0006753	ns	8.68e-06	ns	ns	ns	ns
nucleoside triphosphate biosynthetic process	GO:0009142	ns	4.2e-05	ns	0.0083	ns	ns
nucleoside triphosphate catabolic process	GO:0009143	ns	ns	ns	ns	ns	0.0019
nucleoside triphosphate metabolic process	GO:0009141	ns	0.0027	ns	ns	ns	0.0071
nucleotide biosynthetic process	GO:0009165	0.008	4.83e-07	0.0026	ns	ns	ns
nucleotide catabolic process	GO:0009166	ns	ns	ns	ns	ns	0.0019
nucleotide metabolic process	GO:0009117	ns	5.43e-06	ns	ns	ns	ns
organ development	GO:0048513	0.0074	ns	ns	ns	ns	0.005
organelle organization	GO:0006996	ns	7.85e-05	ns	ns	ns	0.0004
organic acid metabolic process	GO:0006082	ns	ns	ns	0.0061	ns	ns
organic cyclic compound biosynthetic process	GO:1901362	ns	ns	ns	ns	ns	1.74e-07
organic cyclic compound catabolic process	GO:1901361	ns	ns	ns	ns	ns	4.97e-05
organic cyclic compound metabolic process	GO:1901360	ns	6.46e-05	ns	ns	ns	3.46e-18
organic substance biosynthetic process	GO:1901576	ns	1.5e-06	0.0053	ns	ns	3.57e-16
organic substance catabolic process	GO:1901575	0.0046	0.0006	0.0069	0.0013	0.0014	7.94e-07
organic substance metabolic process	GO:0071704	0.0009	3.36e-13	1.49e-06	0.0037	ns	1.49e-28
organic substance transport	GO:0071702	0.0008	0.0015	7.82e-06	0.0016	0.0007	6.45e-07
organonitrogen compound biosynthetic process	GO:1901566	0.0056	0.0001	0.0001	0.0001	0.0097	ns
organonitrogen compound metabolic process	GO:1901564	0.0046	1.66e-06	8.57e-05	5.31e-07	0.0006	ns
organophosphate biosynthetic process	GO:0090407	ns	5.73e-07	0.001	ns	ns	ns
organophosphate catabolic process	GO:0046434	ns	ns	ns	ns	ns	0.0011
organophosphate metabolic process	GO:0019637	ns	7.42e-06	0.0026	ns	ns	ns
oxaloacetate metabolic process	GO:0006107	0.0016	ns	ns	ns	ns	ns
oxidation-reduction process	GO:0055114	0.0066	2.39e-06	5.72e-06	5.34e-09	4.51e-06	ns
oxidoreduction coenzyme metabolic process	GO:0006733	ns	ns	0.0061	ns	ns	ns
oxoacid metabolic process	GO:0043436	ns	ns	ns	0.0047	ns	ns
pattern recognition receptor signaling pathway	GO:0002221	0.002	7.01e-06	ns	ns	ns	2.24e-07
peptidyl-amino acid modification	GO:0018193	ns	ns	0.0099	ns	ns	ns
peptidyl-tyrosine modification	GO:0018212	0.0016	ns	0.0003	ns	ns	ns
peptidyl-tyrosine phosphorylation	GO:0018108	0.0016	ns	0.0003	ns	ns	ns
phagocytosis	GO:0006909	0.0009	ns	ns	ns	ns	ns
phagocytosis, engulfment	GO:0006911	0.0088	ns	ns	ns	ns	ns
phosphate-containing compound metabolic process	GO:0006796	0.0003	4.99e-07	2.52e-09	0.0008	0.0093	3.1e-06
phosphatidylcholine catabolic process	GO:0034638	ns	ns	0.0053	ns	ns	ns
phosphatidylinositol 3-kinase cascade	GO:0014065	ns	ns	0.0061	0.0027	ns	ns
phospholipid efflux	GO:0033700	ns	ns	ns	0.0016	ns	ns
phosphorus metabolic process	GO:0006793	0.0003	3.96e-07	4.6e-09	0.0014	0.0079	5.19e-06
phosphorylation	GO:0016310	0.002	0.0003	1.64e-07	0.0016	ns	0.0009
pigment metabolic process	GO:0042440	ns	ns	ns	0.0088	ns	ns
plasma lipoprotein particle organization	GO:0071827	ns	ns	ns	0.0095	ns	ns
plasminogen activation	GO:0031639	ns	ns	0.0099	ns	ns	ns
platelet-derived growth factor receptor signaling pathway	GO:0048008	ns	ns	0.0069	ns	ns	ns
positive regulation of acute inflammatory response	GO:0002675	7.72e-05	ns	ns	ns	ns	0.0071
positive regulation of adaptive immune response	GO:0002821	8.78e-09	2.75e-05	2.2e-05	0.0013	0.0002	ns
positive regulation of adaptive immune response based on somatic recombination of immune receptors built from immunoglobulin superfamily domains	GO:0002824	1.5e-06	0.0004	0.0004	0.0075	0.0079	ns
positive regulation of alpha-beta T cell activation	GO:0046635	ns	0.0058	ns	ns	ns	ns
positive regulation of alpha-beta T cell differentiation	GO:0046638	ns	ns	ns	ns	ns	0.0089
positive regulation of angiogenesis	GO:0045766	0.0007	ns	0.0093	ns	ns	ns
positive regulation of antigen processing and presentation	GO:0002579	0.0058	ns	0.0026	ns	ns	ns
positive regulation of apoptotic process	GO:0043065	ns	0.0011	0.0009	ns	ns	0.0028
positive regulation of B cell activation	GO:0050871	ns	ns	0.0003	ns	ns	0.0058
positive regulation of behavior	GO:0048520	0.002	ns	ns	ns	ns	ns
positive regulation of biological process	GO:0048518	5.38e-06	6.21e-08	3.52e-08	0.0003	0.0004	1.95e-11
positive regulation of biosynthetic process	GO:0009891	ns	ns	ns	ns	ns	4.56e-05
positive regulation of catabolic process	GO:0009896	0.0003	ns	ns	ns	0.0093	1.38e-05
positive regulation of catalytic activity	GO:0043085	0.0009	0.0005	1.54e-05	0.0007	ns	0.0006
positive regulation of CD4-positive, alpha-beta T cell activation	GO:2000516	ns	ns	ns	ns	ns	0.0077
positive regulation of CD4-positive, alpha-beta T cell differentiation	GO:0043372	ns	ns	ns	ns	ns	0.0036
positive regulation of cell-cell adhesion	GO:0022409	0.0088	ns	ns	ns	ns	ns
positive regulation of cell-matrix adhesion	GO:0001954	ns	ns	ns	ns	ns	0.0099
positive regulation of cell-substrate adhesion	GO:0010811	ns	ns	ns	ns	ns	0.0058
positive regulation of cell activation	GO:0050867	5.49e-05	0.0004	0.0026	0.0053	ns	1.94e-05
positive regulation of cell adhesion	GO:0045785	0.0026	ns	ns	0.0015	ns	0.0044
positive regulation of cell communication	GO:0010647	0.0077	ns	0.0046	0.0015	ns	0.0064
positive regulation of cell death	GO:0010942	ns	0.0006	0.0007	ns	ns	0.0011
positive regulation of cell differentiation	GO:0045597	0.0091	ns	ns	ns	ns	ns
positive regulation of cell killing	GO:0031343	ns	ns	0.0069	ns	ns	ns
positive regulation of cell migration	GO:0030335	1.29e-05	0.0015	ns	0.0009	0.0044	4.5e-05
positive regulation of cell motility	GO:2000147	1.79e-05	0.0013	ns	0.0006	0.0065	8.44e-05
positive regulation of cell proliferation	GO:0008284	6.39e-05	ns	ns	ns	ns	ns
positive regulation of cellular biosynthetic process	GO:0031328	ns	ns	ns	ns	ns	2.7e-05
positive regulation of cellular catabolic process	GO:0031331	0.0009	ns	ns	ns	0.0044	6.99e-05
positive regulation of cellular component movement	GO:0051272	9.54e-06	0.0004	ns	8.01e-05	0.0033	4.97e-05
positive regulation of cellular component organization	GO:0051130	0.002	ns	ns	ns	ns	ns
positive regulation of cellular metabolic process	GO:0031325	ns	ns	0.0003	ns	ns	1.26e-07
positive regulation of cellular process	GO:0048522	0.0002	1.95e-06	9.8e-07	0.0008	0.0019	1.38e-10
positive regulation of cellular protein metabolic process	GO:0032270	0.0003	ns	1.65e-07	0.0037	ns	2.61e-05
positive regulation of chemokine (C-X-C motif) ligand 2 production	GO:2000343	9.64e-05	0.0086	0.0053	ns	ns	0.0089
positive regulation of chemokine production	GO:0032722	0.0016	0.0068	ns	ns	ns	0.0089
positive regulation of chemotaxis	GO:0050921	0.0008	ns	ns	ns	ns	ns
positive regulation of coagulation	GO:0050820	ns	ns	ns	0.0027	ns	ns
positive regulation of cysteine-type endopeptidase activity	GO:2001056	ns	ns	0.0007	ns	ns	ns
positive regulation of cysteine-type endopeptidase activity involved in apoptotic process	GO:0043280	ns	ns	0.0013	ns	ns	ns
positive regulation of cytokine-mediated signaling pathway	GO:0001961	ns	ns	ns	ns	0.0079	ns
positive regulation of cytokine biosynthetic process	GO:0042108	0.0077	ns	ns	ns	ns	6.53e-05
positive regulation of cytokine production	GO:0001819	2.62e-07	4.1e-06	1.45e-06	0.0004	0.0014	2.07e-06
positive regulation of cytokine production involved in immune response	GO:0002720	0.0003	ns	ns	ns	ns	ns
positive regulation of cytokine secretion	GO:0050715	ns	ns	0.0009	ns	ns	ns
positive regulation of defense response	GO:0031349	4.33e-08	1.63e-05	0.0007	0.0006	0.0019	1.03e-08
positive regulation of dendritic cell antigen processing and presentation	GO:0002606	ns	ns	0.0053	ns	ns	ns
positive regulation of developmental process	GO:0051094	0.0008	ns	ns	ns	ns	ns
positive regulation of endocytosis	GO:0045807	5.68e-05	ns	ns	ns	ns	ns
positive regulation of endopeptidase activity	GO:0010950	ns	ns	0.0014	ns	ns	ns
positive regulation of epithelial cell proliferation	GO:0050679	0.0031	ns	ns	ns	ns	ns
positive regulation of fever generation	GO:0031622	0.0005	ns	ns	ns	ns	0.005
positive regulation of fibroblast proliferation	GO:0048146	0.0016	ns	ns	ns	ns	ns
positive regulation of gene expression	GO:0010628	ns	ns	ns	ns	ns	0.0009
positive regulation of heat generation	GO:0031652	0.0009	ns	ns	ns	ns	ns
positive regulation of heterotypic cell-cell adhesion	GO:0034116	0.002	ns	ns	ns	ns	ns
positive regulation of homeostatic process	GO:0032846	ns	ns	ns	0.0014	ns	ns
positive regulation of immune effector process	GO:0002699	1.84e-06	4.04e-05	0.0003	ns	ns	0.0004
positive regulation of immune response	GO:0050778	8.78e-11	9.04e-09	1.85e-08	0.0005	3.64e-05	3.14e-05
positive regulation of immune system process	GO:0002684	6.11e-15	5.17e-12	6.62e-07	1.62e-05	6.44e-06	1.32e-08
positive regulation of inflammatory response	GO:0050729	0.0002	ns	ns	ns	ns	0.0008
positive regulation of innate immune response	GO:0045089	0.0002	3.21e-06	0.0053	0.0005	0.0033	1.05e-06
positive regulation of interferon-alpha production	GO:0032727	ns	0.0093	ns	ns	ns	0.0099
positive regulation of interleukin-6 production	GO:0032755	ns	0.0058	ns	ns	ns	0.0028
positive regulation of intracellular protein kinase cascade	GO:0010740	ns	ns	0.0053	0.0003	ns	ns
positive regulation of intracellular protein transport	GO:0090316	ns	ns	ns	ns	ns	0.0011
positive regulation of intracellular transport	GO:0032388	ns	ns	ns	ns	ns	0.0028
positive regulation of kinase activity	GO:0033674	0.0041	ns	0.0001	0.0015	ns	0.0009
positive regulation of leukocyte activation	GO:0002696	9.64e-05	0.0003	0.0046	0.0027	ns	6.53e-05
positive regulation of leukocyte chemotaxis	GO:0002690	3.15e-05	0.0049	ns	ns	ns	0.0009
positive regulation of leukocyte mediated cytotoxicity	GO:0001912	0.0071	ns	0.0014	ns	ns	ns
positive regulation of leukocyte mediated immunity	GO:0002705	0.0002	0.0015	0.0014	0.0053	ns	ns
positive regulation of leukocyte migration	GO:0002687	0.0001	ns	ns	ns	ns	0.001
positive regulation of leukocyte proliferation	GO:0070665	0.0046	ns	0.0036	ns	ns	ns
positive regulation of locomotion	GO:0040017	3.4e-05	0.0027	ns	0.001	0.0079	0.0003
positive regulation of lymphocyte activation	GO:0051251	8.6e-05	0.0001	0.0014	0.0047	ns	5.47e-05
positive regulation of lymphocyte differentiation	GO:0045621	0.0077	ns	ns	ns	ns	ns
positive regulation of lymphocyte mediated immunity	GO:0002708	0.0002	0.0015	0.0014	0.0053	ns	ns
positive regulation of lymphocyte migration	GO:2000403	0.0074	ns	ns	ns	ns	ns
positive regulation of lymphocyte proliferation	GO:0050671	ns	ns	0.0053	ns	ns	ns
positive regulation of macromolecule biosynthetic process	GO:0010557	ns	ns	ns	ns	ns	2.18e-05
positive regulation of macromolecule metabolic process	GO:0010604	0.0066	ns	0.001	ns	ns	3.07e-08
positive regulation of macrophage chemotaxis	GO:0010759	0.008	ns	ns	ns	ns	0.0099
positive regulation of macrophage cytokine production	GO:0060907	0.0036	ns	ns	ns	ns	ns
positive regulation of macrophage fusion	GO:0034241	ns	ns	ns	ns	0.0097	ns
positive regulation of MAP kinase activity	GO:0043406	ns	ns	ns	0.0027	ns	ns
positive regulation of MAPK cascade	GO:0043410	0.0041	ns	ns	ns	ns	ns
positive regulation of membrane protein ectodomain proteolysis	GO:0051044	0.0031	ns	0.0061	ns	ns	ns
positive regulation of metabolic process	GO:0009893	0.0031	ns	0.0002	ns	ns	3.96e-08
positive regulation of mitochondrial membrane permeability	GO:0035794	ns	0.0086	ns	ns	ns	ns
positive regulation of mitochondrion organization	GO:0010822	ns	ns	0.0014	ns	ns	ns
positive regulation of molecular function	GO:0044093	0.0009	0.0006	0.0003	0.0037	ns	7.13e-05
positive regulation of mononuclear cell proliferation	GO:0032946	0.0036	ns	0.0026	ns	ns	ns
positive regulation of monooxygenase activity	GO:0032770	0.0074	ns	ns	ns	ns	ns
positive regulation of mRNA catabolic process	GO:0061014	ns	ns	ns	ns	ns	0.0028
positive regulation of mRNA processing	GO:0050685	ns	ns	ns	ns	ns	0.0083
positive regulation of multi-organism process	GO:0043902	0.0009	ns	ns	ns	ns	ns
positive regulation of multicellular organismal process	GO:0051240	1.29e-05	ns	0.0007	0.0037	0.0019	0.0071
positive regulation of myeloid leukocyte cytokine production involved in immune response	GO:0061081	3.96e-05	0.0093	ns	ns	ns	ns
positive regulation of natural killer cell chemotaxis	GO:2000503	0.002	0.0004	ns	ns	ns	0.0089
positive regulation of NF-kappaB import into nucleus	GO:0042346	0.0051	ns	ns	ns	ns	0.0064
positive regulation of NF-kappaB transcription factor activity	GO:0051092	ns	ns	ns	ns	ns	7.02e-05
positive regulation of nitric oxide biosynthetic process	GO:0045429	0.002	ns	ns	ns	ns	0.005
positive regulation of nitrogen compound metabolic process	GO:0051173	ns	ns	ns	ns	ns	0.0005
positive regulation of nucleobase-containing compound metabolic process	GO:0045935	ns	ns	ns	ns	ns	0.0019
positive regulation of organelle organization	GO:0010638	ns	0.0049	ns	ns	ns	ns
positive regulation of peptidase activity	GO:0010952	ns	ns	0.001	ns	ns	ns
positive regulation of peptidyl-tyrosine phosphorylation	GO:0050731	ns	ns	0.0014	ns	ns	ns
positive regulation of phagocytosis	GO:0050766	0.0009	ns	ns	ns	ns	ns
positive regulation of phosphate metabolic process	GO:0045937	0.0002	ns	1.46e-06	0.0007	ns	ns
positive regulation of phosphatidylinositol 3-kinase cascade	GO:0014068	ns	ns	ns	0.0047	0.0087	ns
positive regulation of phosphorus metabolic process	GO:0010562	0.0002	ns	1.46e-06	0.0007	ns	ns
positive regulation of phosphorylation	GO:0042327	0.0009	ns	3.11e-06	0.0016	ns	0.005
positive regulation of production of molecular mediator of immune response	GO:0002702	0.0009	ns	ns	ns	ns	ns
positive regulation of programmed cell death	GO:0043068	ns	0.0005	0.0004	ns	ns	0.0019
positive regulation of proteasomal ubiquitin-dependent protein catabolic process	GO:0032436	ns	ns	ns	ns	ns	0.0005
positive regulation of protein catabolic process	GO:0045732	0.0009	ns	ns	ns	ns	0.0002
positive regulation of protein complex disassembly	GO:0043243	0.0036	ns	ns	ns	ns	ns
positive regulation of protein import into nucleus, translocation	GO:0033160	ns	ns	ns	ns	ns	0.0002
positive regulation of protein kinase activity	GO:0045860	0.002	ns	6.85e-05	0.0011	ns	0.0007
positive regulation of protein metabolic process	GO:0051247	1.51e-05	ns	1.64e-07	ns	ns	2.82e-07
positive regulation of protein modification process	GO:0031401	0.0026	ns	1.89e-06	0.0027	ns	0.001
positive regulation of protein phosphorylation	GO:0001934	0.0009	ns	8.81e-06	0.0008	ns	0.0089
positive regulation of protein secretion	GO:0050714	ns	ns	0.0009	ns	ns	ns
positive regulation of protein serine/threonine kinase activity	GO:0071902	ns	ns	ns	0.0037	ns	0.0058
positive regulation of protein sumoylation	GO:0033235	ns	ns	ns	ns	ns	0.0099
positive regulation of protein transport	GO:0051222	ns	ns	0.0046	ns	ns	0.0019
positive regulation of proteolysis	GO:0045862	0.0026	ns	ns	ns	ns	0.0095
positive regulation of receptor recycling	GO:0001921	0.002	ns	ns	ns	ns	ns
positive regulation of release of cytochrome c from mitochondria	GO:0090200	ns	ns	0.0036	ns	ns	ns
positive regulation of response to cytokine stimulus	GO:0060760	ns	ns	ns	ns	0.0093	ns
positive regulation of response to external stimulus	GO:0032103	3.11e-05	ns	ns	ns	ns	1.7e-05
positive regulation of response to stimulus	GO:0048584	7.61e-08	2.05e-06	1.01e-05	4.67e-05	0.0003	7.07e-06
positive regulation of RNA metabolic process	GO:0051254	ns	ns	ns	ns	ns	0.0004
positive regulation of sequence-specific DNA binding transcription factor activity	GO:0051091	ns	ns	ns	ns	ns	0.0064
positive regulation of signal transduction	GO:0009967	ns	ns	0.0026	0.0008	ns	0.0099
positive regulation of signaling	GO:0023056	0.0026	ns	0.0046	0.0015	ns	ns
positive regulation of smooth muscle cell proliferation	GO:0048661	0.0003	ns	ns	ns	ns	0.0071
positive regulation of syncytium formation by plasma membrane fusion	GO:0060143	ns	ns	ns	ns	0.0097	ns
positive regulation of T-helper 1 type immune response	GO:0002827	ns	ns	0.0093	ns	ns	ns
positive regulation of T-helper cell differentiation	GO:0045624	ns	ns	ns	ns	ns	0.0083
positive regulation of T cell activation	GO:0050870	0.0001	0.0027	ns	0.0075	ns	0.0036
positive regulation of T cell mediated cytotoxicity	GO:0001916	0.0062	0.0015	0.0007	0.0068	0.0093	ns
positive regulation of T cell mediated immunity	GO:0002711	0.0071	0.0049	0.0014	ns	ns	ns
positive regulation of transcription, DNA-dependent	GO:0045893	ns	ns	ns	ns	ns	0.0019
positive regulation of transferase activity	GO:0051347	0.0058	ns	0.0001	0.0027	ns	0.0019
positive regulation of translation	GO:0045727	ns	ns	0.0069	ns	ns	ns
positive regulation of tumor necrosis factor production	GO:0032760	0.0016	0.0027	ns	ns	ns	6.73e-06
positive regulation of type I interferon production	GO:0032481	ns	0.0015	ns	ns	ns	ns
positive regulation of viral reproduction	GO:0048524	0.0006	ns	ns	ns	ns	ns
positive regulation vascular endothelial growth factor production	GO:0010575	0.0062	ns	0.0007	ns	ns	ns
posttranscriptional regulation of gene expression	GO:0010608	0.0051	ns	ns	ns	ns	1.01e-05
primary metabolic process	GO:0044238	0.0009	4.92e-13	3.11e-06	0.0061	ns	6.19e-28
production of molecular mediator of immune response	GO:0002440	0.0002	ns	0.0053	ns	ns	ns
programmed cell death	GO:0012501	0.0006	0.0001	5.74e-08	0.0015	0.0004	2.7e-09
protein-lipid complex subunit organization	GO:0071825	ns	ns	ns	0.0095	ns	ns
protein catabolic process	GO:0030163	ns	ns	ns	ns	ns	1.12e-06
protein complex assembly	GO:0006461	0.002	ns	ns	ns	ns	0.0019
protein complex biogenesis	GO:0070271	0.002	ns	ns	ns	ns	0.0019
protein complex subunit organization	GO:0071822	0.0031	ns	ns	ns	ns	0.0003
protein export from nucleus	GO:0006611	ns	0.0027	ns	ns	ns	ns
protein folding	GO:0006457	ns	ns	0.0093	ns	ns	3.04e-05
protein import	GO:0017038	0.0031	ns	ns	ns	ns	1.35e-05
protein import into nucleus	GO:0006606	0.002	ns	0.0036	ns	ns	1.99e-05
protein import into nucleus, translocation	GO:0000060	0.0051	ns	ns	ns	ns	0.0071
protein localization	GO:0008104	0.0058	4.86e-05	0.0004	0.0013	ns	8.51e-10
protein localization to nucleus	GO:0034504	0.008	ns	0.0099	ns	ns	1.1e-05
protein localization to organelle	GO:0033365	ns	0.0027	ns	ns	ns	2.38e-06
protein maturation	GO:0051604	0.0036	ns	ns	ns	ns	ns
protein metabolic process	GO:0019538	5.49e-05	1.64e-10	7.21e-08	0.0037	ns	8.26e-21
protein modification by small protein conjugation	GO:0032446	ns	ns	ns	ns	ns	1.01e-07
protein modification by small protein conjugation or removal	GO:0070647	ns	ns	ns	ns	ns	4.47e-09
protein modification process	GO:0036211	ns	0.0027	0.0003	ns	ns	7.71e-09
protein phosphorylation	GO:0006468	ns	ns	1.34e-05	ns	ns	0.0011
protein processing	GO:0016485	0.0026	ns	ns	ns	ns	ns
protein refolding	GO:0042026	ns	ns	ns	ns	ns	0.0028
protein secretion	GO:0009306	0.0041	ns	5.15e-05	ns	0.0009	ns
protein targeting	GO:0006605	ns	0.0058	0.0001	ns	ns	1.36e-06
protein targeting to nucleus	GO:0044744	0.002	ns	0.0036	ns	ns	1.99e-05
protein transmembrane transport	GO:0071806	0.0026	ns	ns	ns	ns	9.9e-06
protein transport	GO:0015031	0.0009	0.0002	0.0001	0.0047	0.0065	1.67e-10
protein ubiquitination	GO:0016567	ns	ns	ns	ns	ns	2.85e-06
protein ubiquitination involved in ubiquitin-dependent protein catabolic process	GO:0042787	ns	ns	ns	ns	ns	0.0019
proteolysis involved in cellular protein catabolic process	GO:0051603	ns	ns	ns	ns	ns	9.08e-06
proton transport	GO:0015992	ns	6.21e-05	0.0061	2.23e-05	ns	ns
pteridine-containing compound metabolic process	GO:0042558	ns	ns	0.0026	ns	ns	ns
purine-containing compound biosynthetic process	GO:0072522	0.0041	4.05e-06	ns	ns	ns	ns
purine-containing compound catabolic process	GO:0072523	ns	ns	ns	ns	ns	0.0011
purine-containing compound metabolic process	GO:0072521	ns	0.0003	ns	ns	ns	ns
purine nucleoside biosynthetic process	GO:0042451	0.0099	2.08e-06	ns	0.0088	ns	ns
purine nucleoside catabolic process	GO:0006152	ns	ns	ns	ns	ns	0.0028
purine nucleoside metabolic process	GO:0042278	ns	0.0007	ns	ns	ns	ns
purine nucleoside triphosphate biosynthetic process	GO:0009145	ns	4.69e-05	ns	0.0053	ns	ns
purine nucleoside triphosphate catabolic process	GO:0009146	ns	ns	ns	ns	ns	0.0011
purine nucleoside triphosphate metabolic process	GO:0009144	ns	0.0027	ns	ns	ns	0.0064
purine nucleotide biosynthetic process	GO:0006164	0.0066	2.84e-06	ns	ns	ns	ns
purine nucleotide catabolic process	GO:0006195	ns	ns	ns	ns	ns	0.0008
purine nucleotide metabolic process	GO:0006163	ns	0.0004	ns	ns	ns	ns
purine ribonucleoside biosynthetic process	GO:0046129	0.0099	2.08e-06	ns	0.0088	ns	ns
purine ribonucleoside catabolic process	GO:0046130	ns	ns	ns	ns	ns	0.0028
purine ribonucleoside metabolic process	GO:0046128	ns	0.001	ns	ns	ns	0.0089
purine ribonucleoside triphosphate biosynthetic process	GO:0009206	ns	3.47e-05	ns	0.0047	ns	ns
purine ribonucleoside triphosphate catabolic process	GO:0009207	ns	ns	ns	ns	ns	0.0011
purine ribonucleoside triphosphate metabolic process	GO:0009205	ns	0.0027	ns	ns	ns	0.0044
purine ribonucleotide biosynthetic process	GO:0009152	ns	1.49e-07	0.0077	ns	ns	ns
purine ribonucleotide catabolic process	GO:0009154	ns	ns	ns	ns	ns	0.0019
purine ribonucleotide metabolic process	GO:0009150	ns	0.0003	ns	ns	ns	0.005
pyridine-containing compound metabolic process	GO:0072524	ns	0.0086	0.0069	ns	0.0033	ns
pyridine nucleotide metabolic process	GO:0019362	ns	ns	ns	ns	0.0087	ns
reactive oxygen species metabolic process	GO:0072593	0.0009	0.0003	ns	6.74e-05	ns	0.0044
receptor metabolic process	GO:0043112	0.0056	ns	ns	ns	ns	ns
receptor recycling	GO:0001881	0.0036	ns	ns	ns	ns	ns
regulation of acute inflammatory response	GO:0002673	0.0008	ns	ns	ns	ns	ns
regulation of adaptive immune response	GO:0002819	6.5e-09	1.91e-06	2.11e-05	0.0061	0.0006	0.0028
regulation of adaptive immune response based on somatic recombination of immune receptors built from immunoglobulin superfamily domains	GO:0002822	3.91e-07	3.36e-05	0.0001	ns	ns	0.0089
regulation of alpha-beta T cell activation	GO:0046634	ns	ns	ns	ns	ns	0.0099
regulation of alpha-beta T cell differentiation	GO:0046637	ns	ns	ns	ns	ns	0.0019
regulation of anatomical structure morphogenesis	GO:0022603	6.32e-05	ns	0.0077	0.0027	ns	ns
regulation of angiogenesis	GO:0045765	0.0006	ns	ns	ns	ns	ns
regulation of antigen processing and presentation	GO:0002577	0.008	ns	0.0053	ns	ns	ns
regulation of apoptotic process	GO:0042981	0.0008	0.0003	3.77e-07	0.0037	0.0003	2.74e-10
regulation of B cell activation	GO:0050864	0.0009	ns	0.0002	ns	ns	0.0019
regulation of B cell apoptotic process	GO:0002902	0.0031	ns	ns	ns	0.0057	ns
regulation of B cell mediated immunity	GO:0002712	0.0031	0.0015	ns	ns	ns	ns
regulation of B cell proliferation	GO:0030888	0.0036	ns	ns	ns	ns	ns
regulation of binding	GO:0051098	0.0016	0.0004	ns	ns	0.0019	0.0095
regulation of biological quality	GO:0065008	4.26e-06	0.0015	0.0026	1.32e-07	0.0073	0.0011
regulation of biosynthetic process	GO:0009889	ns	ns	ns	ns	ns	3.32e-09
regulation of blood coagulation	GO:0030193	0.0009	ns	ns	0.0001	0.0065	ns
regulation of body fluid levels	GO:0050878	0.0026	ns	ns	0.0001	ns	ns
regulation of catabolic process	GO:0009894	ns	ns	ns	ns	ns	1.38e-05
regulation of catalytic activity	GO:0050790	0.0016	0.0006	6.86e-05	0.0003	ns	0.0003
regulation of CD4-positive, alpha-beta T cell activation	GO:2000514	ns	ns	ns	ns	ns	0.0011
regulation of CD4-positive, alpha-beta T cell differentiation	GO:0043370	ns	ns	ns	ns	ns	0.0006
regulation of cell-matrix adhesion	GO:0001952	0.0004	ns	ns	ns	ns	0.0028
regulation of cell-substrate adhesion	GO:0010810	0.0004	ns	ns	ns	ns	0.0011
regulation of cell activation	GO:0050865	4.42e-07	6.89e-05	7.58e-05	0.0002	0.0097	2.78e-05
regulation of cell adhesion	GO:0030155	0.0006	ns	ns	0.0016	ns	0.0006
regulation of cell adhesion mediated by integrin	GO:0033628	0.0071	ns	ns	ns	ns	ns
regulation of cell communication	GO:0010646	0.0058	ns	1.58e-05	0.0003	0.0017	6.3e-05
regulation of cell cycle	GO:0051726	ns	0.0027	ns	ns	ns	0.0008
regulation of cell cycle arrest	GO:0071156	ns	0.0058	ns	ns	ns	ns
regulation of cell death	GO:0010941	0.0001	7.67e-05	2.41e-07	0.0027	8.33e-05	2.32e-11
regulation of cell differentiation	GO:0045595	ns	ns	0.0061	ns	ns	ns
regulation of cell killing	GO:0031341	0.002	ns	0.0005	ns	ns	ns
regulation of cell migration	GO:0030334	6.74e-06	0.0015	2.47e-07	1.08e-06	0.0006	2.25e-05
regulation of cell motility	GO:2000145	1.43e-05	0.0038	4.98e-07	1.18e-06	0.001	8.63e-05
regulation of cell proliferation	GO:0042127	6.15e-05	ns	8.24e-05	ns	ns	0.0005
regulation of cell shape	GO:0008360	ns	ns	ns	ns	ns	0.0011
regulation of cellular biosynthetic process	GO:0031326	ns	ns	ns	ns	ns	1.4e-09
regulation of cellular catabolic process	GO:0031329	ns	ns	ns	ns	ns	7.94e-05
regulation of cellular component biogenesis	GO:0044087	ns	ns	ns	ns	ns	0.0064
regulation of cellular component movement	GO:0051270	7.87e-06	0.001	8.49e-08	8.8e-07	0.0002	9.64e-05
regulation of cellular component organization	GO:0051128	0.008	ns	0.0014	0.0047	ns	3.1e-05
regulation of cellular localization	GO:0060341	ns	ns	0.0014	ns	ns	0.0071
regulation of cellular macromolecule biosynthetic process	GO:2000112	ns	ns	ns	ns	ns	2.94e-09
regulation of cellular metabolic process	GO:0031323	ns	ns	ns	ns	ns	7.58e-15
regulation of cellular protein metabolic process	GO:0032268	0.0004	0.0015	8.49e-08	0.0068	ns	2.25e-08
regulation of cellular response to stress	GO:0080135	ns	ns	ns	ns	ns	0.0008
regulation of chemokine (C-X-C motif) ligand 2 production	GO:2000341	0.0005	ns	ns	ns	ns	0.005
regulation of chemokine production	GO:0032642	0.0084	ns	ns	ns	ns	0.0077
regulation of chemotaxis	GO:0050920	0.0016	ns	ns	ns	ns	ns
regulation of cholesterol biosynthetic process	GO:0045540	ns	ns	0.0026	ns	ns	ns
regulation of cholesterol metabolic process	GO:0090181	ns	ns	0.0046	ns	ns	ns
regulation of coagulation	GO:0050818	8.75e-05	ns	ns	1.23e-05	0.0007	ns
regulation of cysteine-type endopeptidase activity	GO:2000116	ns	0.0038	0.001	ns	ns	ns
regulation of cysteine-type endopeptidase activity involved in apoptotic process	GO:0043281	ns	0.0049	0.0014	ns	ns	ns
regulation of cytokine biosynthetic process	GO:0042035	ns	ns	ns	ns	ns	1.32e-05
regulation of cytokine production	GO:0001817	1.57e-08	8.1e-07	4.98e-07	5.79e-06	2.94e-05	7.57e-09
regulation of cytokine production involved in immune response	GO:0002718	3.62e-05	0.0058	0.0026	0.0047	0.0087	ns
regulation of cytokine secretion	GO:0050707	ns	ns	0.0009	ns	ns	0.0077
regulation of defense response	GO:0031347	1.57e-07	3.03e-06	0.0005	0.0004	0.0003	2.04e-07
regulation of dendritic cell cytokine production	GO:0002730	ns	ns	0.0099	ns	ns	ns
regulation of developmental process	GO:0050793	0.0003	ns	0.0003	0.0014	ns	0.0011
regulation of DNA damage response, signal transduction by p53 class mediator	GO:0043516	0.0031	ns	ns	ns	0.0057	ns
regulation of endocytosis	GO:0030100	0.0004	ns	ns	ns	ns	ns
regulation of endopeptidase activity	GO:0052548	0.0062	0.0006	5.55e-05	0.0061	0.0079	0.0089
regulation of epithelial cell proliferation	GO:0050678	0.0051	ns	ns	ns	ns	ns
regulation of ERK1 and ERK2 cascade	GO:0070372	0.0077	ns	ns	ns	ns	ns
regulation of establishment of protein localization	GO:0070201	ns	0.0038	0.0008	ns	ns	4.35e-06
regulation of execution phase of apoptosis	GO:1900117	ns	ns	0.0005	ns	ns	0.0058
regulation of fever generation	GO:0031620	0.0008	ns	ns	ns	ns	0.0099
regulation of fibroblast proliferation	GO:0048145	0.0009	0.0038	ns	ns	ns	ns
regulation of G1/S transition of mitotic cell cycle	GO:2000045	ns	0.0079	ns	ns	ns	ns
regulation of gene expression	GO:0010468	ns	ns	ns	ns	ns	1.37e-10
regulation of heat generation	GO:0031650	0.002	ns	ns	ns	ns	ns
regulation of hemostasis	GO:1900046	0.0009	ns	ns	0.0001	0.0065	ns
regulation of homeostatic process	GO:0032844	ns	ns	ns	0.0061	ns	ns
regulation of homotypic cell-cell adhesion	GO:0034110	ns	ns	ns	0.0012	ns	ns
regulation of hydrolase activity	GO:0051336	0.0031	ns	ns	ns	ns	ns
regulation of I-kappaB kinase/NF-kappaB cascade	GO:0043122	ns	ns	0.0093	ns	ns	0.0006
regulation of immune effector process	GO:0002697	5.4e-08	2.99e-06	3.85e-05	ns	0.0073	0.0002
regulation of immune response	GO:0050776	5.76e-10	1.95e-10	5.29e-09	0.0002	3.64e-05	1.89e-07
regulation of immune system process	GO:0002682	1.92e-14	1.18e-14	8.25e-08	3.99e-07	6.26e-07	1.82e-10
regulation of immunoglobulin mediated immune response	GO:0002889	0.0031	0.0015	ns	ns	ns	ns
regulation of inflammatory response	GO:0050727	0.0016	ns	ns	ns	ns	0.0028
regulation of innate immune response	GO:0045088	0.0002	4.99e-07	0.001	0.0003	0.0008	2.09e-07
regulation of integrin activation	GO:0033623	0.0058	ns	ns	ns	0.0093	ns
regulation of interferon-alpha production	GO:0032647	ns	0.0015	ns	ns	ns	0.0019
regulation of interferon-beta production	GO:0032648	ns	ns	ns	ns	ns	0.005
regulation of interleukin-12 production	GO:0032655	ns	ns	ns	ns	ns	0.0019
regulation of interleukin-2 production	GO:0032663	ns	ns	0.0046	ns	ns	ns
regulation of interleukin-6 production	GO:0032675	0.0062	0.0093	ns	ns	ns	0.0005
regulation of interleukin-8 biosynthetic process	GO:0045414	ns	ns	ns	ns	ns	0.0083
regulation of interleukin-8 production	GO:0032677	ns	ns	ns	ns	ns	0.0019
regulation of interphase of mitotic cell cycle	GO:2000602	ns	0.0086	ns	ns	ns	ns
regulation of intracellular protein kinase cascade	GO:0010627	0.0056	ns	5.36e-06	1.54e-05	0.0087	7.41e-05
regulation of intracellular protein transport	GO:0033157	ns	ns	ns	ns	ns	2.98e-05
regulation of intracellular transport	GO:0032386	ns	0.0049	ns	ns	ns	7.13e-05
regulation of kinase activity	GO:0043549	0.0016	0.0038	4.62e-06	0.0068	0.0079	2.41e-06
regulation of leukocyte activation	GO:0002694	3.33e-06	0.0001	0.0003	0.0013	ns	4.41e-05
regulation of leukocyte apoptotic process	GO:2000106	0.0016	ns	0.0036	ns	0.0097	ns
regulation of leukocyte chemotaxis	GO:0002688	0.0001	0.0068	0.0061	ns	ns	0.0006
regulation of leukocyte mediated cytotoxicity	GO:0001910	0.0009	ns	0.0001	ns	ns	ns
regulation of leukocyte mediated immunity	GO:0002703	6.59e-06	0.0002	1.01e-05	ns	ns	ns
regulation of leukocyte migration	GO:0002685	0.0008	0.0093	0.0026	0.0037	ns	0.0008
regulation of leukocyte proliferation	GO:0070663	1.4e-05	0.0027	0.0004	ns	ns	ns
regulation of lipid biosynthetic process	GO:0046890	0.0091	ns	0.0014	ns	ns	ns
regulation of lipid metabolic process	GO:0019216	0.0058	ns	ns	ns	ns	ns
regulation of localization	GO:0032879	0.0009	ns	4.4e-06	0.0005	0.0013	0.0019
regulation of locomotion	GO:0040012	4.26e-06	0.0058	3.74e-07	1.75e-06	0.0007	0.0003
regulation of lymphocyte activation	GO:0051249	6.69e-06	0.0005	0.0001	0.0027	ns	5.39e-05
regulation of lymphocyte apoptotic process	GO:0070228	0.0077	ns	ns	ns	ns	ns
regulation of lymphocyte differentiation	GO:0045619	0.0009	0.0086	ns	ns	ns	0.0003
regulation of lymphocyte mediated immunity	GO:0002706	3.81e-06	0.0002	1.01e-05	ns	ns	ns
regulation of lymphocyte migration	GO:2000401	0.0031	0.0038	ns	0.0053	ns	0.005
regulation of lymphocyte proliferation	GO:0050670	3.11e-05	0.0027	0.001	ns	ns	ns
regulation of macromolecule biosynthetic process	GO:0010556	ns	ns	ns	ns	ns	5.31e-10
regulation of macromolecule metabolic process	GO:0060255	ns	ns	ns	ns	ns	1.54e-14
regulation of macrophage chemotaxis	GO:0010758	ns	ns	ns	ns	ns	0.005
regulation of macrophage fusion	GO:0034239	ns	ns	ns	ns	0.0097	ns
regulation of MAPK cascade	GO:0043408	ns	ns	0.0014	0.0011	ns	ns
regulation of mast cell cytokine production	GO:0032763	0.0004	ns	ns	ns	ns	ns
regulation of mature B cell apoptotic process	GO:0002905	0.002	ns	0.0053	ns	0.0044	ns
regulation of membrane protein ectodomain proteolysis	GO:0051043	0.0074	ns	ns	ns	ns	ns
regulation of metabolic process	GO:0019222	ns	ns	ns	ns	ns	4.05e-14
regulation of mitochondrion organization	GO:0010821	ns	ns	0.0026	ns	0.0087	ns
regulation of mitotic cell cycle	GO:0007346	ns	0.0011	ns	ns	ns	ns
regulation of molecular function	GO:0065009	0.0009	0.0008	0.0003	0.0002	ns	0.0001
regulation of mononuclear cell proliferation	GO:0032944	8.65e-06	0.0015	0.0005	ns	0.0093	ns
regulation of mRNA catabolic process	GO:0061013	ns	ns	ns	ns	ns	0.0005
regulation of mRNA processing	GO:0050684	ns	ns	ns	ns	ns	0.0011
regulation of multi-organism process	GO:0043900	1.14e-06	4.07e-05	0.0026	0.0075	0.0033	0.0002
regulation of multicellular organismal development	GO:2000026	0.0007	ns	0.0014	ns	ns	ns
regulation of multicellular organismal process	GO:0051239	1.94e-06	ns	5.12e-05	7.67e-05	0.0019	0.0006
regulation of myeloid cell differentiation	GO:0045637	ns	0.0015	ns	ns	ns	0.0009
regulation of myeloid leukocyte differentiation	GO:0002761	0.002	0.0015	ns	ns	ns	0.0036
regulation of natural killer cell chemotaxis	GO:2000501	0.0002	6.89e-05	ns	ns	ns	0.0019
regulation of natural killer cell mediated cytotoxicity	GO:0042269	ns	ns	0.0026	ns	ns	ns
regulation of natural killer cell mediated immunity	GO:0002715	ns	ns	0.0026	ns	ns	ns
regulation of necrotic cell death	GO:0010939	ns	ns	0.0099	ns	ns	ns
regulation of neutrophil chemotaxis	GO:0090022	ns	ns	ns	ns	ns	0.0077
regulation of NF-kappaB import into nucleus	GO:0042345	ns	ns	0.0046	ns	ns	0.0009
regulation of nitric oxide biosynthetic process	GO:0045428	0.0077	ns	ns	ns	ns	ns
regulation of nitrogen compound metabolic process	GO:0051171	ns	ns	ns	ns	ns	1.75e-07
regulation of nucleobase-containing compound metabolic process	GO:0019219	ns	ns	ns	ns	ns	1.94e-07
regulation of nucleocytoplasmic transport	GO:0046822	0.0096	ns	ns	ns	ns	3.64e-05
regulation of organelle organization	GO:0033043	ns	0.0093	ns	ns	ns	ns
regulation of osteoclast differentiation	GO:0045670	0.0062	ns	ns	ns	ns	ns
regulation of peptidase activity	GO:0052547	ns	0.0038	0.0026	ns	ns	ns
regulation of peptidyl-tyrosine phosphorylation	GO:0050730	0.0008	ns	0.0036	ns	ns	ns
regulation of phagocytosis	GO:0050764	0.0009	ns	ns	ns	ns	ns
regulation of phosphate metabolic process	GO:0019220	0.0009	0.0049	3.23e-05	0.0053	ns	0.0011
regulation of phosphatidylcholine catabolic process	GO:0010899	ns	ns	0.0099	ns	ns	ns
regulation of phosphatidylinositol 3-kinase cascade	GO:0014066	ns	ns	ns	0.0053	ns	ns
regulation of phospholipid catabolic process	GO:0060696	ns	ns	0.0053	ns	ns	ns
regulation of phosphorus metabolic process	GO:0051174	0.0009	0.0049	3.23e-05	0.0053	ns	0.0011
regulation of phosphorylation	GO:0042325	0.0005	0.0049	1.46e-06	0.0083	ns	0.0004
regulation of plasma lipoprotein particle levels	GO:0097006	ns	ns	ns	0.0015	ns	ns
regulation of platelet activation	GO:0010543	0.0074	ns	ns	0.0088	ns	ns
regulation of primary metabolic process	GO:0080090	ns	ns	ns	ns	ns	2.01e-13
regulation of production of molecular mediator of immune response	GO:0002700	0.0003	0.0093	0.001	ns	ns	ns
regulation of programmed cell death	GO:0043067	0.0005	0.0003	3.77e-07	0.0027	0.0002	3.23e-10
regulation of protein binding	GO:0043393	ns	0.0049	ns	ns	ns	0.0058
regulation of protein catabolic process	GO:0042176	ns	ns	ns	ns	ns	0.0003
regulation of protein complex assembly	GO:0043254	ns	ns	ns	ns	ns	0.0036
regulation of protein import into nucleus	GO:0042306	0.0074	ns	ns	ns	ns	0.0019
regulation of protein import into nucleus, translocation	GO:0033158	ns	ns	ns	ns	ns	0.0036
regulation of protein kinase activity	GO:0045859	0.0005	0.0038	6.29e-07	0.0027	0.0033	4.22e-06
regulation of protein localization	GO:0032880	ns	0.0015	0.0014	ns	ns	1.59e-05
regulation of protein localization to nucleus	GO:1900180	0.0077	ns	ns	ns	ns	0.0028
regulation of protein metabolic process	GO:0051246	1.88e-05	0.0014	3.54e-08	0.0053	ns	5.12e-11
regulation of protein modification process	GO:0031399	0.0009	0.0012	4.18e-07	ns	ns	4.56e-05
regulation of protein phosphorylation	GO:0001932	0.0003	0.0027	7.73e-07	0.0016	ns	0.0008
regulation of protein processing	GO:0070613	0.0077	ns	ns	ns	ns	ns
regulation of protein secretion	GO:0050708	ns	ns	0.0003	ns	ns	ns
regulation of protein serine/threonine kinase activity	GO:0071900	ns	ns	ns	ns	ns	0.0019
regulation of protein sumoylation	GO:0033233	ns	ns	ns	ns	ns	0.0083
regulation of protein transport	GO:0051223	ns	ns	0.0005	ns	ns	4.45e-05
regulation of protein ubiquitination	GO:0031396	ns	ns	ns	ns	ns	0.0058
regulation of receptor recycling	GO:0001919	0.002	ns	ns	ns	ns	ns
regulation of reproductive process	GO:2000241	0.0009	ns	ns	ns	ns	ns
regulation of response to external stimulus	GO:0032101	4.68e-05	ns	0.0053	0.0002	0.0097	0.0006
regulation of response to stimulus	GO:0048583	2.23e-07	4.26e-05	5.29e-09	5.79e-06	4.76e-06	2.54e-08
regulation of response to stress	GO:0080134	3.25e-07	6.19e-06	0.0003	1.58e-05	2.19e-05	4.92e-08
regulation of RNA biosynthetic process	GO:2001141	ns	ns	ns	ns	ns	4.72e-07
regulation of RNA metabolic process	GO:0051252	ns	ns	ns	ns	ns	3.96e-08
regulation of RNA splicing	GO:0043484	ns	ns	ns	ns	ns	0.0064
regulation of secretion	GO:0051046	ns	ns	0.0069	ns	ns	ns
regulation of signal transduction	GO:0009966	0.002	ns	2.69e-06	0.0008	0.0006	3.43e-06
regulation of signaling	GO:0023051	0.0036	ns	2.76e-05	0.0006	0.0019	0.0001
regulation of smooth muscle cell-matrix adhesion	GO:2000097	0.0058	ns	ns	ns	0.0097	ns
regulation of smooth muscle cell migration	GO:0014910	0.0009	ns	ns	ns	ns	ns
regulation of smooth muscle cell proliferation	GO:0048660	0.002	ns	ns	ns	ns	0.0028
regulation of steroid biosynthetic process	GO:0050810	ns	ns	0.0053	ns	ns	ns
regulation of symbiosis, encompassing mutualism through parasitism	GO:0043903	0.0058	ns	ns	ns	ns	ns
regulation of syncytium formation by plasma membrane fusion	GO:0060142	ns	ns	ns	ns	0.0097	ns
regulation of T-helper 1 cell differentiation	GO:0045625	ns	ns	ns	ns	ns	0.0006
regulation of T-helper 1 type immune response	GO:0002825	ns	ns	0.0053	ns	ns	ns
regulation of T-helper 2 cell differentiation	GO:0045628	ns	ns	ns	ns	ns	0.0011
regulation of T-helper cell differentiation	GO:0045622	ns	ns	ns	ns	ns	0.001
regulation of T cell activation	GO:0050863	6.74e-06	0.0015	0.0069	0.0027	ns	0.0064
regulation of T cell differentiation	GO:0045580	0.0077	ns	ns	ns	ns	0.0019
regulation of T cell mediated cytotoxicity	GO:0001914	ns	0.0058	0.0026	ns	ns	ns
regulation of T cell mediated immunity	GO:0002709	ns	ns	0.0053	ns	ns	ns
regulation of T cell migration	GO:2000404	ns	ns	ns	0.0037	ns	ns
regulation of T cell proliferation	GO:0042129	0.0002	ns	0.0053	ns	ns	ns
regulation of toll-like receptor 9 signaling pathway	GO:0034163	0.0058	ns	ns	ns	0.0097	ns
regulation of toll-like receptor signaling pathway	GO:0034121	0.0051	ns	ns	ns	ns	ns
regulation of transcription factor import into nucleus	GO:0042990	ns	ns	ns	ns	ns	0.0064
regulation of transcription from RNA polymerase II promoter	GO:0006357	ns	ns	ns	ns	ns	0.0099
regulation of transcription, DNA-dependent	GO:0006355	ns	ns	ns	ns	ns	1.04e-06
regulation of transferase activity	GO:0051338	0.002	0.0079	1.2e-05	0.0075	ns	1.37e-05
regulation of translation	GO:0006417	0.0099	ns	ns	ns	ns	0.0001
regulation of transport	GO:0051049	0.0058	ns	0.0014	ns	0.0097	ns
regulation of tumor necrosis factor production	GO:0032680	0.0004	0.0068	ns	ns	ns	9.18e-05
regulation of type 2 immune response	GO:0002828	ns	0.0027	0.0053	0.0047	ns	0.0008
regulation of type I interferon production	GO:0032479	ns	0.0086	ns	ns	ns	0.0009
regulation of vascular endothelial growth factor production	GO:0010574	0.002	ns	0.0008	ns	ns	ns
regulation of vasculature development	GO:1901342	0.0004	ns	ns	ns	ns	ns
regulation of very-low-density lipoprotein particle clearance	GO:0010915	ns	ns	ns	0.0053	ns	ns
regulation of vesicle-mediated transport	GO:0060627	0.0009	ns	ns	ns	ns	ns
regulation of viral genome replication	GO:0045069	1.08e-05	8.15e-05	0.0069	0.0075	0.0044	0.0006
regulation of viral reproduction	GO:0050792	7.04e-08	7.01e-06	0.0003	0.0013	0.0009	6.53e-05
regulation of viral transcription	GO:0046782	0.0051	ns	ns	ns	ns	ns
regulation of wound healing	GO:0061041	0.0041	ns	ns	0.001	ns	ns
release of cytochrome c from mitochondria	GO:0001836	ns	ns	0.0036	ns	ns	ns
response to bacterial lipopeptide	GO:0070339	0.002	0.0086	ns	ns	ns	0.0089
response to bacterial lipoprotein	GO:0032493	0.002	0.0086	ns	ns	ns	0.0089
response to bacterium	GO:0009617	8.49e-08	3.83e-06	0.0008	0.0005	0.0065	9.43e-06
response to biotic stimulus	GO:0009607	2.33e-13	6.16e-14	1.73e-08	7.08e-07	5.14e-08	6.57e-12
response to chemical stimulus	GO:0042221	6.98e-08	1.31e-05	7.71e-07	1.47e-06	3.63e-05	1.71e-05
response to copper ion	GO:0046688	ns	ns	0.0014	ns	ns	ns
response to cytokine stimulus	GO:0034097	6.5e-09	2.01e-08	4.4e-05	1.14e-06	5.7e-06	1.79e-12
response to DNA damage stimulus	GO:0006974	ns	0.0002	ns	ns	ns	ns
response to dsRNA	GO:0043331	ns	0.0015	ns	ns	ns	0.0083
response to endoplasmic reticulum stress	GO:0034976	ns	ns	ns	ns	0.0097	0.0002
response to exogenous dsRNA	GO:0043330	ns	0.0027	ns	ns	ns	0.0036
response to external stimulus	GO:0009605	5.47e-06	0.0015	0.0005	2.6e-05	0.0019	ns
response to growth hormone stimulus	GO:0060416	ns	ns	ns	ns	ns	0.0006
response to hydrogen peroxide	GO:0042542	0.0084	0.0093	ns	0.0047	ns	ns
response to inorganic substance	GO:0010035	ns	ns	0.0069	ns	ns	ns
response to interferon-alpha	GO:0035455	3.51e-06	1.07e-05	ns	0.0053	0.0001	ns
response to interferon-beta	GO:0035456	ns	0.0012	ns	ns	0.0033	3.7e-05
response to interferon-gamma	GO:0034341	7.1e-06	0.0009	0.001	ns	0.0019	0.0001
response to interleukin-1	GO:0070555	0.0016	ns	ns	ns	ns	ns
response to ionizing radiation	GO:0010212	ns	0.0079	ns	ns	ns	ns
response to lipid	GO:0033993	0.0009	ns	0.0002	0.0027	0.0073	0.0003
response to lipopolysaccharide	GO:0032496	6.01e-05	4.2e-05	2.81e-05	0.0014	ns	1.6e-06
response to metal ion	GO:0010038	ns	ns	0.0014	ns	ns	ns
response to molecule of bacterial origin	GO:0002237	2.09e-08	1.44e-06	1.49e-06	0.0004	0.001	1.84e-08
response to organic cyclic compound	GO:0014070	0.0096	ns	ns	ns	ns	ns
response to organic nitrogen	GO:0010243	ns	ns	ns	ns	ns	5.74e-05
response to organic substance	GO:0010033	1.57e-07	7.42e-06	4.63e-05	1.2e-05	7.81e-05	1.26e-07
response to other organism	GO:0051707	1.92e-14	1.18e-14	2.5e-09	3.12e-07	1.01e-08	1.79e-11
response to oxygen radical	GO:0000305	ns	ns	ns	0.0068	ns	ns
response to peptide hormone stimulus	GO:0043434	ns	ns	ns	ns	ns	0.0002
response to peptidoglycan	GO:0032494	ns	ns	ns	ns	ns	0.0006
response to stress	GO:0006950	7.24e-13	2.62e-14	5.64e-10	1.32e-07	1.73e-10	1.22e-13
response to superoxide	GO:0000303	ns	ns	ns	0.0053	ns	ns
response to topologically incorrect protein	GO:0035966	ns	ns	ns	ns	ns	0.0058
response to toxin	GO:0009636	0.0096	ns	ns	ns	ns	0.0019
response to triacyl bacterial lipopeptide	GO:0071725	0.0058	ns	ns	ns	ns	ns
response to tumor necrosis factor	GO:0034612	0.0008	ns	ns	ns	0.0044	0.0011
response to type I interferon	GO:0034340	ns	ns	ns	ns	0.0004	0.0083
response to unfolded protein	GO:0006986	ns	ns	ns	ns	ns	0.0028
response to virus	GO:0009615	4.33e-08	3.25e-10	4.93e-07	0.0002	4.76e-06	1.03e-08
response to wounding	GO:0009611	4.9e-09	2.94e-06	1.68e-05	1.32e-07	0.0001	2.79e-06
response to zinc ion	GO:0010043	ns	ns	ns	ns	0.0079	ns
ribonucleoprotein complex assembly	GO:0022618	ns	ns	ns	ns	ns	0.0071
ribonucleoprotein complex biogenesis	GO:0022613	ns	ns	ns	ns	ns	5.53e-11
ribonucleoprotein complex subunit organization	GO:0071826	ns	ns	ns	ns	ns	0.005
ribonucleoside biosynthetic process	GO:0042455	ns	9.5e-07	ns	ns	ns	ns
ribonucleoside catabolic process	GO:0042454	ns	ns	ns	ns	ns	0.0036
ribonucleoside metabolic process	GO:0009119	ns	0.0003	ns	ns	ns	ns
ribonucleoside triphosphate biosynthetic process	GO:0009201	ns	1.56e-05	ns	0.0061	ns	ns
ribonucleoside triphosphate catabolic process	GO:0009203	ns	ns	ns	ns	ns	0.0011
ribonucleoside triphosphate metabolic process	GO:0009199	ns	0.0027	ns	ns	ns	0.0036
ribonucleotide biosynthetic process	GO:0009260	ns	6.26e-08	ns	ns	ns	ns
ribonucleotide catabolic process	GO:0009261	ns	ns	ns	ns	ns	0.0019
ribonucleotide metabolic process	GO:0009259	ns	9.87e-05	ns	ns	ns	0.005
ribose phosphate biosynthetic process	GO:0046390	ns	8.87e-09	ns	0.0047	ns	ns
ribose phosphate metabolic process	GO:0019693	ns	2.72e-05	ns	ns	ns	0.0064
ribosomal small subunit assembly	GO:0000028	ns	0.0015	ns	ns	ns	ns
ribosomal small subunit biogenesis	GO:0042274	0.0031	2.07e-05	ns	ns	ns	ns
ribosomal small subunit export from nucleus	GO:0000056	0.0058	ns	ns	ns	ns	ns
ribosome assembly	GO:0042255	ns	0.0086	ns	ns	ns	0.0099
ribosome biogenesis	GO:0042254	ns	ns	ns	ns	ns	4.81e-11
RNA biosynthetic process	GO:0032774	ns	ns	ns	ns	ns	2.15e-07
RNA catabolic process	GO:0006401	ns	ns	ns	ns	ns	9.74e-06
RNA localization	GO:0006403	ns	ns	ns	ns	ns	4.73e-05
RNA metabolic process	GO:0016070	ns	ns	ns	ns	ns	6.72e-19
RNA processing	GO:0006396	ns	ns	ns	ns	ns	2.22e-15
RNA splicing	GO:0008380	ns	ns	ns	ns	ns	5.84e-08
RNA splicing, via transesterification reactions	GO:0000375	ns	ns	ns	ns	ns	0.0077
RNA splicing, via transesterification reactions with bulged adenosine as nucleophile	GO:0000377	ns	ns	ns	ns	ns	0.0077
RNA transport	GO:0050658	ns	ns	ns	ns	ns	0.0004
rRNA metabolic process	GO:0016072	ns	ns	ns	ns	ns	9.64e-05
rRNA processing	GO:0006364	ns	ns	ns	ns	ns	3.7e-05
secretion	GO:0046903	0.0091	ns	0.0061	ns	ns	ns
secretion by cell	GO:0032940	ns	ns	0.0077	ns	ns	ns
signal transduction by p53 class mediator	GO:0072331	0.0036	0.0013	0.0026	ns	ns	0.0071
signal transduction in response to DNA damage	GO:0042770	ns	ns	ns	ns	ns	0.0099
single-organism behavior	GO:0044708	ns	ns	0.0069	0.0068	ns	ns
single-organism biosynthetic process	GO:0044711	ns	ns	0.0005	ns	0.0065	ns
single-organism carbohydrate catabolic process	GO:0044724	0.0009	ns	5.71e-05	0.0002	4.76e-06	ns
single-organism carbohydrate metabolic process	GO:0044723	9.66e-05	0.0006	4.16e-06	2.99e-06	3.64e-05	ns
single-organism metabolic process	GO:0044710	5.31e-05	8.38e-18	5.32e-09	2.59e-06	0.0013	1.99e-24
skeletal muscle tissue regeneration	GO:0043403	0.0062	ns	ns	ns	ns	ns
small molecule biosynthetic process	GO:0044283	ns	ns	0.0002	0.0068	0.0044	ns
small molecule metabolic process	GO:0044281	0.0036	2.84e-06	2.25e-06	9.47e-06	0.0001	ns
smooth muscle cell migration	GO:0014909	0.0016	ns	0.0085	ns	ns	ns
smooth muscle cell proliferation	GO:0048659	0.002	ns	ns	ns	ns	0.0044
sphingolipid catabolic process	GO:0030149	ns	ns	ns	0.0053	0.0012	ns
steroid biosynthetic process	GO:0006694	ns	ns	0.0085	ns	ns	ns
steroid metabolic process	GO:0008202	0.008	ns	0.0008	ns	0.0093	ns
sterol biosynthetic process	GO:0016126	0.0051	ns	2.32e-05	ns	0.0073	ns
sterol metabolic process	GO:0016125	0.0016	ns	1.25e-05	ns	0.0019	ns
sulfur compound catabolic process	GO:0044273	ns	ns	ns	0.0027	ns	ns
sulfur compound metabolic process	GO:0006790	ns	ns	ns	0.0061	ns	ns
superoxide metabolic process	GO:0006801	ns	ns	ns	0.0053	ns	ns
symbiosis, encompassing mutualism through parasitism	GO:0044403	0.0016	9.26e-05	ns	ns	ns	1.99e-05
system development	GO:0048731	0.0016	ns	ns	0.0037	ns	0.0028
T-helper 1 cell differentiation	GO:0045063	ns	ns	ns	ns	ns	3.54e-05
T-helper 1 type immune response	GO:0042088	ns	ns	0.0007	ns	ns	0.0002
T-helper 2 cell differentiation	GO:0045064	ns	ns	ns	ns	ns	0.0011
T-helper cell differentiation	GO:0042093	ns	ns	0.0093	ns	ns	3.77e-06
T cell activation	GO:0042110	1.41e-09	2.91e-08	1.31e-08	3.17e-06	2.13e-05	1.96e-06
T cell activation involved in immune response	GO:0002286	0.0091	0.0058	0.0014	ns	ns	7.52e-07
T cell differentiation	GO:0030217	0.002	0.0027	6.85e-05	0.0095	ns	7.94e-06
T cell differentiation in thymus	GO:0033077	ns	ns	ns	ns	ns	0.0095
T cell differentiation involved in immune response	GO:0002292	ns	ns	ns	ns	ns	1.12e-05
T cell mediated cytotoxicity	GO:0001913	ns	0.0004	0.0036	ns	ns	ns
T cell mediated immunity	GO:0002456	ns	0.0058	0.0014	ns	ns	ns
T cell migration	GO:0072678	0.0074	ns	ns	0.0088	ns	ns
T cell proliferation	GO:0042098	2.31e-06	0.0003	0.0002	0.0009	ns	ns
T cell receptor signaling pathway	GO:0050852	ns	ns	0.0036	ns	ns	ns
T cell selection	GO:0045058	ns	ns	0.0036	ns	ns	ns
taxis	GO:0042330	0.0009	ns	ns	0.0075	ns	ns
thymic T cell selection	GO:0045061	ns	ns	0.0036	ns	ns	ns
tissue development	GO:0009888	0.0062	ns	ns	ns	ns	ns
tissue remodeling	GO:0048771	ns	ns	ns	0.0027	ns	ns
toll-like receptor signaling pathway	GO:0002224	ns	0.0005	ns	ns	ns	8.71e-07
transcription factor import into nucleus	GO:0042991	ns	ns	ns	ns	ns	0.0011
transcription from RNA polymerase II promoter	GO:0006366	ns	ns	ns	ns	ns	0.005
transcription, DNA-dependent	GO:0006351	ns	ns	ns	ns	ns	4.36e-07
translation	GO:0006412	6.05e-05	1.3e-09	0.0005	7.74e-05	ns	2.63e-13
translational initiation	GO:0006413	ns	0.0006	ns	ns	ns	6.11e-08
transmembrane transport	GO:0055085	ns	ns	0.0014	0.0037	ns	ns
transport	GO:0006810	1.05e-06	2.95e-07	2.32e-06	3.99e-07	2.38e-05	5.39e-05
tRNA aminoacylation	GO:0043039	ns	ns	ns	ns	ns	0.0009
tRNA aminoacylation for protein translation	GO:0006418	ns	ns	ns	ns	ns	0.0005
tumor necrosis factor production	GO:0032640	0.0004	0.0068	ns	ns	ns	9.18e-05
tumor necrosis factor superfamily cytokine production	GO:0071706	0.0006	0.0093	ns	ns	ns	0.0002
type 2 immune response	GO:0042092	0.0046	0.0079	0.0036	0.0083	ns	0.0006
type I interferon production	GO:0032606	ns	0.0005	ns	ns	ns	4.63e-05
tyrosine phosphorylation of Stat1 protein	GO:0042508	ns	ns	ns	ns	ns	0.0083
ubiquitin-dependent protein catabolic process	GO:0006511	ns	ns	ns	ns	ns	5.42e-06
vacuolar acidification	GO:0007035	0.0058	ns	ns	ns	ns	ns
vacuole organization	GO:0007033	0.0009	0.0058	ns	0.0053	ns	ns
vascular endothelial growth factor production	GO:0010573	0.002	ns	0.0008	ns	ns	ns
vasculature development	GO:0001944	0.0009	ns	ns	ns	ns	ns
very-low-density lipoprotein particle clearance	GO:0034447	ns	ns	ns	0.0016	0.0073	ns
vesicle-mediated transport	GO:0016192	0.0026	ns	ns	ns	ns	0.0036
vesicle organization	GO:0016050	ns	ns	ns	ns	ns	0.0064
viral genome expression	GO:0019080	0.0058	ns	ns	ns	ns	ns
viral genome replication	GO:0019079	1.76e-05	0.0002	ns	ns	0.0065	0.0011
viral infectious cycle	GO:0019058	7.8e-07	0.0002	0.0036	ns	0.0044	0.0004
viral reproduction	GO:0016032	2.56e-05	8.03e-06	ns	0.0037	0.0044	5.13e-06
viral reproductive process	GO:0022415	3.92e-06	1.99e-06	0.0085	0.0027	0.0014	2.74e-06
viral transcription	GO:0019083	0.0058	ns	ns	ns	ns	ns
virus-host interaction	GO:0019048	ns	0.0015	ns	ns	ns	0.0036
water-soluble vitamin biosynthetic process	GO:0042364	ns	ns	ns	0.0068	ns	ns
wound healing	GO:0042060	4.47e-05	ns	ns	0.0008	0.0012	ns
zinc ion transmembrane transport	GO:0071577	ns	ns	ns	ns	ns	0.0083
zinc ion transport	GO:0006829	ns	ns	ns	ns	ns	0.0028

## Sheet: KEGG-blue
KEGG-pathway	Aging	Apps_Ps1	mSOD1	Ercc1	Consensus_priming	Acute_LPS
Lysosome	1.47e-07	3.38e-14	1.11e-05	3.59e-11	1.23e-09	ns
Metabolic pathways	ns	8.77e-08	1.11e-05	9.46e-06	8.24e-09	ns
Alzheimers disease	0.0066	2.47e-13	7.9e-07	2.72e-06	7.41e-07	ns
Oxidative phosphorylation	ns	1.14e-15	7.63e-06	4.92e-10	1.31e-06	ns
Graft-versus-host disease	1.61e-07	2.95e-05	4.97e-06	0.0004	1.83e-05	ns
Rheumatoid arthritis	6.75e-08	1.1e-07	2.65e-05	1.68e-05	6.84e-05	ns
Type I diabetes mellitus	1.04e-06	8.74e-05	2.81e-05	0.0003	9.23e-05	ns
Allograft rejection	2.71e-06	0.0003	2.81e-05	0.0006	0.0001	ns
Glycolysis / Gluconeogenesis	0.0024	ns	ns	5.64e-05	0.0001	ns
Parkinsons disease	ns	3.38e-14	0.0001	1.29e-05	0.0001	ns
Cardiac muscle contraction	ns	0.0006	0.0024	0.0001	0.0002	ns
Autoimmune thyroid disease	9.42e-05	0.0069	0.0032	ns	0.0008	ns
Phagosome	3.34e-11	2.57e-08	5.32e-05	6.65e-10	1e-06	0.0006
Huntington disease	ns	2.7e-10	0.0003	2.7e-05	0.0023	ns
Viral myocarditis	0.0003	0.0003	0.0039	0.0014	0.003	ns
Cytokine-cytokine receptor interaction	8.46e-06	ns	0.0032	0.0019	0.0038	ns
Other glycan degradation	0.0088	0.0083	ns	0.0003	0.0081	ns
Antigen processing and presentation	2.24e-10	7.27e-08	5.32e-05	4.26e-05	2.52e-05	0.0019
Asthma	0.0058	ns	ns	ns	ns	ns
Cell adhesion molecules (CAMs)	3.16e-06	0.0003	0.005	0.0002	ns	ns
Collecting duct acid secretion	ns	ns	ns	0.0005	ns	ns
DNA replication	ns	0.0003	ns	ns	ns	ns
Galactose metabolism	ns	ns	ns	0.0008	ns	ns
Glycosaminoglycan degradation	ns	ns	ns	7.59e-05	ns	ns
Hematopoietic cell lineage	0.0062	ns	ns	ns	ns	ns
Intestinal immune network for IgA production	0.0017	0.0069	ns	ns	ns	ns
Malaria	0.003	0.0016	ns	ns	ns	ns
Natural killer cell mediated cytotoxicity	0.0066	ns	ns	ns	ns	ns
PPAR signaling pathway	ns	ns	ns	0.0007	ns	ns
Prion diseases	ns	0.0004	0.0002	ns	ns	ns
Proteasome	ns	ns	ns	0.0008	ns	ns
Regulation of actin cytoskeleton	ns	ns	ns	0.0006	ns	ns
Staphylococcus aureus infection	9.42e-05	4.05e-05	ns	ns	ns	ns
Steroid biosynthesis	ns	ns	0.001	ns	ns	ns
Systemic lupus erythematosus	ns	6.28e-10	ns	ns	ns	ns
MAPK signaling pathway	ns	ns	ns	ns	ns	0.0097
Osteoclast differentiation	3.13e-05	0.0008	0.0004	ns	0.003	2.7e-05
Cell cycle	ns	0.0052	ns	ns	ns	0.0083
B cell receptor signaling pathway	ns	ns	ns	ns	ns	0.0031
mRNA surveillance pathway	ns	ns	ns	ns	ns	0.0019
RIG-I-like receptor signaling pathway	ns	ns	ns	ns	ns	0.0019
Adipocytokine signaling pathway	ns	ns	ns	ns	ns	0.0014
Chronic myeloid leukemia	ns	ns	ns	ns	ns	0.0014
Prostate cancer	ns	ns	ns	ns	ns	0.0008
Small cell lung cancer	ns	ns	ns	ns	ns	0.0008
Pathways in cancer	ns	ns	ns	ns	ns	0.0007
p53 signaling pathway	ns	0.0046	ns	ns	ns	0.0006
Chagas disease (American trypanosomiasis)	ns	ns	ns	ns	ns	0.0005
Cytosolic DNA-se1ing pathway	ns	ns	ns	ns	ns	0.0005
Jak-STAT signaling pathway	ns	ns	ns	ns	ns	0.0004
Aminoacyl-tRNA biosynthesis	ns	ns	ns	ns	ns	0.0003
Protein processing in endoplasmic reticulum	ns	ns	ns	0.0014	ns	0.0003
RNA degradation	ns	ns	ns	ns	ns	0.0002
Apoptosis	ns	0.0079	ns	ns	ns	0.0001
Neurotrophin signaling pathway	ns	ns	ns	ns	ns	7.59e-05
Ribosome biogenesis in eukaryotes	ns	ns	ns	ns	ns	5.64e-05
Chemokine signaling pathway	0	ns	ns	ns	ns	4.26e-05
Toxoplasmosis	ns	ns	ns	ns	ns	1.68e-05
NOD-like receptor signaling pathway	ns	ns	ns	ns	ns	1.29e-05
Leishmaniasis	2.19e-07	7.23e-07	0.0039	0.0005	ns	9.46e-06
Spliceosome	ns	ns	ns	ns	ns	6e-06
Hepatitis C	ns	ns	ns	ns	ns	2.72e-06
RNA transport	ns	ns	ns	ns	ns	6.65e-10
Toll-like receptor signaling pathway	0.0066	8.28e-05	ns	ns	ns	4.92e-10
Ribosome	1.44e-13	1.05e-28	ns	6e-06	ns	3.59e-11

## Sheet: Darkgreen GO
	GO	Aging	Apps_Ps1	mSOD1	Ercc1	Consensus-Priming	Acute_LPS
anatomical structure development	GO:0048856	ns	0.0002	0.0056	ns	ns	ns
angiogenesis	GO:0001525	ns	0.0057	ns	ns	ns	ns
aromatic compound biosynthetic process	GO:0019438	ns	8.22e-05	3.97e-06	ns	ns	ns
biosynthetic process	GO:0009058	ns	0.0002	1.81e-05	ns	ns	ns
blood vessel development	GO:0001568	ns	0.0026	ns	ns	ns	ns
blood vessel morphogenesis	GO:0048514	ns	0.0077	ns	ns	ns	ns
carbohydrate derivative catabolic process	GO:1901136	ns	0.0009	ns	ns	ns	0.0023
carbohydrate derivative metabolic process	GO:1901135	ns	ns	ns	ns	ns	1.52e-05
carbohydrate metabolic process	GO:0005975	ns	ns	ns	ns	ns	0.0012
cardiovascular system development	GO:0072358	ns	ns	0.0079	ns	ns	ns
catabolic process	GO:0009056	ns	0.0094	ns	ns	ns	2.8e-07
cell cycle	GO:0007049	ns	0.0031	ns	ns	ns	ns
cell differentiation	GO:0030154	ns	0.0094	ns	ns	ns	ns
cell morphogenesis	GO:0000902	ns	0.0057	ns	ns	ns	ns
cell proliferation	GO:0008283	ns	0.0077	ns	ns	ns	ns
cellular aromatic compound metabolic process	GO:0006725	ns	1.46e-06	1.08e-08	ns	ns	0.0018
cellular biosynthetic process	GO:0044249	ns	7.7e-05	1.28e-05	ns	ns	ns
cellular catabolic process	GO:0044248	ns	ns	ns	ns	ns	7.56e-07
cellular component assembly	GO:0022607	ns	0.0031	ns	ns	ns	ns
cellular component assembly at cellular level	GO:0071844	ns	0.0057	ns	ns	ns	ns
cellular component biogenesis	GO:0044085	ns	0.0094	ns	ns	ns	ns
cellular component morphogenesis	GO:0032989	ns	0.0077	ns	ns	ns	ns
cellular component movement	GO:0006928	ns	0.0004	ns	ns	ns	ns
cellular component organization	GO:0016043	ns	1.01e-06	0.0019	ns	ns	ns
cellular component organization at cellular level	GO:0071842	ns	3.45e-05	0.0017	ns	ns	ns
cellular component organization or biogenesis	GO:0071840	ns	1.21e-06	0.0017	ns	ns	ns
cellular component organization or biogenesis at cellular level	GO:0071841	ns	4.27e-05	0.0017	ns	ns	ns
cellular developmental process	GO:0048869	ns	0.0031	ns	ns	ns	ns
cellular lipid catabolic process	GO:0044242	ns	ns	ns	ns	ns	0.0024
cellular lipid metabolic process	GO:0044255	ns	ns	ns	ns	ns	0.0016
cellular localization	GO:0051641	ns	0.0005	0.0031	ns	ns	ns
cellular macromolecular complex assembly	GO:0034622	ns	0.0094	ns	ns	ns	ns
cellular macromolecule biosynthetic process	GO:0034645	ns	2.78e-06	2.41e-07	ns	ns	ns
cellular macromolecule localization	GO:0070727	ns	0.0007	ns	ns	ns	ns
cellular macromolecule metabolic process	GO:0044260	ns	4.5e-08	9.94e-11	ns	ns	5.33e-07
cellular metabolic process	GO:0044237	ns	1.54e-10	1.31e-07	ns	ns	5.41e-17
cellular nitrogen compound biosynthetic process	GO:0044271	ns	8.36e-05	3.57e-06	ns	ns	ns
cellular nitrogen compound catabolic process	GO:0044270	ns	0.0094	ns	ns	ns	ns
cellular nitrogen compound metabolic process	GO:0034641	ns	8.38e-07	6.53e-08	ns	ns	7.46e-05
cellular protein localization	GO:0034613	ns	0.0015	ns	ns	ns	ns
cellular protein metabolic process	GO:0044267	ns	7.7e-05	ns	ns	ns	1.03e-05
cellular protein modification process	GO:0006464	ns	5.15e-06	ns	ns	ns	7.15e-06
chromosome organization	GO:0051276	ns	ns	0.0056	ns	ns	ns
ciliary neurotrophic factor-mediated signaling pathway	GO:0070120	ns	ns	0.0056	ns	ns	ns
circulatory system development	GO:0072359	ns	ns	0.0079	ns	ns	ns
coenzyme metabolic process	GO:0006732	ns	ns	ns	ns	ns	0.0016
cofactor metabolic process	GO:0051186	ns	ns	ns	ns	ns	0.0039
developmental process	GO:0032502	ns	0.0003	0.002	ns	ns	ns
electron transport chain	GO:0022900	ns	ns	ns	ns	ns	0.0048
endocytosis	GO:0006897	ns	3.02e-07	ns	ns	0.0004	ns
establishment of localization	GO:0051234	ns	0.0001	ns	ns	ns	ns
establishment of localization in cell	GO:0051649	ns	0.0031	ns	ns	ns	ns
establishment of protein localization	GO:0045184	ns	0.0006	ns	ns	ns	ns
fatty acid beta-oxidation	GO:0006635	ns	ns	ns	ns	ns	0.0039
fatty acid catabolic process	GO:0009062	ns	ns	ns	ns	ns	0.0068
gene expression	GO:0010467	ns	1.21e-06	1.37e-10	ns	ns	ns
GTP catabolic process	GO:0006184	ns	0.0015	ns	ns	ns	ns
GTP metabolic process	GO:0046039	ns	0.0031	ns	ns	ns	ns
guanosine-containing compound catabolic process	GO:1901069	ns	0.0009	ns	ns	ns	ns
guanosine-containing compound metabolic process	GO:1901068	ns	0.0031	ns	ns	ns	ns
hematopoietic or lymphoid organ development	GO:0048534	ns	0.0027	ns	ns	ns	ns
hemopoiesis	GO:0030097	ns	0.0031	ns	ns	ns	ns
heterocycle biosynthetic process	GO:0018130	ns	6.33e-05	4.81e-06	ns	ns	ns
heterocycle catabolic process	GO:0046700	ns	0.0094	ns	ns	ns	ns
heterocycle metabolic process	GO:0046483	ns	5.8e-07	1.66e-08	ns	ns	0.0005
immune system development	GO:0002520	ns	0.0008	ns	ns	ns	ns
immune system process	GO:0002376	ns	0.0001	ns	ns	ns	ns
inflammatory response	GO:0006954	ns	0.0031	ns	ns	ns	ns
intracellular protein kinase cascade	GO:0007243	ns	7.71e-05	ns	ns	ns	ns
intracellular protein transport	GO:0006886	ns	0.0057	ns	ns	ns	ns
intracellular signal transduction	GO:0035556	ns	1.54e-10	0.0017	ns	0.0032	ns
intracellular transport	GO:0046907	ns	0.0015	ns	ns	ns	ns
lipid catabolic process	GO:0016042	ns	ns	ns	ns	ns	0.0027
lipid metabolic process	GO:0006629	ns	ns	ns	ns	ns	0.0003
lipid modification	GO:0030258	ns	ns	ns	ns	ns	0.0046
localization	GO:0051179	ns	4.96e-05	ns	ns	ns	ns
locomotion	GO:0040011	ns	0.0031	ns	ns	ns	ns
lysosome organization	GO:0007040	ns	ns	ns	ns	ns	0.0001
macromolecular complex assembly	GO:0065003	ns	0.0094	ns	ns	ns	ns
macromolecule biosynthetic process	GO:0009059	ns	3.3e-06	1.63e-07	ns	ns	ns
macromolecule localization	GO:0033036	ns	0.0003	ns	ns	ns	ns
macromolecule metabolic process	GO:0043170	ns	1.46e-06	6.43e-08	ns	ns	0.0001
macromolecule modification	GO:0043412	ns	2.83e-06	0.0079	ns	ns	7.15e-06
metabolic process	GO:0008152	ns	1.84e-07	0.0017	ns	ns	7.1e-14
mRNA 3'-end processing	GO:0031124	ns	ns	0.0031	ns	ns	ns
mRNA catabolic process	GO:0006402	ns	ns	0.0056	ns	ns	ns
mRNA metabolic process	GO:0016071	ns	ns	1.06e-07	ns	ns	ns
mRNA processing	GO:0006397	ns	ns	2.4e-07	ns	ns	ns
mRNA splicing, via spliceosome	GO:0000398	ns	ns	0.0056	ns	ns	ns
multicellular organismal development	GO:0007275	ns	0.0057	ns	ns	ns	ns
myeloid cell differentiation	GO:0030099	ns	0.0057	ns	ns	ns	ns
NADPH regeneration	GO:0006740	ns	ns	ns	ns	ns	0.0007
ncRNA catabolic process	GO:0034661	ns	ns	0.0079	ns	ns	ns
negative regulation of biological process	GO:0048519	ns	0.0001	1.71e-05	ns	ns	ns
negative regulation of biosynthetic process	GO:0009890	ns	ns	0.0028	ns	ns	ns
negative regulation of cellular macromolecule biosynthetic process	GO:2000113	ns	ns	0.0056	ns	ns	ns
negative regulation of cellular metabolic process	GO:0031324	ns	ns	0.0056	ns	ns	ns
negative regulation of cellular process	GO:0048523	ns	0.0001	4.95e-05	ns	ns	ns
negative regulation of endocytosis	GO:0045806	ns	ns	ns	ns	0.0058	ns
negative regulation of intracellular protein kinase cascade	GO:0010741	ns	0.0077	ns	ns	ns	ns
negative regulation of macromolecule biosynthetic process	GO:0010558	ns	ns	0.0028	ns	ns	ns
negative regulation of macromolecule metabolic process	GO:0010605	ns	0.0094	0.0019	ns	ns	ns
negative regulation of metabolic process	GO:0009892	ns	ns	0.0031	ns	ns	ns
negative regulation of nitrogen compound metabolic process	GO:0051172	ns	ns	0.0017	ns	ns	ns
negative regulation of nucleobase-containing compound metabolic process	GO:0045934	ns	ns	0.0017	ns	ns	ns
nitrogen compound metabolic process	GO:0006807	ns	5.8e-07	9.34e-07	ns	ns	1.29e-05
nuclear-transcribed mRNA catabolic process	GO:0000956	ns	ns	0.0056	ns	ns	ns
nuclear-transcribed mRNA catabolic process, deadenylation-dependent decay	GO:0000288	ns	ns	4.56e-05	ns	ns	ns
nuclear-transcribed mRNA poly(A) tail shortening	GO:0000289	ns	ns	0.0002	ns	ns	ns
nucleic acid metabolic process	GO:0090304	ns	1.05e-05	1.37e-10	ns	ns	ns
nucleobase-containing compound biosynthetic process	GO:0034654	ns	7.06e-05	9.38e-07	ns	ns	ns
nucleobase-containing compound catabolic process	GO:0034655	ns	0.0077	ns	ns	ns	ns
nucleobase-containing compound metabolic process	GO:0006139	ns	6.59e-07	1.12e-09	ns	ns	0.0007
nucleobase-containing small molecule metabolic process	GO:0055086	ns	ns	ns	ns	ns	0.0014
nucleoside catabolic process	GO:0009164	ns	0.0031	ns	ns	ns	ns
nucleoside metabolic process	GO:0009116	ns	ns	ns	ns	ns	0.0027
nucleoside phosphate catabolic process	GO:1901292	ns	0.0094	ns	ns	ns	ns
nucleoside phosphate metabolic process	GO:0006753	ns	ns	ns	ns	ns	0.0033
nucleoside triphosphate catabolic process	GO:0009143	ns	0.0094	ns	ns	ns	ns
nucleotide catabolic process	GO:0009166	ns	0.0057	ns	ns	ns	ns
nucleotide metabolic process	GO:0009117	ns	ns	ns	ns	ns	0.0039
organelle organization	GO:0006996	ns	3.88e-05	0.0014	ns	ns	3.98e-07
organic cyclic compound biosynthetic process	GO:1901362	ns	0.0003	1.8e-05	ns	ns	ns
organic cyclic compound metabolic process	GO:1901360	ns	2.37e-06	1.17e-07	ns	ns	0.0006
organic substance biosynthetic process	GO:1901576	ns	0.0001	1.59e-05	ns	ns	ns
organic substance catabolic process	GO:1901575	ns	0.0031	ns	ns	ns	4.4e-06
organic substance metabolic process	GO:0071704	ns	1.78e-07	1.97e-05	ns	ns	6.51e-13
organonitrogen compound metabolic process	GO:1901564	ns	ns	ns	ns	ns	0.0002
organophosphate catabolic process	GO:0046434	ns	0.0031	ns	ns	ns	0.0068
organophosphate metabolic process	GO:0019637	ns	ns	ns	ns	ns	0.0001
oxidation-reduction process	GO:0055114	ns	ns	ns	ns	ns	0.0009
pentose-phosphate shunt	GO:0006098	ns	ns	ns	ns	ns	0.0007
peptidyl-amino acid modification	GO:0018193	ns	0.0031	ns	ns	ns	ns
peptidyl-lysine modification	GO:0018205	ns	0.0077	ns	ns	ns	ns
phagocytosis	GO:0006909	ns	0.0002	ns	ns	ns	ns
phosphate-containing compound metabolic process	GO:0006796	ns	0.0002	ns	ns	ns	1.15e-06
phosphorus metabolic process	GO:0006793	ns	0.0002	ns	ns	ns	2.8e-07
phosphorylation	GO:0016310	ns	0.0057	ns	ns	ns	0.0034
positive regulation of biological process	GO:0048518	ns	8.42e-05	0.0005	ns	ns	ns
positive regulation of biosynthetic process	GO:0009891	ns	ns	0.002	ns	ns	ns
positive regulation of cellular biosynthetic process	GO:0031328	ns	ns	0.0017	ns	ns	ns
positive regulation of cellular metabolic process	GO:0031325	ns	0.0031	0.0003	ns	ns	ns
positive regulation of cellular process	GO:0048522	ns	0.0005	0.0001	ns	ns	ns
positive regulation of gene expression	GO:0010628	ns	0.0031	0.0011	ns	ns	ns
positive regulation of macromolecule biosynthetic process	GO:0010557	ns	0.0031	0.0021	ns	ns	ns
positive regulation of macromolecule metabolic process	GO:0010604	ns	0.0008	0.0002	ns	ns	ns
positive regulation of metabolic process	GO:0009893	ns	0.0031	0.0003	ns	ns	ns
positive regulation of nitrogen compound metabolic process	GO:0051173	ns	0.0077	0.0002	ns	ns	ns
positive regulation of nucleobase-containing compound metabolic process	GO:0045935	ns	0.0094	0.0002	ns	ns	ns
positive regulation of response to external stimulus	GO:0032103	ns	0.0077	ns	ns	ns	ns
positive regulation of RNA metabolic process	GO:0051254	ns	0.0057	0.0004	ns	ns	ns
positive regulation of transcription from RNA polymerase II promoter	GO:0045944	ns	0.0094	ns	ns	ns	ns
positive regulation of transcription, DNA-dependent	GO:0045893	ns	0.0031	0.0009	ns	ns	ns
primary metabolic process	GO:0044238	ns	5.8e-07	3.15e-06	ns	ns	3.45e-12
protein complex assembly	GO:0006461	ns	0.0031	ns	ns	ns	ns
protein complex biogenesis	GO:0070271	ns	0.0031	ns	ns	ns	ns
protein complex subunit organization	GO:0071822	ns	0.0031	ns	ns	ns	ns
protein localization	GO:0008104	ns	0.0002	ns	ns	ns	ns
protein metabolic process	GO:0019538	ns	0.0057	ns	ns	ns	0.0033
protein modification by small protein conjugation	GO:0032446	ns	ns	ns	ns	ns	0.0068
protein modification process	GO:0036211	ns	5.15e-06	ns	ns	ns	7.15e-06
protein phosphorylation	GO:0006468	ns	0.0057	ns	ns	ns	ns
protein transport	GO:0015031	ns	0.0016	ns	ns	ns	ns
protein ubiquitination	GO:0016567	ns	ns	ns	ns	ns	0.0038
purine-containing compound catabolic process	GO:0072523	ns	0.0077	ns	ns	ns	ns
purine nucleoside catabolic process	GO:0006152	ns	0.0031	ns	ns	ns	ns
purine nucleoside metabolic process	GO:0042278	ns	0.0094	ns	ns	ns	0.003
purine nucleoside triphosphate catabolic process	GO:0009146	ns	0.0077	ns	ns	ns	ns
purine nucleotide catabolic process	GO:0006195	ns	0.0057	ns	ns	ns	ns
purine ribonucleoside catabolic process	GO:0046130	ns	0.0031	ns	ns	ns	ns
purine ribonucleoside metabolic process	GO:0046128	ns	ns	ns	ns	ns	0.0048
purine ribonucleoside triphosphate catabolic process	GO:0009207	ns	0.0077	ns	ns	ns	ns
purine ribonucleotide catabolic process	GO:0009154	ns	0.003	ns	ns	ns	ns
purine ribonucleotide metabolic process	GO:0009150	ns	ns	ns	ns	ns	0.0068
regulation of biosynthetic process	GO:0009889	ns	1.73e-06	1.76e-08	ns	ns	ns
regulation of cell communication	GO:0010646	ns	0.0007	ns	ns	ns	ns
regulation of cell proliferation	GO:0042127	ns	0.0094	ns	ns	ns	ns
regulation of cellular biosynthetic process	GO:0031326	ns	1.87e-06	6.53e-08	ns	ns	ns
regulation of cellular component biogenesis	GO:0044087	ns	0.0018	ns	ns	ns	ns
regulation of cellular component organization	GO:0051128	ns	0.0014	ns	ns	ns	ns
regulation of cellular macromolecule biosynthetic process	GO:2000112	ns	5.8e-07	1.95e-08	ns	ns	ns
regulation of cellular metabolic process	GO:0031323	ns	1.45e-07	8.53e-08	ns	ns	ns
regulation of endocytosis	GO:0030100	ns	0.0031	ns	ns	0.0056	ns
regulation of gene expression	GO:0010468	ns	5.8e-07	3.93e-09	ns	ns	ns
regulation of immune system process	GO:0002682	ns	0.0031	ns	ns	ns	ns
regulation of macromolecule biosynthetic process	GO:0010556	ns	3.92e-07	9.24e-09	ns	ns	ns
regulation of macromolecule metabolic process	GO:0060255	ns	5.8e-07	1.95e-08	ns	ns	ns
regulation of metabolic process	GO:0019222	ns	7.69e-07	1.07e-07	ns	ns	ns
regulation of mRNA processing	GO:0050684	ns	ns	0.002	ns	ns	ns
regulation of mRNA splicing, via spliceosome	GO:0048024	ns	ns	0.0079	ns	ns	ns
regulation of nitrogen compound metabolic process	GO:0051171	ns	2.77e-06	3.93e-09	ns	ns	ns
regulation of nucleobase-containing compound metabolic process	GO:0019219	ns	2.76e-06	9.24e-09	ns	ns	ns
regulation of primary metabolic process	GO:0080090	ns	4.54e-07	1.22e-07	ns	ns	ns
regulation of protein complex assembly	GO:0043254	ns	0.0031	ns	ns	ns	ns
regulation of protein modification process	GO:0031399	ns	0.0077	ns	ns	ns	ns
regulation of response to stimulus	GO:0048583	ns	0.0001	ns	ns	ns	ns
regulation of RNA biosynthetic process	GO:2001141	ns	2.13e-06	1.65e-07	ns	ns	ns
regulation of RNA metabolic process	GO:0051252	ns	2.19e-06	2.69e-08	ns	ns	ns
regulation of RNA splicing	GO:0043484	ns	ns	0.0031	ns	ns	ns
regulation of signal transduction	GO:0009966	ns	0.0005	ns	ns	ns	ns
regulation of signaling	GO:0023051	ns	0.0006	ns	ns	ns	ns
regulation of transcription from RNA polymerase II promoter	GO:0006357	ns	0.0031	0.0031	ns	ns	ns
regulation of transcription, DNA-dependent	GO:0006355	ns	2.37e-06	1.53e-07	ns	ns	ns
regulation of transport	GO:0051049	ns	0.0077	ns	ns	ns	ns
regulation of vesicle-mediated transport	GO:0060627	ns	7.7e-05	ns	ns	ns	ns
response to external stimulus	GO:0009605	ns	0.0057	ns	ns	ns	ns
response to stress	GO:0006950	ns	0.0077	ns	ns	ns	ns
response to wounding	GO:0009611	ns	0.0018	ns	ns	ns	ns
ribonucleoside catabolic process	GO:0042454	ns	0.0031	ns	ns	ns	ns
ribonucleoside metabolic process	GO:0009119	ns	ns	ns	ns	ns	0.0034
ribonucleoside triphosphate catabolic process	GO:0009203	ns	0.0077	ns	ns	ns	ns
ribonucleotide catabolic process	GO:0009261	ns	0.0031	ns	ns	ns	ns
ribonucleotide metabolic process	GO:0009259	ns	ns	ns	ns	ns	0.0034
ribose phosphate metabolic process	GO:0019693	ns	ns	ns	ns	ns	0.0014
RNA 3'-end processing	GO:0031123	ns	ns	0.0002	ns	ns	ns
RNA biosynthetic process	GO:0032774	ns	2.44e-06	1.22e-07	ns	ns	ns
RNA catabolic process	GO:0006401	ns	ns	0.0028	ns	ns	ns
RNA metabolic process	GO:0016070	ns	8.15e-07	1.3e-10	ns	ns	ns
RNA processing	GO:0006396	ns	ns	1.55e-05	ns	ns	ns
RNA splicing	GO:0008380	ns	ns	5.34e-05	ns	ns	ns
RNA splicing, via transesterification reactions	GO:0000375	ns	ns	0.0056	ns	ns	ns
RNA splicing, via transesterification reactions with bulged adenosine as nucleophile	GO:0000377	ns	ns	0.0056	ns	ns	ns
single-organism carbohydrate metabolic process	GO:0044723	ns	ns	ns	ns	ns	0.0039
single-organism metabolic process	GO:0044710	ns	2.37e-07	0.0006	ns	ns	7.1e-14
small GTPase mediated signal transduction	GO:0007264	ns	9.1e-06	ns	ns	0.0086	ns
small molecule metabolic process	GO:0044281	ns	ns	ns	ns	ns	1.37e-05
system development	GO:0048731	ns	0.0031	ns	ns	ns	ns
transcription from RNA polymerase II promoter	GO:0006366	ns	0.0011	0.0031	ns	ns	ns
transcription, DNA-dependent	GO:0006351	ns	2.48e-06	1.45e-07	ns	ns	ns
transport	GO:0006810	ns	0.0001	ns	ns	ns	ns
vacuole organization	GO:0007033	ns	ns	ns	ns	ns	0.0005
vasculature development	GO:0001944	ns	0.0031	ns	ns	ns	ns
vesicle-mediated transport	GO:0016192	ns	1.69e-07	ns	ns	0.0004	ns

## Sheet: Darkgreen KEGG
	Aging	Apps_Ps1	mSOD1	Ercc1	Consensus-Priming	Acute_LPS		Aging	Apps_Ps1	mSOD1	Ercc1	Consensus-Priming	Acute_LPS
Alzheimer's disease	ns	ns	ns	ns	ns	0.0092
B cell receptor signaling pathway	ns	0.002	ns	ns	ns	ns
Chagas disease (American trypanosomiasis)	ns	0.0003	ns	ns	ns	ns
Chemokine signaling pathway	ns	0.0015	ns	0.0045	ns	ns
ErbB signaling pathway	ns	0.0008	ns	ns	ns	ns
Fatty acid metabolism	ns	ns	ns	ns	ns	0.0083
Fc gamma R-mediated phagocytosis	ns	0.0039	ns	ns	ns	ns
Gap junction	ns	0.0088	ns	0.006	ns	ns
Glycosaminoglycan degradation	ns	ns	ns	ns	ns	0.0022
GnRH signaling pathway	ns	0.0022	ns	ns	ns	ns
Long-term potentiation	ns	0.0008	ns	0.0045	ns	ns
Lysosome	ns	ns	ns	ns	ns	2.82e-10
Metabolic pathways	ns	ns	ns	ns	ns	1.59e-06
Neurotrophin signaling pathway	ns	3.29e-05	ns	ns	ns	ns
Non-small cell lung cancer	ns	0.0088	ns	ns	ns	ns
Oocyte meiosis	ns	ns	ns	0.0045	ns	ns
Other glycan degradation	ns	ns	ns	ns	ns	0.0005
Oxidative phosphorylation	ns	ns	ns	ns	ns	0.0005
Pancreatic cancer	ns	0.0008	ns	ns	ns	0.006
Parkinson's disease	ns	ns	ns	ns	ns	0.0005
Peroxisome	ns	ns	ns	ns	ns	0.0005
Propanoate metabolism	ns	ns	ns	ns	ns	0.0002
Protein processing in endoplasmic reticulum	2.96e-05	ns	ns	ns	ns	ns
Sphingolipid metabolism	ns	ns	ns	ns	ns	0.0083
Toxoplasmosis	ns	0.0094	ns	ns	ns	ns
Valine, leucine and isoleucine degradation	ns	ns	ns	ns	ns	4.42e-05
VEGF signaling pathway	ns	0.0053	ns	ns	ns	ns

## Sheet: Module specific GO
	GO	AGING Brown	SOD1 darkturquoise	ERCC1 magenta
acyl-CoA biosynthetic process	GO:0071616	ns	ns	0.0075
attachment of spindle microtubules to kinetochore	GO:0008608	ns	0.0067	ns
cell cycle	GO:0007049	ns	0.0009	ns
cell cycle phase	GO:0022403	ns	0.0002	ns
cell cycle process	GO:0022402	ns	0.0002	ns
cell division	GO:0051301	ns	2.14e-05	ns
cellular component disassembly	GO:0022411	ns	0.0028	ns
cellular component disassembly at cellular level	GO:0071845	ns	0.0026	ns
cellular component disassembly involved in execution phase of apoptosis	GO:0006921	ns	0.0067	ns
cellular component organization	GO:0016043	ns	0.0009	ns
cellular component organization at cellular level	GO:0071842	ns	4.37e-05	ns
cellular component organization or biogenesis	GO:0071840	ns	0.002	ns
cellular component organization or biogenesis at cellular level	GO:0071841	ns	9.78e-05	ns
cellular macromolecule metabolic process	GO:0044260	ns	ns	0.0017
cellular protein metabolic process	GO:0044267	ns	ns	0.0083
cellular protein modification process	GO:0006464	ns	ns	0.0075
centrosome cycle	GO:0007098	ns	0.0092	ns
cytoskeleton organization	GO:0007010	ns	0.0041	ns
DNA conformation change	GO:0071103	ns	0.0041	ns
DNA packaging	GO:0006323	ns	0.0067	ns
heparan sulfate proteoglycan catabolic process	GO:0030200	0.0023	ns	ns
M phase	GO:0000279	ns	0.0002	ns
M phase of mitotic cell cycle	GO:0000087	ns	0.0003	ns
macromolecule metabolic process	GO:0043170	ns	ns	0.0075
macromolecule modification	GO:0043412	ns	ns	0.0079
mitosis	GO:0007067	ns	0.0002	ns
mitotic cell cycle	GO:0000278	ns	0.0004	ns
mitotic cell cycle checkpoint	GO:0007093	ns	0.0067	ns
mitotic spindle organization	GO:0007052	ns	0.0067	ns
nuclear division	GO:0000280	ns	0.0002	ns
nuclear export	GO:0051168	ns	0.0032	ns
organelle fission	GO:0048285	ns	0.0004	ns
organelle organization	GO:0006996	ns	1.46e-06	ns
positive regulation of attachment of spindle microtubules to kinetochore	GO:0051987	ns	0.0041	ns
positive regulation of chromosome segregation	GO:0051984	ns	0.0092	ns
positive regulation of cytoskeleton organization	GO:0051495	ns	0.0067	ns
protein export from nucleus	GO:0006611	ns	0.0002	ns
protein metabolic process	GO:0019538	ns	0.0092	ns
protein modification by small protein conjugation	GO:0032446	ns	ns	0.0017
protein modification by small protein conjugation or removal	GO:0070647	ns	ns	0.0017
protein modification process	GO:0036211	ns	ns	0.0075
proteoglycan catabolic process	GO:0030167	0.0023	ns	ns
regulation of attachment of spindle microtubules to kinetochore	GO:0051988	ns	0.0024	ns
regulation of cytoskeleton organization	GO:0051493	ns	0.0028	ns
regulation of protein export from nucleus	GO:0046825	ns	0.0028	ns
regulation of protein localization	GO:0032880	ns	0.0037	ns
regulation of signal transduction	GO:0009966	ns	ns	0.0075
thioester biosynthetic process	GO:0035384	ns	ns	0.0075

## Sheet: GSEA AcuteVSpriming
NAME	SIZE	ES	NES	NOM p-val	FDR q-val	FWER p-val	RANK AT MAX	LEADING EDGE
ZWANG_CLASS_3_TRANSIENTLY_INDUCED_BY_EGF	63	0.506915	2.75323	0	0	0	418	tags=49%, list=19%, signal=59%
GENTILE_UV_HIGH_DOSE_DN	68	0.499385	2.7227	0	0	0	444	tags=56%, list=20%, signal=68%
KEGG_TOLL_LIKE_RECEPTOR_SIGNALING_PATHWAY	39	0.539702	2.59986	0	0	0	413	tags=46%, list=19%, signal=56%
V$CDC5_01	25	0.621525	2.59073	0	0	0	617	tags=68%, list=28%, signal=94%
V$NFKAPPAB65_01	51	0.506802	2.58622	0	0	0	601	tags=59%, list=27%, signal=79%
REACTOME_UNFOLDED_PROTEIN_RESPONSE	16	0.710973	2.56818	0	0	0	326	tags=63%, list=15%, signal=73%
V$NFKB_C	52	0.498017	2.55081	0	0	0	653	tags=60%, list=30%, signal=83%
PID_IL6_7PATHWAY	17	0.691958	2.54582	0	0.000208748	0.001	547	tags=76%, list=25%, signal=101%
PHONG_TNF_TARGETS_UP	28	0.592209	2.50001	0	0.000534725	0.003	601	tags=75%, list=27%, signal=102%
PID_MYC_REPRESSPATHWAY	15	0.709813	2.49916	0	0.000481252	0.003	226	tags=47%, list=10%, signal=52%
CHEN_HOXA5_TARGETS_9HR_UP	45	0.506302	2.49797	0	0.000437502	0.003	574	tags=60%, list=26%, signal=80%
V$NFKB_Q6_01	51	0.480556	2.47509	0	0.000675111	0.005	601	tags=57%, list=27%, signal=77%
ALTEMEIER_RESPONSE_TO_LPS_WITH_MECHANICAL_VENTILATION	63	0.468174	2.45996	0	0.000870198	0.007	505	tags=43%, list=23%, signal=54%
V$CREL_01	56	0.477965	2.45339	0	0.000925714	0.008	601	tags=55%, list=27%, signal=74%
KEGG_CHEMOKINE_SIGNALING_PATHWAY	36	0.516314	2.44959	0	0.000973424	0.009	547	tags=56%, list=25%, signal=73%
OSWALD_HEMATOPOIETIC_STEM_CELL_IN_COLLAGEN_GEL_UP	63	0.455172	2.44459	0	0.000912585	0.009	685	tags=63%, list=31%, signal=90%
BASSO_CD40_SIGNALING_UP	40	0.512046	2.43431	0	0.000953714	0.01	408	tags=40%, list=19%, signal=48%
V$FOXD3_01	20	0.618443	2.43148	0	0.000992141	0.011	325	tags=55%, list=15%, signal=64%
KEGG_NOD_LIKE_RECEPTOR_SIGNALING_PATHWAY	21	0.617726	2.42607	0	0.00102276	0.012	551	tags=62%, list=25%, signal=82%
AMIT_EGF_RESPONSE_240_HELA	21	0.624984	2.42176	0	0.000971624	0.012	777	tags=86%, list=35%, signal=132%
SEKI_INFLAMMATORY_RESPONSE_LPS_UP	41	0.506132	2.41261	0	0.00115535	0.015	400	tags=39%, list=18%, signal=47%
NAGASHIMA_NRG1_SIGNALING_UP	57	0.462209	2.4125	0	0.00110283	0.015	566	tags=58%, list=26%, signal=76%
GCTTGAA,MIR-498	19	0.610686	2.40088	0	0.00133106	0.019	624	tags=74%, list=28%, signal=102%
TRANSCRIPTION_FACTOR_ACTIVITY	66	0.437504	2.3455	0	0.00235561	0.032	586	tags=53%, list=27%, signal=70%
ZWANG_CLASS_1_TRANSIENTLY_INDUCED_BY_EGF	99	0.393513	2.33644	0	0.00251569	0.036	502	tags=47%, list=23%, signal=59%
GGGNNTTTCC_V$NFKB_Q6_01	32	0.523184	2.32673	0	0.00254033	0.038	482	tags=53%, list=22%, signal=67%
CHEN_LVAD_SUPPORT_OF_FAILING_HEART_UP	24	0.556515	2.31905	0	0.00274325	0.043	667	tags=75%, list=30%, signal=107%
REACTOME_DIABETES_PATHWAYS	24	0.556021	2.30773	0	0.00327523	0.053	389	tags=54%, list=18%, signal=65%
CTGTTAC,MIR-194	16	0.633044	2.30174	0	0.00316229	0.053	368	tags=63%, list=17%, signal=75%
PHONG_TNF_RESPONSE_VIA_P38_COMPLETE	45	0.462115	2.29729	0	0.00316513	0.055	585	tags=62%, list=27%, signal=83%
V$HFH8_01	16	0.648727	2.27735	0	0.0037486	0.067	540	tags=75%, list=25%, signal=99%
KEGG_APOPTOSIS	22	0.577366	2.27607	0	0.00368437	0.067	413	tags=55%, list=19%, signal=67%
V$FOXO1_01	27	0.531466	2.27307	0	0.0037171	0.07	585	tags=63%, list=27%, signal=85%
PID_PDGFRBPATHWAY	33	0.504256	2.26391	0	0.00380213	0.073	547	tags=61%, list=25%, signal=80%
V$STAT5A_02	21	0.587211	2.25683	0	0.00378583	0.075	413	tags=62%, list=19%, signal=76%
KIM_WT1_TARGETS_8HR_UP	32	0.49988	2.25162	0	0.0039053	0.08	586	tags=63%, list=27%, signal=84%
TRANSCRIPTION_FROM_RNA_POLYMERASE_II_PROMOTER	78	0.396327	2.24404	0	0.00401731	0.085	586	tags=47%, list=27%, signal=62%
FOSTER_TOLERANT_MACROPHAGE_DN	130	0.35668	2.24005	0	0.00416804	0.091	505	tags=42%, list=23%, signal=51%
TTCYNRGAA_V$STAT5B_01	51	0.435516	2.23768	0	0.00422754	0.095	776	tags=69%, list=35%, signal=104%
TAATGTG,MIR-323	22	0.556788	2.23464	0.00254453	0.00428482	0.099	691	tags=73%, list=32%, signal=105%
KARLSSON_TGFB1_TARGETS_UP	43	0.460551	2.23292	0	0.00430167	0.102	527	tags=53%, list=24%, signal=69%
GARGALOVIC_RESPONSE_TO_OXIDIZED_PHOSPHOLIPIDS_BLUE_UP	34	0.487476	2.22477	0	0.00466134	0.113	587	tags=56%, list=27%, signal=75%
BILD_MYC_ONCOGENIC_SIGNATURE	42	0.463821	2.22285	0	0.00466699	0.116	502	tags=55%, list=23%, signal=70%
KEGG_MAPK_SIGNALING_PATHWAY	46	0.458997	2.22028	0	0.00470738	0.118	526	tags=50%, list=24%, signal=64%
RNA_METABOLIC_PROCESS	156	0.346847	2.21639	0	0.00460277	0.118	567	tags=43%, list=26%, signal=54%
V$STAT5B_01	42	0.459073	2.21063	0	0.0049249	0.127	358	tags=43%, list=16%, signal=50%
V$NCX_01	22	0.543197	2.20701	0	0.00496146	0.131	443	tags=55%, list=20%, signal=68%
REGULATION_OF_GENE_EXPRESSION	126	0.351462	2.20493	0	0.00502742	0.135	563	tags=44%, list=26%, signal=56%
TIAN_TNF_SIGNALING_VIA_NFKB	17	0.600783	2.18024	0.00229885	0.00663652	0.182	574	tags=71%, list=26%, signal=95%
KEGG_CHRONIC_MYELOID_LEUKEMIA	20	0.553446	2.17612	0	0.00663484	0.185	413	tags=70%, list=19%, signal=85%
VARELA_ZMPSTE24_TARGETS_UP	16	0.615939	2.17376	0	0.00672291	0.19	201	tags=44%, list=9%, signal=48%
V$OSF2_Q6	27	0.524584	2.1731	0	0.00659362	0.19	624	tags=63%, list=28%, signal=87%
V$NFKB_Q6	56	0.416496	2.17146	0	0.0064997	0.191	685	tags=52%, list=31%, signal=73%
RASHI_RESPONSE_TO_IONIZING_RADIATION_2	48	0.432678	2.16695	0	0.00683152	0.203	252	tags=35%, list=11%, signal=39%
CAGCTTT,MIR-320	42	0.458054	2.16279	0	0.00699834	0.211	600	tags=57%, list=27%, signal=77%
DIRMEIER_LMP1_RESPONSE_EARLY	31	0.484864	2.15902	0	0.00707764	0.216	685	tags=65%, list=31%, signal=93%
TRANSCRIPTION_DNA_DEPENDENT	112	0.3531	2.15212	0	0.00769726	0.237	644	tags=48%, list=29%, signal=65%
KIM_WT1_TARGETS_UP	52	0.436645	2.15106	0	0.00759306	0.238	586	tags=48%, list=27%, signal=64%
V$NFKAPPAB_01	58	0.409229	2.1426	0	0.00795518	0.251	712	tags=57%, list=32%, signal=82%
BROCKE_APOPTOSIS_REVERSED_BY_IL6	52	0.417483	2.13525	0	0.008255	0.258	346	tags=38%, list=16%, signal=45%
REGULATION_OF_TRANSCRIPTION_FROM_RNA_POLYMERASE_II_PROMOTER	46	0.429382	2.13457	0	0.00814532	0.258	563	tags=52%, list=26%, signal=69%
KEGG_LEISHMANIA_INFECTION	24	0.509866	2.13066	0	0.00830017	0.267	427	tags=50%, list=19%, signal=61%
V$ATF6_01	20	0.54867	2.12781	0.00248139	0.00837025	0.273	600	tags=65%, list=27%, signal=89%
V$CEBPGAMMA_Q6	30	0.496555	2.12465	0	0.00836506	0.277	629	tags=63%, list=29%, signal=88%
RNA_BIOSYNTHETIC_PROCESS	112	0.3531	2.12402	0	0.00833846	0.28	644	tags=48%, list=29%, signal=65%
PHONG_TNF_RESPONSE_NOT_VIA_P38	87	0.37506	2.11919	0	0.00855377	0.291	327	tags=34%, list=15%, signal=39%
DNA_BINDING	98	0.357668	2.11316	0	0.00910214	0.311	788	tags=58%, list=36%, signal=87%
BUYTAERT_PHOTODYNAMIC_THERAPY_STRESS_UP	154	0.32502	2.1061	0	0.00961153	0.333	673	tags=48%, list=31%, signal=64%
REGULATION_OF_TRANSCRIPTIONDNA_DEPENDENT	79	0.371905	2.10071	0	0.00998515	0.348	563	tags=47%, list=26%, signal=61%
PID_IL23PATHWAY	18	0.560009	2.09894	0	0.0100274	0.354	413	tags=50%, list=19%, signal=61%

## Sheet: GSEA primingVSacute
NAME	SIZE	ES	NES	NOM p-val	FDR q-val	FWER p-val	RANK AT MAX	LEADING EDGE
OXIDOREDUCTASE_ACTIVITY	43	-0.580108	-2.53082	0	0.000638095	0.001	598	tags=65%, list=27%, signal=88%
KEGG_LYSOSOME	35	-0.601026	-2.49757	0	0.000643615	0.002	335	tags=57%, list=15%, signal=66%
WIELAND_UP_BY_HBV_INFECTION	40	-0.56548	-2.46613	0	0.000643232	0.003	180	tags=38%, list=8%, signal=40%
KEGG_ALZHEIMERS_DISEASE	42	-0.56173	-2.45583	0	0.000482424	0.003	549	tags=62%, list=25%, signal=81%
WONG_MITOCHONDRIA_GENE_MODULE	58	-0.522299	-2.4359	0	0.00051514	0.004	493	tags=55%, list=22%, signal=69%
REACTOME_TCA_CYCLE_AND_RESPIRATORY_ELECTRON_TRANSPORT	38	-0.572435	-2.42275	0	0.000429284	0.004	457	tags=55%, list=21%, signal=69%
REACTOME_RESPIRATORY_ELECTRON_TRANSPORT_ATP_SYNTHESIS_BY_CHEMIOSMOTIC_COUPLING_AND_HEAT_PRODUCTION_BY_UNCOUPLING_PROTEINS_	29	-0.605357	-2.40888	0	0.000460819	0.005	687	tags=76%, list=31%, signal=109%
KEGG_OXIDATIVE_PHOSPHORYLATION	34	-0.579891	-2.40559	0	0.000403217	0.005	738	tags=79%, list=34%, signal=118%
GOLDRATH_ANTIGEN_RESPONSE	114	-0.446508	-2.38458	0	0.000576237	0.008	689	tags=59%, list=31%, signal=81%
RASHI_RESPONSE_TO_IONIZING_RADIATION_6	17	-0.698709	-2.37445	0	0.000582293	0.009	259	tags=41%, list=12%, signal=46%
STEARMAN_LUNG_CANCER_EARLY_VS_LATE_DN	19	-0.661089	-2.33406	0	0.000882533	0.015	341	tags=63%, list=16%, signal=74%
ROSS_AML_WITH_MLL_FUSIONS	20	-0.650135	-2.30931	0	0.0011332	0.021	334	tags=60%, list=15%, signal=70%
REACTOME_RESPIRATORY_ELECTRON_TRANSPORT	20	-0.624856	-2.28297	0	0.00139216	0.028	423	tags=65%, list=19%, signal=80%
KEGG_PARKINSONS_DISEASE	31	-0.57229	-2.27398	0	0.00134003	0.029	687	tags=74%, list=31%, signal=107%
MOOTHA_VOXPHOS	29	-0.561323	-2.23264	0	0.00245584	0.056	457	tags=62%, list=21%, signal=77%

## Sheet: GSEA AgingVSDisease
NAME	SIZE	ES	NES	NOM p-val	FDR q-val	FWER p-val	RANK AT MAX	LEADING EDGE
KEGG_RIBOSOME	47	-0.687696	-2.97456	0	0	0	114	tags=51%, list=9%, signal=54%
STRUCTURAL_CONSTITUENT_OF_RIBOSOME	42	-0.700633	-2.92571	0	0	0	241	tags=67%, list=20%, signal=80%
REACTOME_INFLUENZA_LIFE_CYCLE	46	-0.680945	-2.87694	0	0	0	114	tags=52%, list=9%, signal=55%
REACTOME_NONSENSE_MEDIATED_DECAY_ENHANCED_BY_THE_EXON_JUNCTION_COMPLEX	46	-0.682403	-2.8746	0	0	0	114	tags=52%, list=9%, signal=55%
REACTOME_INFLUENZA_VIRAL_RNA_TRANSCRIPTION_AND_REPLICATION	45	-0.674236	-2.84525	0	0	0	114	tags=51%, list=9%, signal=54%
REACTOME_METABOLISM_OF_MRNA	54	-0.636164	-2.84061	0	0	0	199	tags=56%, list=16%, signal=63%
REACTOME_METABOLISM_OF_RNA	56	-0.638961	-2.82756	0	0	0	199	tags=55%, list=16%, signal=63%
REACTOME_SRP_DEPENDENT_COTRANSLATIONAL_PROTEIN_TARGETING_TO_MEMBRANE	50	-0.644023	-2.82544	0	0	0	114	tags=46%, list=9%, signal=49%
REACTOME_PEPTIDE_CHAIN_ELONGATION	47	-0.657039	-2.8128	0	0	0	114	tags=49%, list=9%, signal=52%
RNA_BINDING	47	-0.650032	-2.80248	0	0	0	241	tags=60%, list=20%, signal=71%
REACTOME_3_UTR_MEDIATED_TRANSLATIONAL_REGULATION	52	-0.636728	-2.78217	0	0	0	241	tags=60%, list=20%, signal=71%
REACTOME_INTERFERON_SIGNALING	34	-0.681248	-2.75038	0	0	0	227	tags=65%, list=18%, signal=77%
STRUCTURAL_MOLECULE_ACTIVITY	54	-0.617598	-2.70994	0	0	0	259	tags=57%, list=21%, signal=70%
REACTOME_TRANSLATION	63	-0.585291	-2.67374	0	0	0	241	tags=51%, list=20%, signal=60%
REACTOME_INTERFERON_ALPHA_BETA_SIGNALING	22	-0.71631	-2.52893	0	0	0	210	tags=68%, list=17%, signal=81%
TRANSLATION	42	-0.583002	-2.45556	0	0.000130259	0.002	232	tags=52%, list=19%, signal=62%
REACTOME_METABOLISM_OF_PROTEINS	84	-0.500654	-2.41854	0	0.000122596	0.002	179	tags=36%, list=15%, signal=39%
REACTOME_ACTIVATION_OF_THE_MRNA_UPON_BINDING_OF_THE_CAP_BINDING_COMPLEX_AND_EIFS_AND_SUBSEQUENT_BINDING_TO_43S	28	-0.63173	-2.38807	0	0.000175376	0.003	241	tags=64%, list=20%, signal=78%
TAKEDA_TARGETS_OF_NUP98_HOXA9_FUSION_3D_UP	31	-0.611988	-2.35937	0	0.000272377	0.005	227	tags=52%, list=18%, signal=62%
REACTOME_FORMATION_OF_THE_TERNARY_COMPLEX_AND_SUBSEQUENTLY_THE_43S_COMPLEX	24	-0.644449	-2.3352	0.002079	0.000516272	0.01	241	tags=67%, list=20%, signal=81%
BILANGES_SERUM_AND_RAPAMYCIN_SENSITIVE_GENES	34	-0.576334	-2.27456	0	0.000738199	0.015	403	tags=74%, list=33%, signal=106%
LIU_VAV3_PROSTATE_CARCINOGENESIS_UP	31	-0.585809	-2.26927	0	0.000892149	0.019	276	tags=52%, list=22%, signal=65%
DIRMEIER_LMP1_RESPONSE_EARLY	20	-0.661492	-2.24639	0	0.00117077	0.026	204	tags=65%, list=17%, signal=77%
HECKER_IFNB1_TARGETS	30	-0.58874	-2.23713	0	0.00125243	0.029	119	tags=40%, list=10%, signal=43%
MORI_LARGE_PRE_BII_LYMPHOCYTE_DN	19	-0.671789	-2.23466	0	0.00120233	0.029	352	tags=68%, list=29%, signal=94%
HSIAO_HOUSEKEEPING_GENES	120	-0.431656	-2.22775	0	0.0013162	0.033	241	tags=36%, list=20%, signal=40%
YAMASHITA_LIVER_CANCER_WITH_EPCAM_UP	19	-0.659796	-2.22368	0	0.00126745	0.033	232	tags=68%, list=19%, signal=83%
OSMAN_BLADDER_CANCER_DN	47	-0.515438	-2.18828	0	0.00196342	0.052	198	tags=49%, list=16%, signal=56%
DIAZ_CHRONIC_MEYLOGENOUS_LEUKEMIA_DN	32	-0.553103	-2.18558	0	0.00196726	0.053	151	tags=38%, list=12%, signal=42%
